# Supplementary material for: A Rapid Pipeline for Pollen- and Anther-Specific Gene Discovery Based on Transcriptome Profiling Analysis of Maize Tissues
Source: Int J Mol Sci. 2021 Jun 26;22(13):6877. doi: 10.3390/ijms22136877 (PMC8267723; doi:10.3390/ijms22136877)
Supplement: Supplementary file 1 [file ijms-22-06877-s001.zip]

Archive with 19 entries (19 files):
- Figure S1 pollen 23 tissues correlation values R.180dpi.png
- Figure S2 pollen with 11 tissues.AVERAGE.png
- Figure S3 Transcript Distribution Based on FPKM value..png
- Figure S4 MPS. MAS_GO.KEGG (Blast2GO).png
- Figure S5  MAS.MPS conbination_the MAPS genes.OK.png
- Figure S6 manual classification of MAPS genes.png
- Figure S7 MapMan analysis of MAPS.png
- Figure S8 cis-element number per promoters of MAPS genes.png
- Figure S9 Q-PCR validation of 12 MAPS genes.png
- Table S1 1215 MPS.ID description FPKM(12tiss)..xlsx
- Table S10 Primer used in this study.pdf
- Table S2 The number Expressed genes (EG) in 14 selected tissues of B73.pdf
- Table S3 1009 MAS ID description FPKM (14tiss)..xlsx
- Table S4 GO term enrichment analysis of MPS and MAS genes.xlsx
- Table S5 MPS and MAS_KEGG pathway.xlsx
- Table S6 The gene ID, description, mRNA abundance (FPKM) of 623 MAPS in 23tissue and 79tissue exls.xlsx
- Table S7 well-known pollen-specific genes.FPKM of 23tissues.xlsx
- Table S8 MAPS promoter.cis-regulatory elements.PlantCare.xlsx
- Table S9 known pollen-specific cis-elements_JA.ABA cis-elements.xlsx
