# Supplementary material for: A Rapid Pipeline for Pollen- and Anther-Specific Gene Discovery Based on Transcriptome Profiling Analysis of Maize Tissues
Source: Int J Mol Sci. 2021 Jun 26;22(13):6877. doi: 10.3390/ijms22136877 (PMC8267723; doi:10.3390/ijms22136877)
Supplement: Supplementary file 1 [file ijms-22-06877-s001.zip › Table S1 1215 MPS.ID description FPKM(12tiss)..xlsx]

## Sheet: 1215.MAS id description
Table A1 The gene ID and transcrit abundance (FPKM) of 1215 mature pollen-specific (MPS) genes in 12 tissues (including mature pollen) of B73
	Gene ID in B73_RefGen_v3	Gene ID in B73_RefGen_v4	Functional Description	Gene_biotype	Protein category	Orthologue in Arabidopsis	Orthologue in rice	Ear Primordia_6-8mm.Average	Endosperm_12 DAP.average	Pericarp/Aleurone_27 DAP.average	Embryo_20 DAP.average	Mature leaf8_43 Days.average	Female Spikelet Collected on day as silk.average	7-8th internode_28-30 Days.average	Primary roots_5 Days.Average	Secondary roots_7-8 Days.average	Unpollinated Silks.average	Vegetative Meristem_16-19 Days.average	Mature pollen.average	Other 11 tissue except mature pollen.aver	Maximum of other 11 tissues	Pollen/other 11_average	PO/max of other 11	log2(other 11 tissues.aver)	log2(Mature pollen)
1	GRMZM5G829388	no gene ID in v4	unknown function	protein_coding	unknown.maize			0	30.8248	0.815363	0	1.25633	102.677	13.6004	5.73458	6.6305	81.1467	7.96589	21348	22.7865	102.677	936.872	207.915	4.51011	14.3818
2	GRMZM2G175243	Zm00001d045765	unknown function	protein_coding	unknown.maize			0.0245181	0.069199	0	0	0	29.8285	4.7146	1.3908	1.63748	28.9463	6.2599	17675.9	6.62466	29.8285	2668.19	592.583	2.72785	14.1095
3	GRMZM5G887514	no gene ID in v4	pseudogene	pseudogene	TE			6.94617	0	0	5.17881	0	83.8045	10.0853	3.94417	0	92.1413	9.8646	14250.7	19.2695	92.1413	739.547	154.662	4.26825	13.7987
4	GRMZM2G317406	Zm00001d025287	Pollen-specific protein C13 (MGS1)	protein_coding	pollen allergen	AT4G08685	LOC_Os04g32680	0.0189724	0	0	0.0135469	0.0736197	22.2373	3.59031	0.986732	1.26859	27.9483	5.00035	14147.1	5.55797	27.9483	2545.36	506.188	2.47456	13.7882
5	GRMZM2G095895	Zm00001d037370	unknown function	protein_coding	unknown.maize			0	0	0.269092	0	0.128245	32.8018	4.68883	0.973401	1.20344	32.3884	4.75025	13441.8	7.0185	32.8018	1915.2	409.788	2.81116	13.7144
6	GRMZM5G850856	no gene ID in v4	unknown function	protein_coding	unknown.maize			0.0219524	0.0195247	0.149153	0.0210469	0	16.9891	3.89015	2.72199	2.11531	16.9288	3.11048	11645.5	4.17886	16.9891	2786.76	685.469	2.06311	13.5075
7	GRMZM2G129064	Zm00001d038521	AT3G13400.1 (sks13) SKU5 similar 13; OC_Os05g40740.1 monocopper oxidase putative expressed	protein_coding	pollen allergen	AT3G13400	LOC_Os05g40740	0	0.0197321	0.372147	0.0218155	0	27.5456	6.62715	4.25998	4.30532	25.401	8.35816	9132.09	6.99189	27.5456	1306.1	331.527	2.80568	13.1567
8	GRMZM2G030265	Zm00001d053662	AT3G07820.1 Pectin lyase-like superfamily protein; LOC_Os02g10300.1 polygalacturonase putative	protein_coding	pollen allergen	AT3G07820	LOC_Os02g10300	0.284997	0.203215	2.97355	0.402784	1.65184	11.4071	2.42936	3.05834	4.33388	15.6065	3.49566	8802.41	4.16793	15.6065	2111.94	564.023	2.05933	13.1037
9	GRMZM2G160113	Zm00001d040838	AT1G09070.1 ((AT)SRC2, SRC2) soybean gene regulated by cold-2; LOC_Os01g27190.1 C2 domain containing protein putative expressed	protein_coding	pollen allergen	AT1G09070	LOC_Os01g27190	0	0	0	0	0.0321622	14.3991	3.19037	0.933036	1.02095	15.5079	3.15108	8342.47	3.47587	15.5079	2400.11	537.951	1.79737	13.0263
10	GRMZM2G364349	Zm00001d036158	Probable pectatelyase3	protein_coding	pollen allergen	AT1G14420	LOC_Os06g05260	0	0	0	0	0	12.4698	2.71947	0.596962	0.833542	13.2494	3.14474	8214.5	3.00126	13.2494	2737.02	619.991	1.58557	13.004
11	GRMZM2G142584	Zm00001d010630	AT3G13400.1 (sks13) SKU5 similar 13; LOC_Os05g40740.1 monocopper oxidase putative expressed	protein_coding	pollen allergen	AT3G13400	LOC_Os05g40740	0.00694457	0.0168778	0	0.270331	0.0625498	15.7823	3.53496	2.47512	2.75624	17.2795	5.21108	7838.44	4.30872	17.2795	1819.2	453.626	2.10726	12.9364
12	GRMZM5G876285	Zm00001d012772	Profilin-1	protein_coding	pollen allergen	AT2G19770	LOC_Os10g17680	0.0726347	0	0	0.114984	0	25.2738	3.16023	0.985408	1.07757	22.7032	4.01525	7591.36	5.21846	25.2738	1454.71	300.365	2.38362	12.8901
13	GRMZM2G080056	Zm00001d053597	mgs2; male gametophyte-specific2: pollen-specific cDNA with pectatelyasehomology	protein_coding	pollen allergen	AT1G14420	LOC_Os02g12300	0	0	0	0	0	21.7221	3.18788	1.01388	0.958017	19.1589	3.74777	7353.98	4.52623	21.7221	1624.75	338.548	2.17831	12.8443
14	GRMZM2G321978	Zm00001d031283	unknown function	protein_coding	pollen allergen			0	0	0	0	0	15.8973	1.29288	0.993023	0.98625	10.3951	1.49812	7174.14	2.82389	15.8973	2540.52	451.279	1.49768	12.8086
15	GRMZM2G073155	Zm00001d023024	unknown function	protein_coding	unknown.maize			0	0.116466	0	0	0	15.6458	1.45577	0.602681	0.471809	13.4314	2.13105	6927.57	3.07773	15.6458	2250.87	442.775	1.62187	12.7581
16	GRMZM2G133129	Zm00001d020843	unknown function	protein_coding	unknown.rice		LOC_Os04g57260	0	0	0	0	0	20.3823	2.22065	0.6689	0.580989	16.1164	1.67076	6400.71	3.78546	20.3823	1690.87	314.033	1.92047	12.644
17	GRMZM2G109842	Zm00001d010797	prf2;profilin homolog2: amino acid sequence,deduced from cDNA,shares 76-85% identity with two other plant profilins;3-6 member gene family;gene specific probe	protein_coding	pollen allergen	AT4G29340	LOC_Os10g17660	0.0244849	5.90499	0.0895423	0.0146684	0.090323	18.9109	1.93694	0.670931	1.49017	15.0096	3.35527	6367.02	4.31798	18.9109	1474.54	336.685	2.11036	12.6364
18	GRMZM2G082517	Zm00001d015901	Fasciclin-like arabinogalactan protein3	protein_coding	pollen allergen	AT2G24450	LOC_Os02g26290	0	0.0123947	0	0	0	20.4201	2.80478	0.61482	0.835461	16.8968	2.25282	6275.38	3.98519	20.4201	1574.67	307.314	1.99465	12.6155
19	GRMZM2G523480	no gene ID in v4	pseudogene	pseudogene	TE			0	0	0	0	0	0	0	0	0	68.131	0	6128.38	6.19373	68.131	989.45	89.95	2.63081	12.5813
20	GRMZM2G120563	Zm00001d018638	AT1G70580.1 (AOAT2, GGT2) alanine-2-oxoglutarate aminotransferase 2	protein_coding	pollen allergen	AT3G17980	LOC_Os07g01770	19.2262	33.5572	20.0419	28.0102	163.223	32.9167	27.5795	15.2434	17.1441	43.9045	29.7882	6004.01	39.1486	163.223	153.365	36.7841	5.29089	12.5517
21	GRMZM2G088371	Zm00001d039766	unknown function	protein_coding	unknown.maize			0	0	0	0	0	12.6919	2.01418	1.18232	1.11359	12.9322	2.01827	5954.63	2.90477	12.9322	2049.95	460.45	1.53842	12.5398
22	GRMZM2G041448	Zm00001d041928	unknown function	protein_coding	unknown.maize			0	0	0	0.173198	0	17.9984	1.8515	0.875236	0.792727	17.7317	2.35717	5834.79	3.79817	17.9984	1536.21	324.184	1.9253	12.5105
23	GRMZM2G419209	Zm00001d053958	unknown function	protein_coding	unknown.maize			0	0	0	0	0	27.6092	2.80927	1.18825	1.03706	20.8093	3.66165	5798.24	5.19225	27.6092	1116.71	210.011	2.37636	12.5014
24	GRMZM2G074361	Zm00001d038783	Profilin-1	protein_coding	pollen allergen	AT4G29340	LOC_Os10g17660	0.019222	0.0775235	0	7.06514	0.696877	19.4104	2.94845	1.29748	1.34637	15.2138	3.34159	5556.87	4.67425	19.4104	1188.83	286.284	2.22474	12.4401
25	GRMZM2G125356	Zm00001d025588	pme1;pectin methyl esterase1;AT5G49180.1 Plant invertase/pectin methylesterase inhibitor superfamily	protein_coding	pollen allergen	AT5G49180	LOC_Os04g38560	0	0	0	0.031973	0	16.1163	2.52424	0.563495	0.680779	14.0362	2.47014	5414.45	3.31119	16.1163	1635.19	335.96	1.72735	12.4026
26	GRMZM2G153268	Zm00001d002844	LIM domain-containing protein PLIM2b	protein_coding	pollen allergen	AT3G61230	LOC_Os04g45010	0.0186279	0	0	0	0	13.5939	2.22523	0.682278	0.808645	12.6826	2.43914	5316.62	2.95004	13.5939	1802.22	391.103	1.56073	12.3763
27	GRMZM2G390931	no gene ID in v4	unknown function	protein_coding	unknown.maize			0.187051	0.256377	1.36651	0.0971727	0.866114	24.986	3.75011	3.18786	3.44685	32.5707	5.15607	5229.86	6.89734	32.5707	758.243	160.57	2.78604	12.3526
28	GRMZM2G122230	Zm00001d040271	pmei2 - pectin methylesterase inhibitor2	protein_coding	pollen allergen	AT3G36659	LOC_Os01g14940	0.017892	0	0	0.102579	0	19.7989	2.65357	0.515284	0.789776	17.1997	2.9143	5216.89	3.99928	19.7989	1304.46	263.494	1.99974	12.349
29	GRMZM2G319875	Zm00001d053958	unknown function	protein_coding	unknown.maize			0	0	0.0327325	0	0	24.6433	2.41169	7.38031	11.0677	19.6352	3.2902	4997.6	6.22374	24.6433	802.99	202.797	2.63778	12.287
30	GRMZM5G870280	no gene ID in v4	pseudogene	pseudogene	TE			0.14951	0.103964	0.222812	0.338817	0.955038	5.94254	0.6872	2.37417	1.606	7.62248	0.635617	4863.35	1.8762	7.62248	2592.13	638.027	0.907811	12.2477
31	GRMZM2G047699	Zm00001d010592	putative defensin and defensin-like family protein; LOC_Os01g61360.1 DEFL4 - Defensin and Defensin-like DEFL family expressed	protein_coding	pollen allergen		LOC_Os01g61360	0	20.1051	0	0.0774609	0.253294	15.369	1.59106	0.292481	0.370776	13.8353	1.54354	4791.51	4.858	20.1051	986.313	238.323	2.28036	12.2263
32	GRMZM2G078804	Zm00001d019291	pectinesterase inhibitor domain containing protein expressed	protein_coding	pollen allergen	AT3G47380	LOC_Os07g14340	0	0.0261881	0.0540243	0	0.133305	18.3838	2.19985	0.617607	0.636645	15.6117	2.04168	4764.66	3.60953	18.3838	1320.02	259.177	1.85181	12.2182
33	GRMZM2G166044	Zm00001d000304	Plant calmodulin-binding protein-related; AT5G39380.1 Plant calmodulin-binding protein-related; LOC_Os02g05670.1 expressed protein	protein_coding	pollen allergen	AT5G39380	LOC_Os02g05670	0.0461348	0.0113603	0	0	0	9.40171	1.74298	1.21263	0.831417	9.12961	2.2882	4715.42	2.24219	9.40171	2103.05	501.549	1.16491	12.2032
34	GRMZM2G172664	Zm00001d035988	unknown function; homologous to rice LOC_Os06g03390.1 expressed protein	protein_coding	pollen allergen		LOC_Os06g03390	0	0	0	0	0	5.64281	1.35124	0.658338	0.842149	7.49992	1.50889	4428.49	1.59121	7.49992	2783.09	590.472	0.670128	12.1126
35	GRMZM2G148374	Zm00001d052022	ATPase8 plasma membrane-type	protein_coding	pollen allergen	AT3G42640	LOC_Os02g55400	0.0281444	0.0402597	0	0.794939	0.182634	9.56103	1.61292	0.437922	0.564065	9.15088	2.29649	4258.82	2.24266	9.56103	1899	445.435	1.16521	12.0562
36	GRMZM2G146551	Zm00001d047146	expb1;beta expansin1:belongs to a multigene family;most likely exists as two or more copies.	protein_coding	pollen allergen	AT4G28250	LOC_Os10g40710	0	0	0	0	0	15.7483	1.98565	0.741436	0.783204	13.8378	2.24278	4215.76	3.21266	15.7483	1312.24	267.696	1.68377	12.0416
37	GRMZM2G482251	no gene ID in v4	pseudogene	pseudogene	TE			0	0.0833127	1.55028	0	0	10.1593	1.25542	1.18944	2.22876	8.77049	1.1272	4100.12	2.39675	10.1593	1710.7	403.583	1.26108	12.0015
38	GRMZM2G431856	Zm00001d048648	Pectinesterase	protein_coding	pollen allergen	AT5G19730	LOC_Os11g45720	0	0.0125689	4.70673	0.154792	0.0163618	14.8807	2.14371	0.767224	0.593346	12.9667	2.67295	4057.25	3.53774	14.8807	1146.85	272.651	1.82283	11.9863
39	AC233959.1_FG006	Zm00001d015284	unknown function; homologous to rice LOC_Os02g05670.1 expressed protein	protein_coding	pollen allergen		LOC_Os02g05670	0.380728	0	0	0.0623102	0.0408883	10.8825	1.4109	0.683132	0.532706	10.1607	2.10717	3990.98	2.38736	10.8825	1671.71	366.736	1.25542	11.9625
40	GRMZM2G025833	Zm00001d014083	Beta-amylase	protein_coding	pollen allergen	AT3G23920	LOC_Os10g32810	0.0305283	0.00398257	0	0.0143721	32.3854	5.301	0.865041	1.16391	2.31217	7.20301	1.32509	3973.73	4.6004	32.3854	863.779	122.702	2.20176	11.9563
41	GRMZM2G024887	Zm00001d025926	LIM domain-containing protein PLIM2b	protein_coding	pollen allergen	AT3G61230	LOC_Os04g45010	0.314307	0	0	0.191734	0.0204035	9.96947	1.36911	0.616925	0.551745	8.28078	2.83996	3966.55	2.19586	9.96947	1806.38	397.869	1.13478	11.9537
42	GRMZM2G153368	Zm00001d017293	Defensin and Defensin-like DEFL family expressed	protein_coding	pollen allergen	AT2G02120	LOC_Os02g41904	0.0333427	0	0.0356323	0.230886	0	8.76321	0.960243	0.894425	0.703322	8.83038	1.40104	3583.25	1.98659	8.83038	1803.72	405.787	0.990294	11.8071
43	GRMZM2G004927	Zm00001d044585	Probable pectin esterase 67	protein_coding	pollen allergen	AT3G17060	LOC_Os03g19610	0.0135144	0	0	0.0190296	0	8.76369	0.974825	0.379973	0.349502	8.14431	1.53887	3583.21	1.83488	8.76369	1952.83	408.87	0.875688	11.807
44	GRMZM2G146573	Zm00001d046773	unknown function	protein_coding	unknown.maize			0.170838	0.0191384	0	0.137277	0.155878	17.0396	6.78605	2.23233	1.18663	10.1101	6.34016	3547.91	4.01618	17.0396	883.403	208.216	2.00582	11.7928
45	GRMZM2G027782	Zm00001d009341	Pectinlyase-like superfamily protein	protein_coding	pollen allergen	AT2G33160	LOC_Os01g33300	0	0.0955769	0	0	0	10.641	1.41774	0.405513	0.351544	9.83596	1.759	3377.45	2.22784	10.641	1516.02	317.4	1.15565	11.7217
46	GRMZM2G135570	Zm00001d014731	Peptidyl-prolylcis-trans isomerase CYP20-1	protein_coding	pollen allergen	AT2G29960	LOC_Os06g49480	0	0	0	0	0	6.51004	1.14218	0.572232	0.514446	6.84908	1.55803	3360.47	1.55873	6.84908	2155.91	490.646	0.640369	11.7144
47	AC189771.3_FG001	Zm00001d015106	unknown function	protein_coding	unknown.maize			0	0	0.0649667	0	0	15.3569	2.44597	0.655711	0.730853	13.7862	2.53403	3359.67	3.23405	15.3569	1038.84	218.773	1.69334	11.7141
48	GRMZM5G889608	no gene ID in v4	unknown function	protein_coding	unknown.maize			0	0	0	0.0169295	0	20.0517	1.81526	0.233948	0.326831	15.3292	2.31166	3358.04	3.64414	20.0517	921.49	167.469	1.86558	11.7134
49	GRMZM2G309944	Zm00001d009994	Plant invertase/pectin methylesterase inhibitor superfamily protein	protein_coding	pollen allergen	AT3G36659	LOC_Os05g20570	0	0	0	0	0	4.24579	0.468181	0.53155	0.336879	5.48478	0.547256	3295.87	1.05586	5.48478	3121.51	600.912	0.0784149	11.6864
50	GRMZM2G106899	Zm00001d031907	Alpha-expansin3	protein_coding	pollen allergen	AT2G37640	LOC_Os08g44790	0	0	0	0	0	15.5124	2.72011	1.32891	1.07024	13.6206	5.46657	3292.05	3.6108	15.5124	911.723	212.221	1.85232	11.6848
51	GRMZM5G841015	no gene ID in v4	pex1 - pollen extensin-like1	protein_coding	pollen allergen	AT3G19020	LOC_Os12g35710	0.0092193	0.0036069	0.0371371	0.0038841	0.00637973	9.17931	1.71207	0.30595	0.35864	7.48715	1.80055	3287.48	1.90035	9.17931	1729.93	358.141	0.926268	11.6828
52	GRMZM2G309479	Zm00001d042014	LOC_Os02g03520.1 THION25 - Plant thionin family protein precursor expressed	protein_coding	pollen allergen		LOC_Os02g03480	0.227436	0.335956	0.454085	7.12439	5.45318	8.48561	1.69755	1.32014	2.30923	7.48263	1.48596	3155.64	3.30692	8.48561	954.253	371.882	1.72549	11.6237
53	GRMZM2G538064	Zm00001d018279	Endoglucanase15	protein_coding	pollen allergen	AT3G43860	LOC_Os02g53820	0.0098849	0	0.0308756	0.019543	0	8.58004	0.914772	0.214862	0.216517	6.97874	1.36475	3023.06	1.66636	8.58004	1814.17	352.336	0.736702	11.5618
54	GRMZM2G072886	Zm00001d047135	Expansin-B9	protein_coding	pollen allergen	AT1G65680	LOC_Os10g40090	0	0	0	0	0	11.9155	1.50446	0.357778	0.31942	9.59907	1.77262	3023.03	2.31535	11.9155	1305.65	253.706	1.21123	11.5618
55	GRMZM2G133113	Zm00001d020842	unknown function	protein_coding	unknown.maize			0	0	0	0	0	13.1248	0.824004	0.160173	0.363032	8.82728	2.06933	2997.12	2.30624	13.1248	1299.57	228.355	1.20554	11.5494
56	GRMZM2G025175	Zm00001d010422	Pollen-specific protein-like; Pollen Ole e 1 allergen and extensin family protein	protein_coding	pollen allergen	AT1G29140	LOC_Os06g36240	0	0.20462	0.505253	1.63458	4.65864	9.77984	1.16921	1.46959	2.01741	7.86761	1.64226	2996.48	2.81355	9.77984	1065.02	306.394	1.49239	11.5491
57	GRMZM2G122816	Zm00001d027710	Peroxidase60	protein_coding	pollen allergen	AT4G26010	LOC_Os03g05770	0.542309	0.0734979	1.67037	7.37902	0.103338	10.1351	1.0662	0.294109	0.415947	11.8161	1.68074	2984.49	3.19789	11.8161	933.27	252.578	1.67712	11.5433
58	GRMZM5G852291	no gene ID in v4	unknown function	protein_coding	unknown.maize			0	0	0	0	0	4.70204	0.767608	0.442158	0.245721	3.46192	0.56791	2965.17	0.926123	4.70204	3201.7	630.614	-0.110724	11.5339
59	GRMZM2G070961	Zm00001d044293	Protein kinase protein with adenine nucleotide alpha hydrolases-likedomain	protein_coding	pollen allergen	AT5G12000	LOC_Os01g39970	4.61362	0.046745	0.804319	0.142923	1.31641	5.80208	4.49281	1.03404	0.858198	5.11918	3.60331	2961.28	2.53033	5.80208	1170.31	510.382	1.33933	11.532
60	GRMZM2G137037	Zm00001d040771	unknown function; homologous to rice LOC_Os01g23880.1 expressed protein	protein_coding	pollen allergen		LOC_Os01g23880	0	0	0	0	0	11.3843	1.57833	0.811124	0.732244	9.31473	2.4073	2874.52	2.38437	11.3843	1205.57	252.499	1.25361	11.4891
61	GRMZM2G161512	Zm00001d014364	myb150 - MYB-transcription factor 150;AT2G32460.1 (ATM1, ATMYB101, MYB101) myb domain protein 101	protein_coding	pollen allergen	AT2G32460	LOC_Os06g46560	0	0.0134787	0	0	0	5.1727	1.0819	0.273765	0.396104	5.5645	1.20877	2867.6	1.24647	5.5645	2300.57	515.338	0.317852	11.4856
62	GRMZM2G019328	Zm00001d010494	unknown function	protein_coding	unknown.maize			0.0175796	3.62613	1.16417	0.051165	2.61158	5.71108	1.38776	14.8981	11.5979	8.27551	1.15588	2851.85	4.59062	14.8981	621.233	191.424	2.19869	11.4777
63	GRMZM2G156857	Zm00001d009772	pathogenesis-related protein-1-like	protein_coding	pollen allergen	AT4G31470	LOC_Os05g51660	0.0136058	0.0480194	3.08694	6.31451	1.04764	9.04073	1.1312	0.980099	0.50591	6.15179	1.18182	2847.79	2.68202	9.04073	1061.81	314.995	1.42332	11.4756
64	GRMZM2G390896	Zm00001d008901	CBL-interacting serine/threonine-protein kinase20	protein_coding	pollen allergen	AT5G45820	LOC_Os01g10890	0.0875659	0.154754	0.841821	0.0123357	0.702023	12.4495	2.42405	2.34769	2.20835	16.3701	3.94947	2809.26	3.77706	16.3701	743.77	171.61	1.91726	11.456
65	GRMZM2G323418	Zm00001d000216	mgs3; male gametophyte specific3:genomic sequence with homology to mgs2 cDNA	protein_coding	pollen allergen	AT1G14420	LOC_Os06g05209	0.23639	0.0104135	0	0.361732	0	5.90963	0.905254	0.518367	0.555197	7.08568	1.21072	2770.33	1.52667	7.08568	1814.62	390.976	0.610389	11.4358
66	GRMZM2G406026	Zm00001d003777	unknown function	protein_coding	pollen allergen	AT1G54740	LOC_Os04g33710	0.0247807	0	0	0	0.187277	4.23584	0.696354	0.305745	0.351104	5.54054	0.915905	2723.69	1.11432	5.54054	2444.26	491.593	0.156166	11.4113
67	GRMZM2G478931	no gene ID in v4	transposable_element	transposable_element	TE			0	0	0	0.177594	0	6.57529	1.38511	0.208122	0.256488	5.54348	1.46781	2690.76	1.41945	6.57529	1895.64	409.223	0.505328	11.3938
68	GRMZM2G442008	Zm00001d017996	AT5G47000.1 Peroxidase superfamily protein	protein_coding	pollen allergen	AT5G47000	LOC_Os02g50770	0	0.0998552	0	0	0	8.33752	1.33016	0.868616	0.426999	7.22196	1.43962	2658.9	1.79316	8.33752	1482.8	318.908	0.842503	11.3766
69	GRMZM2G307404	Zm00001d036811	unknown function	protein_coding	unknown.maize			0	0	0	0	0.0831987	6.32487	0.728194	0.318391	0.375616	4.95607	0.476153	2630.32	1.20568	6.32487	2181.6	415.869	0.269848	11.361
70	GRMZM5G886578	no gene ID in v4	unknown function	protein_coding	unknown.maize			0.16659	0.0366007	0	0.397792	0	12.1733	1.07892	0.421809	0.296976	8.9714	1.68065	2602.08	2.2931	12.1733	1134.74	213.752	1.1973	11.3454
71	GRMZM2G350662	Zm00001d053666	unknown function	protein_coding	unknown.maize			0.122755	0.0377534	0.805709	0.561868	1.96885	7.07443	1.89968	1.59522	2.20095	6.634	1.85015	2553.97	2.25012	7.07443	1135.04	361.014	1.17	11.3185
72	GRMZM5G814866	no gene ID in v4	pseudogene	pseudogene	TE			0	0	0	0	0	10.9244	1.29845	3.29907	0.925193	3.74662	1.39823	2534.46	1.96291	10.9244	1291.17	231.999	0.972994	11.3075
73	AC217374.3_FG001	Zm00001d034822	unknown function; homologous to rice LOC_Os07g18070.1 expressed protein	protein_coding	pollen allergen		LOC_Os07g18070	0.11537	0.0350413	0.44481	0.343861	0.611376	4.13154	0.715883	0.196094	0.754149	4.34682	0.556693	2515.53	1.11378	4.34682	2258.54	578.707	0.155471	11.2966
74	GRMZM2G112377	Zm00001d031875	inorganic phosphate transpoter3; AT3G54700.1 (PHT1;7) phosphate transporter 1	protein_coding	other	AT3G54700	LOC_Os08g45000	7.11989	1.79915	1.48329	4.40378	2.79209	85.6392	1.53436	1.14725	1.88633	7.8374	3.51155	2482.94	10.8322	85.6392	229.218	28.993	3.43726	11.2778
75	GRMZM2G162461	Zm00001d016601	Phosphatidylinositol/phosphatidyl choline transfer protein SFH10	protein_coding	pollen allergen	AT4G34580	LOC_Os10g03400	2.0903	0.0223545	0	0.696569	0.0638798	7.79135	2.82619	22.9806	15.0242	6.60116	3.66775	2442.28	5.61494	22.9806	434.961	106.276	2.48927	11.254
76	GRMZM2G439422	Zm00001d052285	AT5G47000.1 Peroxidase superfamily protein	protein_coding	pollen allergen	AT5G47000	LOC_Os02g50770	0	0.00617783	0.0392227	0.0227928	0	8.62779	1.00738	0.207414	0.214506	7.85406	1.07969	2399.53	1.73264	8.62779	1384.9	278.117	0.792971	11.2285
77	GRMZM2G139695	Zm00001d031904	expansinA24	protein_coding	pollen allergen	AT2G37640	LOC_Os08g44790	0	0.00779063	0	0	0	9.69506	2.21379	1.2553	1.20293	8.82192	2.2639	2396.4	2.31461	9.69506	1035.34	247.178	1.21077	11.2267
78	GRMZM2G158593	Zm00001d005265	NDR1/HIN1-like25	protein_coding	pollen allergen	AT1G54540	LOC_Os09g09460	0	0	0.0385243	0	0	5.26189	0.726234	0.296623	0.393214	4.26601	0.590034	2317.75	1.05205	5.26189	2203.08	440.479	0.0732003	11.1785
79	GRMZM2G327357	Zm00001d044112	unknown function	protein_coding	unknown.maize			0.0705897	0.151078	0.00482387	0.0666973	0.0445687	11.9252	2.37218	1.23155	1.28477	9.25621	3.51079	2281.16	2.71986	11.9252	838.705	191.289	1.44353	11.1556
80	GRMZM5G871013	Zm00001d006399	expansin A24	protein_coding	pollen allergen	AT3G55500	LOC_Os12g36040	0	0	0	0	0	9.47138	1.58363	0.945458	0.813703	8.86169	2.38829	2243.17	2.18765	9.47138	1025.38	236.837	1.12938	11.1313
81	GRMZM2G139431	Zm00001d049842	OSJNBa0063G07.3protein; OSJNBa0082E08.9 protein; protein	protein_coding	pollen allergen	AT1G65680	LOC_Os06g45290	0	0	0	0	0	7.8618	0.773519	0.281324	0.279247	4.83291	1.03557	2209	1.36949	7.8618	1613.01	280.979	0.453637	11.1092
82	AC207537.3_FG003	no gene ID in v4	unknown function	protein_coding	unknown.maize			7.15687	8.36014	6.36763	6.23097	1.77078	12.6047	4.36885	0.144514	0.862587	10.5639	8.39269	2187.9	6.07488	12.6047	360.155	173.578	2.60286	11.0953
83	GRMZM2G032800	no gene ID in v4	unknown function	protein_coding	unknown.maize			0	0.217944	0	0	0	5.74332	0.41488	0.124655	0.44954	4.39156	0.954457	2128.83	1.11785	5.74332	1904.39	370.662	0.160728	11.0558
84	GRMZM2G089288	Zm00001d018915	Bifunctional inhibitor/lipid-transferprotein/seed storage2 Salbumin superfamily protein	protein_coding	other	AT4G14815	LOC_Os07g07870	0.0163943	0.0229378	0.0555366	0	0.0212931	5.02342	0.61387	0.286943	0.364632	4.68795	1.12833	2117.17	1.11103	5.02342	1905.6	421.461	0.151895	11.0479
85	GRMZM2G097122	Zm00001d006372	adf2; actin depolymerizing factor2	protein_coding	pollen allergen	AT1G01750	LOC_Os02g44470	0.0414287	0	0.042075	0.164288	0	6.00212	0.954983	3.2056	2.43547	5.27448	2.02673	2107.55	1.83156	6.00212	1150.68	351.134	0.873074	11.0413
86	GRMZM2G418644	Zm00001d000354	Exopolygalacturonase	protein_coding	pollen allergen	AT2G33160	LOC_Os06g35320	0	0	0	0	0	10.86	1.84348	1.10216	0.665708	7.99567	1.79063	2052.41	2.20524	10.86	930.696	188.988	1.14094	11.0031
87	GRMZM2G063435	Zm00001d048413	AT4G26010.1 Peroxidase superfamily protein	protein_coding	pollen allergen	AT4G26010	LOC_Os03g05770	0.103845	0.0156697	0	0.196459	0	7.63828	1.01371	0.270141	0.370878	6.63996	0.962402	2044.75	1.56467	7.63828	1306.82	267.697	0.645857	10.9977
88	GRMZM2G034924	Zm00001d052422	pco086652; pollen allergen Cyn d 23 putative expressed	protein_coding	pollen allergen		LOC_Os09g27710	0.012865	0.0682612	0.107056	0.320716	0.280085	6.77498	0.817397	0.250298	0.244464	6.05682	1.52679	2030.48	1.49634	6.77498	1356.97	299.703	0.581437	10.9876
89	GRMZM2G130055	Zm00001d015838	unknown function	protein_coding	unknown.arabidopsis	AT2G41905		0.0733142	0.135397	0.151387	0.35133	0.186449	4.15191	0.927747	0.836615	0.647339	3.88252	0.581982	2013.41	1.08418	4.15191	1857.08	484.935	0.116606	10.9754
90	GRMZM2G112579	Zm00001d040965	Pectinlyase-like superfamily protein	protein_coding	pollen allergen	AT2G15450	LOC_Os01g33300	0.0130645	0	0	0	0	7.74225	1.22258	0.179299	0.245864	5.73727	1.12074	1995.95	1.47828	7.74225	1350.18	257.799	0.563919	10.9629
91	GRMZM2G174565	Zm00001d023639	Alba DNA/RNA-bindingprotein	protein_coding	pollen allergen	AT3G04620	LOC_Os12g30550	0	0.0203637	0	0	0	5.69248	0.916988	0.287331	0.392023	5.88027	1.74169	1987.35	1.35738	5.88027	1464.11	337.97	0.440822	10.9566
92	GRMZM2G468788	Zm00001d011810	LOC_Os02g03520.1 THION25 - Plant thionin family protein precursor expressed	protein_coding	pollen allergen		LOC_Os02g03480	0	0	0	0.091847	0.376971	7.41361	0.640642	0.421522	0.310504	4.93148	0.98395	1986.74	1.37914	7.41361	1440.56	267.985	0.463767	10.9562
93	GRMZM2G056221	Zm00001d008881	Protein RALF-like33	protein_coding	pollen allergen	AT4G15800	LOC_Os05g11330	0	0	2.15921	0.115646	0	7.27257	0.454437	0.0276726	0.306984	4.45791	0.772442	1931.03	1.41517	7.27257	1364.52	265.522	0.500976	10.9152
94	GRMZM2G022347	Zm00001d003877	Pollen Ole e 1 allergen and extensin family protein; LOC_Os04g32680.1 POEI20 - Pollen Ole e I allergen and extensin family protein precursor expressed	protein_coding	pollen allergen	AT4G08685	LOC_Os04g32680	0.0625944	0.0117691	0.038446	0.0259405	0.621798	4.20469	0.554355	0.355691	0.540549	4.43078	0.535351	1866.56	1.03472	4.43078	1803.92	421.27	0.0492464	10.8662
95	GRMZM2G068682	Zm00001d012524	L-ascobate oxidase; AT1G55570.1 (sks12) SKU5 similar 12; LOC_Os01g60080.1 monocopper oxidase putative expressed	protein_coding	pollen allergen	AT1G55570	LOC_Os01g60080	0.126954	0.0186864	0.187582	0.0105768	0	6.06399	1.19419	0.495681	0.339314	5.3172	1.55389	1864.85	1.39164	6.06399	1340.03	307.528	0.476788	10.8648
96	GRMZM2G001058	no gene ID in v4	transposable_element	transposable_element	TE			0	0.00402673	0.0336299	0.0044798	0	16.7994	3.71603	0.581122	0.676538	15.4407	3.93616	1834.98	3.74474	16.7994	490.017	109.229	1.90486	10.8416
97	AC197122.3_FG010	no gene ID in v4	unknown function	protein_coding	unknown.maize			0	0	0	0	0.103239	8.43249	1.18145	0.308108	0.253419	5.02086	1.00597	1830.01	1.48232	8.43249	1234.55	217.019	0.567859	10.8376
98	AC197143.3_FG007	Zm00001d039212	pathogenesis-related protein-1-like; PR1-like	protein_coding	pollen allergen	AT2G14580	LOC_Os05g51660	0.0230176	0.0149716	0	0.0486355	0.0843767	4.5081	0.605264	0.195643	0.353031	2.46265	0.550955	1825.43	0.80424	4.5081	2269.75	404.922	-0.314301	10.834
99	GRMZM2G450501	Zm00001d037936	late embryogenesis abundant protein	protein_coding	pollen allergen	AT4G02380	LOC_Os05g29930	0	0	0	0.0203426	0	8.52681	1.00591	0.326449	0.318047	6.97707	0.767341	1782.32	1.63109	8.52681	1092.72	209.025	0.705835	10.7995
100	GRMZM2G173738	Zm00001d004209	unknown function	protein_coding	pollen allergen	AT5G28690	LOC_Os04g21340	0.231891	0	0.0209487	3.30763	0.142352	5.87097	1.41449	0.561285	0.525061	5.64951	1.89116	1775.4	1.78321	5.87097	995.622	302.404	0.834476	10.7939
101	GRMZM2G163099	Zm00001d041230	Pathogenesis-related protein1	protein_coding	pollen allergen	AT3G09590	LOC_Os12g43700	0.0853503	0.0327396	0.0625822	0.0505214	0	6.98523	0.991924	0.353561	0.23381	7.70925	1.43026	1742.57	1.63047	7.70925	1068.75	226.036	0.705292	10.767
102	GRMZM2G071327	Zm00001d002714	adf12 - actin depolymerizing factor12; Actin-depolymerizing factor; AT1G01750.1 (ADF11) actin depolymerizing factor 11; LOC_Os04g46910.1 actin-depolymerizing factor putative expressed	protein_coding	pollen allergen	AT1G01750	LOC_Os04g46910	0	0	0	0	0	5.78372	0.623871	4.32449	1.94777	4.15656	0.44999	1740.84	1.57149	5.78372	1107.77	300.99	0.652134	10.7656
103	GRMZM2G020131	Zm00001d011497	Arabinogalactan peptide20	protein_coding	pollen allergen	AT2G46330	LOC_Os01g46850	0	0.021778	0	0	0.043922	5.38374	0.517071	0.198965	0.414693	4.17924	1.07581	1730.31	1.07593	5.38374	1608.2	321.396	0.105583	10.7568
104	GRMZM2G482248	no gene ID in v4	pseudogene	pseudogene	TE			0	0	0	0	0.146819	8.33173	0.851462	0.124531	0.0822442	6.37163	1.18155	1726.52	1.55363	8.33173	1111.28	207.223	0.635647	10.7537
105	GRMZM2G128549	Zm00001d026422	pme8 - pectin methylesterase8	protein_coding	pollen allergen	AT5G27870	LOC_Os04g54850	0	0	0	0	0	5.46241	0.838918	0.176262	0.191503	4.82912	0.988099	1721.73	1.13512	5.46241	1516.79	315.197	0.182844	10.7496
106	GRMZM2G157950	no gene ID in v4	unknown function	protein_coding	unknown.maize			0.0310678	0	0	0.0704082	0.0171849	9.50216	1.49602	0.507531	0.517594	8.00572	2.09248	1699.39	2.02183	9.50216	840.518	178.842	1.01566	10.7308
107	GRMZM2G139223	Zm00001d012600	Protein kinase superfamily protein	protein_coding	pollen allergen	AT3G20530	LOC_Os01g57940	0.0338459	0.0401077	0.473175	0.482761	6.53294	2.14879	0.425223	2.65416	1.81303	2.71407	0.663529	1695.15	1.63469	6.53294	1036.98	259.477	0.70902	10.7272
108	GRMZM5G860318	Zm00001d046389	unknown function; homologous to rice LOC_Os05g25660.1 expressed protein	protein_coding	unknown.rice		LOC_Os05g25660	0	0	0.0282919	0	1.25112	9.45943	1.20305	0.323388	0.289968	6.9692	1.19985	1682.06	1.88403	9.45943	892.798	177.818	0.91382	10.716
109	GRMZM2G357124	Zm00001d039429	Rapid alkalinization factor (RALF) -like protein	protein_coding	pollen allergen	AT4G15800	LOC_Os05g11330	0	0	0	0.0127356	0	4.30997	0.582614	0.178387	0.197544	4.34976	0.462824	1678.8	0.917622	4.34976	1829.51	385.951	-0.124029	10.7132
110	GRMZM2G436856	no gene ID in v4	unknown function	protein_coding	unknown.maize			0.0851093	0.57031	0.116756	0.0510277	0	6.15217	6.37401	74.1408	35.4861	51.3208	0.899641	1677.75	15.927	74.1408	105.34	22.6292	3.9934	10.7123
111	GRMZM2G029249	Zm00001d019546	Desiccation-associated protein	protein_coding	pollen allergen	AT4G28556	LOC_Os07g26480	0.0518344	0	0.07183	0	1.12188	2.21949	0.396381	0.365867	0.381563	2.82303	0.537367	1675.81	0.724477	2.82303	2313.13	593.621	-0.464988	10.7106
112	GRMZM2G464741	no gene ID in v4	unknown function	protein_coding	unknown.maize			0	0	0	0.0291074	0	4.25461	0.986709	0.818489	0.970431	3.92162	1.5558	1661.91	1.13971	4.25461	1458.19	390.613	0.188661	10.6986
113	GRMZM2G441077	no gene ID in v4	unknown function	protein_coding	unknown.maize			2.34948	0.167357	0.119635	0.500419	1.43118	5.03177	3.43074	1.52325	1.88899	1.43642	6.43223	1660.86	2.21013	6.43223	751.475	258.209	1.14413	10.6977
114	GRMZM2G378547	Zm00001d040695	pti1 - pto-interacting1;AT1G48210.1 Protein kinase superfamily protein	protein_coding	pollen allergen	AT1G48210	LOC_Os01g21970	1.58118	2.50101	0.328536	31.8311	0.24614	15.4006	1.204	0.779497	0.629933	10.554	2.13235	1656.33	6.10803	31.8311	271.172	52.0349	2.61071	10.6938
115	GRMZM2G130348	Zm00001d040477	Cyclin-like F-box family protein	protein_coding	pollen allergen	AT2G32560	LOC_Os01g17390	17.5059	0.211552	1.26681	4.60743	34.9512	16.8232	13.2473	35.048	26.701	14.2623	15.8492	1656.1	16.4067	35.048	100.94	47.2524	4.03621	10.6936
116	GRMZM2G012263	Zm00001d037061	AT5G14130.1 Peroxidase superfamily protein	protein_coding	pollen allergen	AT5G14130	LOC_Os06g27850	0.369219	0	0	0.0852101	0.0382264	6.25834	1.24342	0.20347	0.125814	6.74309	1.19062	1632.23	1.47795	6.74309	1104.39	242.059	0.563594	10.6726
117	GRMZM2G583360	no gene ID in v4	pseudogene	pseudogene	TE			0	0	0.0423297	0.0296178	0	7.99126	0.989178	0.216257	0.210364	4.64788	0.833017	1631.17	1.35999	7.99126	1199.4	204.119	0.443597	10.6717
118	GRMZM2G091338	Zm00001d043227	Protein kinase superfamily protein	protein_coding	pollen allergen	AT5G13160	LOC_Os01g57940	0	0.0836426	0.0385193	0.0384745	0	3.95085	0.488337	0.602551	0.479666	4.13946	0.617926	1589.65	0.949039	4.13946	1675.01	384.022	-0.0754609	10.6345
119	GRMZM2G318121	no gene ID in v4	unknown function	protein_coding	unknown.maize			1.21692	0.133525	6.99079	7.75999	2.1392	4.51817	2.16611	0.314056	0.352952	3.15042	3.91185	1525.41	2.96854	7.75999	513.857	196.573	1.56976	10.575
120	GRMZM5G828153	no gene ID in v4	unknown function	protein_coding	unknown.maize			0	0	0	0	0	10.5873	1.51004	0.380365	0.252036	9.20108	1.94266	1523.94	2.17031	10.5873	702.173	143.94	1.1179	10.5736
121	GRMZM2G139517	Zm00001d049844	Pollen allergen Phlp2	protein_coding	pollen allergen	AT1G65680	LOC_Os06g45290	0	0.0210742	0	0	0	4.85556	0.429316	0.110831	0.411191	4.84261	0.733167	1500.26	1.0367	4.85556	1447.14	308.978	0.0520038	10.551
122	GRMZM2G313216	Zm00001d012038	unknown function	protein_coding	unknown.maize			0	0	0	0	0	7.96828	1.13356	0.402602	0.470947	4.36121	1.41338	1491.59	1.43182	7.96828	1041.75	187.191	0.517846	10.5426
123	GRMZM2G066950	Zm00001d007707	Plant invertase/pectin methyl esterase inhibitor superfamily protein	protein_coding	pollen allergen	AT3G36659	LOC_Os11g45220	0.0229038	0	0	0.0148757	0	4.064	0.516362	0.124715	0.153619	4.05147	0.867956	1488.42	0.892355	4.064	1667.97	366.246	-0.164311	10.5396
124	GRMZM2G157929	Zm00001d043090	AT1G55570.1 (sks12) SKU5 similar 12; LOC_Os01g60080.1 monocopper oxidase putative expressed	protein_coding	pollen allergen	AT1G55570	LOC_Os01g60080	0.00775463	0	0	0.0604079	0	4.90802	0.653307	0.195559	0.248345	4.57234	0.807697	1485.27	1.04122	4.90802	1426.47	302.62	0.0582762	10.5365
125	GRMZM2G098278	Zm00001d016444	Unknown protein; homologous to rice LOC_Os02g26390.1 expressed protein	protein_coding	pollen allergen		LOC_Os02g26390	0.0361803	0.00587987	0	0	0	4.3838	0.538965	0.147273	0.203695	4.52494	0.667101	1476	0.955258	4.52494	1545.14	326.193	-0.0660383	10.5275
126	GRMZM2G089409	Zm00001d012799	unknown function; homologous to rice LOC_Os03g64310.1 expressed protein	protein_coding	pollen allergen		LOC_Os03g64310	0.279184	0.0499175	0.141105	0.16439	0.0868409	3.43098	0.629475	0.285326	0.250211	2.82591	0.756467	1448.65	0.809074	3.43098	1790.5	422.226	-0.305656	10.5005
127	GRMZM2G030531	Zm00001d031906	expansinA24	protein_coding	pollen allergen	AT2G37640	LOC_Os08g44790	0	0	0	0	0	8.50822	1.40109	0.762736	0.813319	5.58534	1.75122	1445.66	1.71108	8.50822	844.879	169.913	0.774911	10.4975
128	AC203535.4_FG006	Zm00001d042286	unknown function; homologous to rice LOC_Os01g70120.2 expressed protein	protein_coding	pollen allergen		LOC_Os01g70120	0.492693	0.447816	0.854726	0.49942	2.26583	4.76249	1.92675	1.50337	1.22282	4.09819	2.82149	1415.98	1.8996	4.76249	745.409	297.319	0.925695	10.4676
129	GRMZM2G005798	Zm00001d046480	O-Glycosyl hydrolases family17 protein	protein_coding	pollen allergen	AT5G64790	LOC_Os06g39060	0	0.0066451	0	0.0137208	0	2.36143	0.320079	0.380488	0.224572	3.35874	0.767245	1415.8	0.67572	3.35874	2095.25	421.529	-0.565503	10.4674
130	GRMZM2G065025	no gene ID in v4	pseudogene	pseudogene	TE			0	0	0	0	0.059582	7.92184	0.566002	0.409856	0.301974	4.57736	0.555033	1412.17	1.30833	7.92184	1079.37	178.263	0.387728	10.4637
131	GRMZM2G074356	Zm00001d034431	Bax inhibitor-1 family protein	protein_coding	pollen allergen	AT1G03070	LOC_Os03g58140	0	0	0	0	0	3.67981	0.783361	0.244903	0.237583	2.96739	0.684087	1401.96	0.781558	3.67981	1793.81	380.988	-0.355575	10.4532
132	GRMZM2G175779	Zm00001d032022	Beta-galactosidase	protein_coding	pollen allergen	AT2G16730	LOC_Os08g43570	0	0.0469019	0.143595	0.0367018	0	2.11436	0.528852	0.635514	0.554443	2.4507	0.642238	1387.29	0.6503	2.4507	2133.31	566.079	-0.620822	10.4381
133	GRMZM2G151755	Zm00001d015821	Pectinlyase-like superfamilyprotein	protein_coding	cell wall	AT1G43090	LOC_Os02g10300	0	0	0	0	0	3.59518	0.600014	0.188186	0.164667	3.22645	0.619043	1383.26	0.763049	3.59518	1812.81	384.754	-0.390152	10.4339
134	GRMZM2G443690	Zm00001d040398	Protein kinase superfamily protein	protein_coding	pollen allergen	AT2G40850	LOC_Os01g16470	6.93799	0.0166611	0.136766	0.0395634	0.041411	3.68874	0.532868	0.12823	0.300053	3.13667	0.495924	1383	1.40499	6.93799	984.352	199.338	0.490559	10.4336
135	GRMZM5G880653	no gene ID in v4	unknown function	protein_coding	unknown.maize			0	0	0	0	0	9.86704	1.31427	0.363211	0.612762	7.98784	1.15946	1373.5	1.93678	9.86704	709.166	139.201	0.953661	10.4236
136	GRMZM2G010812	no gene ID in v4	unknown function	protein_coding	unknown.maize			0	0	0.0671627	0.0255437	0.365969	4.98844	0.715316	0.205078	0.247223	3.51071	0.567257	1367.76	0.972064	4.98844	1407.07	274.186	-0.0408766	10.4176
137	GRMZM2G126922	Zm00001d016686	SNAP25 homologous protein SNAP33	protein_coding	pollen allergen	AT5G61210	LOC_Os02g32740	0.0250603	0	0.069825	0.0169842	0	4.17373	0.589038	0.107627	0.185145	4.56085	0.364737	1363.21	0.917545	4.56085	1485.72	298.894	-0.124149	10.4128
138	GRMZM2G121256	Zm00001d003139	AT5G56170.1 (LLG1) LORELEI-LIKE-GPI-ANCHORED PROTEIN 1	protein_coding	pollen allergen	AT5G56170	LOC_Os04g42210	0	0	0	0	0	3.75366	0.29686	0.058662	0.144539	3.25336	0.405272	1334.41	0.719304	3.75366	1855.14	355.497	-0.475326	10.382
139	GRMZM2G083248	Zm00001d033011	sut3;sucrose transporter3:	protein_coding	pollen allergen	AT1G71880	LOC_Os10g26470	0	0.165247	0.0136406	0.0555851	0	1.79642	1.83605	0.191243	0.25142	3.4285	1.08898	1324.92	0.802463	3.4285	1651.07	386.443	-0.317494	10.3717
140	GRMZM2G117603	Zm00001d021497	Actin-depolymerizing factor1	protein_coding	pollen allergen	AT1G01750	LOC_Os04g46910	0.0324544	0	2.574	0	0.115768	3.61361	0.682778	3.62633	2.53704	2.65199	0.405446	1316.69	1.47631	3.62633	891.881	363.093	0.561996	10.3627
141	GRMZM2G127106	Zm00001d017733	Expansin-B4; expb11 - beta expansin11	protein_coding	pollen allergen	AT1G65680	LOC_Os03g01640	0	0	0	0	0	6.34115	0.754178	0.232472	0.125772	5.96579	0.975573	1255.54	1.30863	6.34115	959.433	197.999	0.388058	10.2941
142	GRMZM2G075222	Zm00001d008991	AT1G29140.1 Pollen Ole e 1 allergen and extensin family protein	protein_coding	pollen allergen	AT1G29140	LOC_Os06g36240	0.0694795	0.0112811	0.0801298	0.0507006	0.194956	4.83582	0.647378	0.0760614	0.199105	5.4363	1.02187	1247.74	1.14755	5.4363	1087.3	229.519	0.198561	10.2851
143	GRMZM2G160626	Zm00001d036815	Pectinlyase-likesuperfamilyprotein	protein_coding	pollen allergen	AT2G15460	LOC_Os06g35370	0	0	0	0	0	4.41042	0.492924	0.22162	0.0936903	3.45744	0.474153	1228.13	0.831841	4.41042	1476.4	278.46	-0.265621	10.2622
144	GRMZM2G012328	Zm00001d003431	pme6 - pectin methylesterase6;AT5G49180.1 Plant invertase/pectin methylesterase inhibitor superfamily	protein_coding	cell wall	AT5G49180	LOC_Os04g38560	0.0424287	0.0355768	0.139028	0.0663499	0.217378	3.96999	0.49537	0.228262	0.226553	3.38432	0.813136	1217.45	0.8744	3.96999	1392.33	306.663	-0.193635	10.2496
145	GRMZM2G463471	Zm00001d051388	adf7 - actin depolymerizing factor7; AT4G25590.1 (ADF7) actin depolymerizing factor 7	protein_coding	pollen allergen	AT4G25590	LOC_Os02g44470	0.251939	0	0	0	0.728383	6.126	0.618733	24.0424	14.3155	4.3673	0.563569	1216.46	4.63762	24.0424	262.303	50.5964	2.21338	10.2485
146	GRMZM2G309063	Zm00001d039276	ubiquitin ligase SINAT3; AT3G61790.1 Protein with RING/U-box and TRAF-like domains;LOC_Os01g13370.1 seven in absentia protein family domain containing protein expressed	protein_coding	pollen allergen	AT3G61790	LOC_Os01g13370	3.4149	0.645163	0.922341	2.90852	58.4348	12.6546	10.3508	2.20803	1.6732	4.93141	12.5606	1201.61	10.064	58.4348	119.396	20.5632	3.33114	10.2307
147	GRMZM2G079499	Zm00001d020876	AT5G56170.1 (LLG1) LORELEI-LIKE-GPI-ANCHORED PROTEIN 1;LOC_Os09g12620.1 GPI-anchored protein putative expressed	protein_coding	pollen allergen	AT5G56170	LOC_Os09g12620	0.0256095	0	0	0	13.3849	2.11826	1.49351	0.154774	0.0510548	50.9847	0.893312	1199.36	6.28237	50.9847	190.908	23.5239	2.65131	10.228
148	GRMZM2G397242	Zm00001d019239	LOC_Os07g13380.1 RALFL11 - Rapid ALkalinization Factor RALF family protein precursor putative	protein_coding	other		LOC_Os07g13380	0	0	0	0	0	5.6859	0.573036	0.0850188	0.198634	3.11707	0.428381	1183.28	0.917094	5.6859	1290.25	208.108	-0.124859	10.2086
149	GRMZM2G024495	Zm00001d004909	Alpha carbonic anhydrase1chloroplastic	protein_coding	pollen allergen	AT1G08080	LOC_Os12g05730	0	0.0076718	0	0	0.064528	2.7375	0.33987	0.12984	0.269173	2.74562	0.694359	1170.12	0.635323	2.74562	1841.78	426.179	-0.654437	10.1924
150	GRMZM2G060937	Zm00001d049838	OSJNBa0063G07.3 protein; OSJNBa0082E08.9 protein; protein	protein_coding	pollen allergen	AT1G65680	LOC_Os06g45290	0	0.409333	0.0691347	0	0	4.43347	0.52714	0.16673	0.166131	3.36491	0.648081	1169.92	0.889539	4.43347	1315.19	263.883	-0.168871	10.1922
151	AC233885.1_FG002	Zm00001d013660	putative protein; LOC_Os03g44750.1 pollen preferential protein putative expressed	protein_coding	unknown.arabidopsis	AT5G06380	LOC_Os03g44750	0.747657	0.40463	0.0826133	0.193765	0.861174	5.02893	0.613042	3.37187	2.7116	36.9963	1.36382	1146.67	4.7614	36.9963	240.826	30.9942	2.25139	10.1632
152	GRMZM5G841439	no gene ID in v4	unknown function	protein_coding	unknown.maize			0.0368777	0	0	0	0	2.51563	0.878017	2.66199	2.75641	2.36374	3.0319	1146.65	1.29496	3.0319	885.47	378.195	0.372907	10.1632
153	GRMZM2G116427	Zm00001d036417	unknown function; LOC_Os06g49890.1 coiled-coil domain-containing protein 90A mitochondrial precursor putative expressed	protein_coding	pollen allergen	AT2G16460	LOC_Os06g49890	6.67421	6.01196	7.16671	5.53949	6.20036	8.07555	9.36185	20.1964	19.769	11.5626	8.81039	1134.11	9.94259	20.1964	114.066	56.1541	3.31362	10.1473
154	GRMZM2G052006	Zm00001d039217	Eukaryotic aspartyl protease family protein	protein_coding	pollen allergen	AT3G12700	LOC_Os05g51750	0	0	0	0	0	6.09179	0.982616	0.43396	0.361352	4.64622	1.29753	1131.48	1.25577	6.09179	901.029	185.739	0.328572	10.144
155	GRMZM2G041493	no gene ID in v4	unknown function	protein_coding	unknown.maize			0	0.350517	9.90285	13.4115	5.16762	5.29877	0.612996	8.79336	14.9213	5.61361	0.482611	1130.63	5.86865	14.9213	192.656	75.7728	2.55303	10.1429
156	GRMZM2G433959	Zm00001d011968	unknown function	protein_coding	pollen allergen		LOC_Os01g70120	0.222265	0.0420355	3.13244	1.14406	2.32561	2.62771	0.839876	1.74314	0.709515	11.4647	1.77005	1129.83	2.36559	11.4647	477.609	98.5478	1.2422	10.1419
157	GRMZM2G075077	Zm00001d014180	unknown protein; AT1G08800.1 Protein of unknown function DUF593;LOC_Os10g27480.1 expressed protein	protein_coding	pollen allergen	AT1G08800	LOC_Os10g27480	0.620927	1.06953	0.161486	0.42227	0.0643044	2.49805	0.394266	0.376899	0.339126	2.50398	1.03366	1102.48	0.862227	2.50398	1278.64	440.289	-0.21386	10.1065
158	GRMZM2G038001	Zm00001d015609	Glycerophospho diesterphospho diesterase GDPDL3	protein_coding	pollen allergen	AT5G58170	LOC_Os02g09450	0	0.0346258	0	0.0625918	0.196449	2.93953	0.529487	0.215116	0.251161	2.30019	0.577933	1084.84	0.646099	2.93953	1679.06	369.051	-0.630173	10.0833
159	GRMZM2G478929	Zm00001d048715	pex2; pollen extensin-like2:clone like pex1	protein_coding	pollen allergen	AT5G25550	LOC_Os12g35710	0	0	0	0.0223887	0	2.62897	0.880599	0.0352517	0.102605	1.88849	0.679579	1084.54	0.56708	2.62897	1912.49	412.533	-0.818375	10.0829
160	GRMZM2G028247	Zm00001d028019	Serine carboxy peptidase-like40	protein_coding	pollen allergen	AT3G63470	LOC_Os03g09190	0.567833	0	0	1.98246	0	2.7793	0.566225	0.164086	0.186679	2.64425	0.551646	1083.29	0.858407	2.7793	1261.98	389.77	-0.220266	10.0812
161	GRMZM2G455568	Zm00001d045122	unknown function;pza02344; homologous to rice LOC_Os08g14364.1 expressed protein;	protein_coding	unknown.rice		LOC_Os08g14364	0	0	0.181991	0	0	2.36961	1.40508	0.574826	0.20512	3.24421	0.234235	1076.02	0.746825	3.24421	1440.8	331.675	-0.421158	10.0715
162	GRMZM2G137676	Zm00001d020586	pme5 - pectin methylesterase5	protein_coding	pollen allergen	AT2G26450	LOC_Os09g26360	0	0	0	0	0	3.12404	0.534982	0.222138	0.178154	2.85449	0.676556	1067.42	0.690033	3.12404	1546.91	341.679	-0.535264	10.0599
163	GRMZM2G382413	Zm00001d021659	AT4G27100.1 Ypt/Rab-GAP domain of gyp1p superfamily protein; LOC_Os07g34130.1 TBC domain containing protein expressed	protein_coding	pollen allergen	AT4G27100	LOC_Os07g34130	11.609	0.809735	13.2722	5.00611	10.4546	3.60426	2.65618	11.7743	7.73866	22.5058	5.23586	1044.09	8.60606	22.5058	121.32	46.3921	3.10535	10.028
164	GRMZM2G455557	Zm00001d045122	mha8 - membrane H(+)-ATPase8; AT2G07560.1 (AHA6, HA6) H(+)-ATPase 6; LOC_Os06g08310.1 plasma membrane ATPase putative expresse	protein_coding	pollen allergen	AT2G07560	LOC_Os06g08310	0.0101651	0.0118722	0.0208418	0.00339663	0.00640787	3.42947	0.444553	0.141832	0.146674	2.59933	0.595035	1041.13	0.673598	3.42947	1545.62	303.583	-0.57004	10.0239
165	GRMZM2G324464	no gene ID in v4	unknown function	protein_coding	unknown.maize			0	0.036784	0	0	9.25387	1.01185	0.18268	0.321666	0.427433	1.47283	0.378097	1020.6	1.18956	9.25387	857.963	110.289	0.250433	9.99521
166	GRMZM2G005643	Zm00001d038640	OSJNBa0063G07.3 protein; OSJNBa0082E08.9 protein; protein	protein_coding	pollen allergen	AT1G65680	LOC_Os06g45160	0	0	0	0	0	5.41884	0.505677	0.16615	0.175979	3.42383	0.527178	1015.1	0.928877	5.41884	1092.82	187.328	-0.10644	9.9874
167	GRMZM2G126207	no gene ID in v4	unknown function	protein_coding	unknown.maize			0.286197	0	0.281025	0.0996998	0.733396	7.36377	1.19669	0.367478	0.207793	3.68702	0.954206	1007.87	1.37975	7.36377	730.475	136.869	0.464408	9.9771
168	GRMZM2G322866	Zm00001d036769	unknown function;homologous to rice LOC_Os06g43060.1 expressed protein	protein_coding	pollen allergen		LOC_Os06g43060	0	0.282682	0.740936	0.0177933	0	4.03025	0.554233	0.146068	0.108566	4.1821	1.1534	1004.37	1.01964	4.1821	985.028	240.16	0.0280583	9.97208
169	GRMZM2G080871	Zm00001d021139	Calcium-dependent protein kinase24	protein_coding	calcium signal	AT5G12480	LOC_Os09g33910	9.36005	1.74973	5.26171	5.86101	9.35687	3.5956	3.97974	1.67502	1.96501	4.00323	8.11365	1002.6	4.99288	9.36005	200.806	107.115	2.31987	9.96953
170	GRMZM2G108624	Zm00001d002904	PLC-like phosphodiesterases super family protein	protein_coding	pollen allergen	AT1G49740	LOC_Os04g59310	0	0	0.135414	0.00696687	0	1.48895	1.49923	0.324341	0.35691	1.13419	2.90566	983.664	0.713789	2.90566	1378.09	338.533	-0.486431	9.94202
171	GRMZM2G048172	Zm00001d018780	unknown function	protein_coding	unknown.maize			0.0294449	0.373767	0	0.0280255	0.0968287	3.01057	0.244655	1.05597	1.35471	2.10903	0.235139	983.309	0.776194	3.01057	1266.83	326.619	-0.365511	9.9415
172	GRMZM2G541082	no gene ID in v4	unknown function	protein_coding	unknown.maize			0	0	0	0.299593	0	6.33853	0.10125	0.521659	0.416794	1.37144	0.228626	975.772	0.843444	6.33853	1156.89	153.943	-0.245635	9.9304
173	GRMZM2G019583	Zm00001d022349	Probable galacturonosyl transferase-like4	protein_coding	pollen allergen	AT3G06260	LOC_Os07g45260	0	0.0955498	1.01825	0.0684239	0.0443097	8.65422	0.394339	7.9147	8.18517	7.59904	0.437597	966.623	3.12833	8.65422	308.99	111.694	1.64539	9.91681
174	GRMZM2G414899	Zm00001d014697	Protein kinases uperfamily protein	protein_coding	pollen allergen	AT2G07180	LOC_Os06g48980	0.0514738	0	0	0	0	1.37076	0.349755	0.233249	0.213812	1.35778	0.235465	962.143	0.346572	1.37076	2776.17	701.904	-1.52877	9.91011
175	GRMZM2G353497	Zm00001d033507	unknown function; homologous to rice LOC_Os03g44750.1 pollen preferential protein putative expressed	protein_coding	pollen allergen	AT2G27180	LOC_Os03g44750	0	0.174505	1.26006	0.0876531	0	3.29095	0.441837	0.774826	0.870935	2.84361	1.42367	956.183	1.01528	3.29095	941.795	290.549	0.0218727	9.90114
176	AC205012.3_FG002	Zm00001d009741	Phosphatidylinositol4-kinase gamma3	protein_coding	pollen allergen	AT2G46500	LOC_Os05g51230	0	0.00983063	0	0.0162759	1.93388	1.26372	1.28222	0.254666	0.177264	1.28907	0.694891	931.582	0.629256	1.93388	1480.45	481.717	-0.668282	9.86354
177	GRMZM2G136170	Zm00001d037839	Putative receptor-like protein kinase family protein	protein_coding	pollen allergen	AT3G04690	LOC_Os05g20150	0	0.0119434	0.00710347	0.0231933	0	3.11925	0.535295	0.44559	0.354166	2.64627	0.644189	928.795	0.707909	3.11925	1312.03	297.762	-0.498364	9.85922
178	GRMZM2G160526	Zm00001d036816	pgl7 - exopolygalacturonase7; exopolygalacturonase7: genomicclone, open reading frames nearly identical to pgl1 but distinct3' non-coding sequence	protein_coding	pollen allergen	AT2G15460	LOC_Os06g35320	0	0	0	0	0	3.6472	0.289535	0.113203	0.213115	2.71825	0.662531	928.056	0.694894	3.6472	1335.54	254.457	-0.525135	9.85807
179	GRMZM2G065012	Zm00001d001906	EH domain-containing protein1	protein_coding	other	AT1G12020	LOC_Os04g57360	1.24346	2.69335	1.19412	4.76434	0.659502	3.45896	2.26183	1.5826	1.49432	4.27854	3.43354	922.977	2.46041	4.76434	375.131	193.726	1.2989	9.85015
180	GRMZM2G071174	no gene ID in v4	AT2G22240.1 (ATIPS2, ATMIPS2, MIPS2) myo-inositol-1-phosphate synthase 2; LOC_Os10g22450.1 inositol-3-phosphate synthase putative expressed	protein_coding	pollen allergen	AT2G22240	LOC_Os10g22450	5.53563	3.04227	3.80232	1.33198	23.9996	8.28094	4.68452	0.725918	0.389131	5.3984	7.94117	916.444	5.92108	23.9996	154.776	38.1858	2.56586	9.8399
181	GRMZM2G325474	no gene ID in v4	unknown function	protein_coding	unknown.maize			0	0	0	0	0	3.53948	0.271796	0.0870837	0.247495	2.59913	0.642336	916.063	0.671575	3.53948	1364.05	258.813	-0.57438	9.8393
182	GRMZM2G084440	Zm00001d029596	Guanosine nucleotide diphosphated issociation inhibitor	protein_coding	pollen allergen	AT5G09550	LOC_Os03g16900	0.0099744	0.0156416	0	0	0	2.83811	0.459277	0.0954561	0.0936623	3.1258	0.701087	901.833	0.667182	3.1258	1351.7	288.513	-0.583847	9.81672
183	GRMZM2G018372	Zm00001d041514	AT1G18670.1 (IBS1) Protein kinase superfamily protein	protein_coding	pollen allergen	AT1G18670	LOC_Os12g38860	4.13757	0.112222	0.354693	1.74025	0.118471	4.29987	12.245	1.28174	1.33523	5.70512	16.5418	895.04	4.352	16.5418	205.662	54.1078	2.12168	9.80581
184	AC194369.3_FG004	no gene ID in v4	unknown function	protein_coding	unknown.maize			0	0	0	0	0	3.63338	0.280723	1.16197	1.03193	2.5646	0.340096	894.003	0.819336	3.63338	1091.13	246.053	-0.287472	9.80414
185	GRMZM2G331283	Zm00001d036984	amino acid transporter; AT1G58360.1 (AAP1, NAT2) amino acid permease 1; LOC_Os06g36210.1 amino acid transporter putative expressed	protein_coding	pollen allergen	AT1G58360	LOC_Os06g36210	0.104954	0.0657418	0.499568	0.832793	0.297749	1.98463	0.358241	0.18186	0.292454	1.58773	0.866173	888.408	0.642899	1.98463	1381.88	447.644	-0.637335	9.79508
186	GRMZM2G173483	Zm00001d026638	Calcium-binding EF hand family protein	protein_coding	pollen allergen	AT5G08580	LOC_Os04g58480	0.0609297	3.15983	4.10163	0.0284681	0.0494557	0.678205	0.146036	0.189311	0.102172	0.915996	0.264553	879.017	0.881508	4.10163	997.174	214.309	-0.181955	9.77975
187	GRMZM2G332660	Zm00001d052713	calcium dependent protein kinase29	protein_coding	calcium signal	AT3G51850	LOC_Os08g42750	0.0192828	0.763382	18.8699	0.442396	0.0558027	2.34247	2.27556	0.0837791	0.167032	1.64609	3.23573	875.811	2.71831	18.8699	322.19	46.4132	1.44271	9.77448
188	GRMZM2G335052	Zm00001d045515	AT2G21480.1 Malectin/receptor-like protein kinase family protein	protein_coding	pollen allergen	AT2G21480	LOC_Os06g03610	0.615703	0.00512698	4.11119	0.110055	0.0539598	7.14491	9.06912	4.05599	0.945315	2.64175	5.61953	875.265	3.12479	9.06912	280.104	96.5105	1.64376	9.77358
189	GRMZM2G043141	Zm00001d029566	LOC_Os12g38850.1 DUF1336 domain containing protein expressed	protein_coding	pollen allergen	AT1G13970	LOC_Os12g38850	1.23301	0.111433	0.134538	4.12898	0.298444	2.43491	0.418458	18.4461	20.249	2.64872	1.15971	873.321	4.6603	20.249	187.396	43.1292	2.22042	9.77037
190	GRMZM5G865672	no gene ID in v4	unknown function	protein_coding	unknown.maize			0	0.851045	0	0	0	1.37128	0.336627	0	0.310833	3.70089	0	871.668	0.597335	3.70089	1459.26	235.529	-0.743389	9.76763
191	GRMZM2G089699	Zm00001d048384	expb10a - beta expansin10a; AT1G65680.1 (ATEXPB2, ATHEXP BETA 1.4, EXPB2) expansin B2; LOC_Os03g01640.1 expansin precursor putative	protein_coding	pollen allergen	AT1G65680	LOC_Os03g01640	0	0	0	0	0	6.40095	1.19199	1.07481	0.778767	5.21352	2.1056	831.445	1.52415	6.40095	545.514	129.894	0.608004	9.69948
192	GRMZM2G059052	Zm00001d043889	Rop guanine nucleotide exchange factor9	protein_coding	pollen allergen	AT3G24620	LOC_Os01g48410	0.261668	0.00903467	0	0.246754	0.0837779	1.63182	1.28887	0.183245	0.144901	1.91689	1.22969	831.343	0.636059	1.91689	1307.02	433.694	-0.652768	9.6993
193	GRMZM2G079661	Zm00001d038876	pmei1 - pectin methylesterase inhibitor1	protein_coding	pollen allergen	AT2G47340	LOC_Os01g50810	0.028101	0	0.0283195	0.0239156	0	2.6037	0.292957	0.122862	0.134344	28.8069	0.488263	822.901	2.95721	28.8069	278.269	28.5661	1.56424	9.68457
194	GRMZM2G160027	Zm00001d012975	Glycine-rich proteinA3	protein_coding	pollen allergen		LOC_Os03g60470	1.47485	0.0203147	0.027876	0.907304	0.114416	3.98647	0.601873	0.229351	0.125637	3.08418	1.32593	820.613	1.08166	3.98647	758.665	205.85	0.113241	9.68056
195	GRMZM2G000044	Zm00001d002271	Nitrate-induced NOI protein	protein_coding	pollen allergen	AT5G63270	LOC_Os04g52950	0.0565931	0.0357523	0	0.0130657	0.0296071	0.760782	0.0888899	0.273311	0.211606	1.34136	0.307119	815.19	0.283462	1.34136	2875.84	607.736	-1.81877	9.67099
196	GRMZM2G442148	Zm00001d053307	Rop guanine nucleotide exchangefactor9	protein_coding	pollen allergen	AT1G52240	LOC_Os02g17240	0.0091067	0.0039398	0	0	0.235837	1.28784	0.613341	1.19026	1.03643	1.69495	0.905282	813.977	0.634271	1.69495	1283.33	480.237	-0.656829	9.66884
197	AC195814.2_FG003	no gene ID in v4	unknown function	protein_coding	unknown.maize			1.10656	0.164954	0	0.507883	0.0932417	2.00413	7.51676	0.167522	0.42418	2.14134	3.29065	788.824	1.58338	7.51676	498.189	104.942	0.66301	9.62356
198	GRMZM2G049238	Zm00001d054042	Probable metal-nicotian amine transporter YSL7	protein_coding	pollen allergen	AT1G65730	LOC_Os02g02450	0	0	0.0114685	0	0	0.84036	0.198391	0.150205	0.181653	0.856447	0.149484	784.073	0.217092	0.856447	3611.71	915.495	-2.20362	9.61484
199	GRMZM2G053387	Zm00001d012906	Cell number regulator3；AT1G14870.1 (PCR2) PLANT CADMIUM RESISTANCE 2	protein_coding	calcium signal	AT1G14870	LOC_Os03g61470	0	0	0	0	0	1.40791	0.178725	0.0262869	0.103453	1.43944	0.392695	777.272	0.322592	1.43944	2409.46	539.981	-1.63222	9.60228
200	GRMZM2G036096	no gene ID in v4	unknown function	protein_coding	unknown.maize			0	0	0	0.0296678	0	2.30622	0.473075	0.054304	0.109639	1.94417	0.278813	776.213	0.472354	2.30622	1643.29	336.573	-1.08206	9.60031
201	GRMZM2G060400	Zm00001d005792	ami1; amidase1:	protein_coding	pollen allergen	AT4G33230	LOC_Os09g26360	0	0.0040857	0.170872	0	0	2.43994	0.468431	0.173775	0.180195	2.03079	0.53734	774.199	0.545949	2.43994	1418.08	317.302	-0.873162	9.59656
202	GRMZM2G165413	Zm00001d032737	unknown function; homologous to rice LOC_Os10g33240.1expressed protein	protein_coding	pollen allergen	AT2G33420	LOC_Os10g33240	0.0105406	0	0	0	0	1.86893	0.435641	0.0825851	0.092026	1.84902	0.26668	764.493	0.418675	1.86893	1825.98	409.053	-1.2561	9.57836
203	GRMZM2G043415	Zm00001d032100	Probable pectin esterase/pectin esterase inhibitor13	protein_coding	pollen allergen	AT3G05610	LOC_Os08g34910	0.0894547	0	0	0.00569017	0.654934	1.98673	0.354039	0.0503849	0.128207	1.73885	0.760546	753.874	0.52444	1.98673	1437.48	379.455	-0.931151	9.55818
204	AC190609.3_FG004	Zm00001d052720	aspartic proteinase-like family protein; AT1G05840.1 Eukaryotic aspartyl protease family protein；LOC_Os02g27360.1 aspartic proteinase-like protein 2 precursor putative expressed	protein_coding	pollen allergen	AT1G05840	LOC_Os02g27360	14.359	1.20922	2.70207	8.02683	5.67261	4.7066	4.54807	1.20567	1.14537	7.47846	7.08565	745.42	5.28542	14.359	141.033	51.913	2.40202	9.54191
205	GRMZM2G012966	Zm00001d011210	lyce1 - lycopene epsilon cyclase1	protein_coding	pollen allergen	AT5G12000	LOC_Os01g39970	1.23893	0.309517	0.955717	1.01447	44.5116	2.41686	2.11876	0.192633	0.1624	4.52304	1.63245	732.882	5.37058	44.5116	136.462	16.465	2.42508	9.51744
206	GRMZM2G141034	Zm00001d049467	mstr2;monosaccharide transporter2:	protein_coding	pollen allergen	AT1G11260	LOC_Os08g08070	0	0	0	0	0	2.95374	0.383408	0.126857	0.0383194	2.62471	0.330705	731.819	0.587067	2.95374	1246.57	247.76	-0.768404	9.51534
207	GRMZM2G003059	Zm00001d024003	CAMK includes calcium/calmodulin depedent protein kinases	protein_coding	pollen allergen	AT2G31500	LOC_Os12g12860	1.58564	0.0385825	0	0.267102	0	2.16983	4.75626	0.719124	0.735414	2.05076	3.44407	723.953	1.43334	4.75626	505.08	152.211	0.519384	9.49975
208	GRMZM2G164674	Zm00001d043873	Aldehyde oxidase GLOX1	protein_coding	pollen allergen	AT5G19580	LOC_Os01g48540	0	0	0	0	0	2.48904	0.308312	0.308355	0.405521	2.13709	0.248669	717.106	0.53609	2.48904	1337.66	288.105	-0.899454	9.48604
209	GRMZM2G138516	Zm00001d015430	Putative clathrin assembly protein	protein_coding	pollen allergen	AT5G57200	LOC_Os02g07900	1.7185	2.34896	0.487312	1.84577	0.458831	1.00605	0.397098	0.425076	0.428326	1.58843	2.01688	708.581	1.15648	2.34896	612.707	301.657	0.209735	9.46879
210	GRMZM2G141461	Zm00001d038968	Eukaryotic aspartylprotease family protein	protein_coding	other	AT3G12700	LOC_Os05g48330	0	0	0	0	0	2.05059	0.228064	0.0501674	0.0744419	1.79592	0.329128	702.278	0.411664	2.05059	1705.95	342.477	-1.28046	9.4559
211	GRMZM2G011165	no gene ID in v4	unknown function	protein_coding	unknown.maize			0	0	0	0	0	1.54773	0.205138	0.083418	0.140308	2.79058	0.302481	697.011	0.460878	2.79058	1512.35	249.772	-1.11754	9.44504
212	GRMZM2G044100	Zm00001d026434	unknown function	protein_coding	pollen allergen	AT2G12400	LOC_Os04g55110	7.5712	2.63487	2.8084	4.51611	0	6.64276	1.27001	0.851005	0.647009	0.94861	5.50074	690.186	3.03552	7.5712	227.37	91.1595	1.60194	9.43084
213	AC207456.3_FG003	no gene ID in v4	unknown function	protein_coding	unknown.maize			0	0	0	0.267031	0	2.92125	0.403717	0.330071	0.48381	1.23618	0.249299	679.824	0.535578	2.92125	1269.33	232.717	-0.900832	9.40902
214	GRMZM5G896902	Zm00001d004322	Defensin-like protein6	protein_coding	pollen allergen			0	0	0	0	0	2.6766	0.274399	0.0546647	0.162978	1.97657	0.643164	676.967	0.526216	2.6766	1286.48	252.92	-0.926273	9.40294
215	GRMZM2G012611	Zm00001d032962	Myosin-binding protein1	protein_coding	pollen allergen	AT1G08800	LOC_Os10g27480	0.392348	0.115815	0.0890574	0.464092	0.0477021	2.68396	5.86052	1.26516	0.993244	2.12094	2.44493	674.511	1.49798	5.86052	450.281	115.094	0.583018	9.3977
216	AC233853.1_FG002	Zm00001d039383	bzip117 - bZIP-transcription factor 117	protein_coding	pollen allergen	AT3G58120	LOC_Os01g11350	0.920687	2.0989	0.128414	10.556	0	3.09329	5.51509	1.0452	0.832665	4.16531	1.66384	671.433	2.72903	10.556	246.033	63.607	1.44839	9.3911
217	GRMZM2G050364	Zm00001d009775	Eukaryotic aspartyl protease family protein	protein_coding	pollen allergen	AT3G12700	LOC_Os05g51750	0.0088888	0.0141178	0	0.141203	1.64778	3.33038	0.798363	0.883283	0.43947	3.84498	0.92311	661.156	1.09378	3.84498	604.469	171.953	0.129323	9.36885
218	GRMZM2G029558	Zm00001d008272	Protein MIZU-KUSSEI1	protein_coding	other	AT5G06990	LOC_Os01g16320	0	0.0194072	0	0	0.0878957	1.94226	0.102286	0.102937	0.0264482	1.53438	0.276317	654.984	0.371994	1.94226	1760.74	337.227	-1.42665	9.35532
219	GRMZM2G003838	Zm00001d043725	pmei44 - pectin methylesterase inhibitor44	protein_coding	pollen allergen	AT3G14300	LOC_Os01g50810	0	0	0	0	0	1.93283	0.383847	0.112765	0.0726163	1.72786	0.280776	650.243	0.410063	1.93283	1585.71	336.42	-1.28608	9.34484
220	GRMZM5G871032	no gene ID in v4	pseudogene	pseudogene	TE			0	0	0	0	0	1.72031	0.590554	0.0290995	0.209133	1.57241	0.445953	647.919	0.415224	1.72031	1560.41	376.628	-1.26804	9.33967
221	GRMZM2G018366	Zm00001d020850	unknown function	protein_coding	unknown.maize			0	0	0	0	0.068229	5.69357	0.179806	0.18773	0.337691	6.76168	0.27466	632.977	1.22758	6.76168	515.631	93.6125	0.295816	9.30601
222	GRMZM2G321870	Zm00001d028819	Probable pectin esterase/pectin esterase inhibitor58	protein_coding	pollen allergen	AT3G05610	LOC_Os03g18860	0	0.014079	0.0123539	0	0.0118631	2.84641	0.2537	0.150569	0.211297	2.22398	0.443759	632.128	0.560728	2.84641	1127.33	222.079	-0.834627	9.30407
223	GRMZM5G886514	no gene ID in v4	unknown function	protein_coding	unknown.maize			0.0496527	0	0	0.0617173	0.051723	0.777934	0.263997	0.187391	0.0879703	0.49342	0.266688	619.952	0.203681	0.777934	3043.74	796.921	-2.29561	9.27601
224	GRMZM2G167149	Zm00001d054086	pmei19 - pectin methylesterase inhibitor19	protein_coding	pollen allergen	AT5G46940	LOC_Os02g01310	0	0.0109794	0	0	0	2.52777	0.292145	0.0254979	0.0259963	1.37619	0.399602	610.939	0.423471	2.52777	1442.7	241.691	-1.23967	9.25489
225	GRMZM2G323558	Zm00001d008346	Pectin esterase inhibitor domain containing protein	protein_coding	pollen allergen	AT3G36659	LOC_Os01g14940	0	0.017199	0	0	0	2.9148	0.166975	0.0677807	0.134344	2.01903	0.380714	604.289	0.518258	2.9148	1166	207.318	-0.948257	9.23909
226	GRMZM2G045278	Zm00001d012382	AT3G53990.1 Adenine nucleotide alpha hydrolases-like superfamily protein	protein_coding	pollen allergen	AT3G53990	LOC_Os01g63010	0.046972	0.344032	0.082228	42.6817	7.48291	2.47179	0.0662011	0.0744543	0.0502227	2.32651	0.39208	603.808	5.09264	42.6817	118.565	14.1468	2.34841	9.23795
227	GRMZM2G007708	Zm00001d038635	Pollen allergen Phlp2	protein_coding	pollen allergen	AT1G65680	LOC_Os06g45290	0	0	0	0	0	2.43481	0.307155	0.116062	0.0271737	1.8647	0.291057	601.543	0.458269	2.43481	1312.64	247.059	-1.12573	9.23252
228	GRMZM2G143335	Zm00001d005437	Proteinase inhibitor propeptide;AT1G71950.1 Proteinase inhibitor propeptide; LOC_Os07g25690.1 subtilisin N-terminal Region family protein expressed	protein_coding	pollen allergen	AT1G71950	LOC_Os07g25690	0	0	0	0.0160121	0	1.97258	0.150625	0.100013	0.29469	1.52146	0.25387	593.037	0.391751	1.97258	1513.81	300.64	-1.35199	9.21198
229	GRMZM2G112984	Zm00001d022567	Pectin esterase	protein_coding	pollen allergen	AT3G05610	LOC_Os07g49100	0	0	0	0.0099508	0	2.31448	0.303091	0.116699	0.0904619	1.94831	0.552193	587.609	0.485017	2.31448	1211.52	253.884	-1.04389	9.19871
230	GRMZM2G000122	Zm00001d043887	unknown function; homologous to rice LOC_Os06g05730.1 expressed protein	protein_coding	unknown.rice		LOC_Os06g05730	0	0	0	0	0	1.34703	0.187381	0.0223827	0.0222126	1.2624	0.302754	586.383	0.285834	1.34703	2051.48	435.314	-1.80675	9.1957
231	GRMZM2G025311	no gene ID in v4	unknown function	protein_coding	unknown.maize			0	0	0	0	0	2.74422	0.134642	0	0.0384937	1.88317	0.655328	583.968	0.495986	2.74422	1177.39	212.799	-1.01163	9.18974
232	GRMZM2G027019	Zm00001d018408	Vesicle-associated membrane protein 711	protein_coding	pollen allergen	AT5G11150	LOC_Os02g55990	0.266966	0.0755146	0.375969	0.0375706	0.335581	1.41924	0.489333	0.481855	0.45371	1.79615	0.583532	582.782	0.574129	1.79615	1015.07	324.462	-0.800554	9.18681
233	GRMZM2G027187	Zm00001d053956	65-kD a microtubule-associated protein3	protein_coding	pollen allergen	AT5G51600	LOC_Os02g03400	0.177562	0.0152997	0.0089739	0.429652	0	1.18494	0.646593	0.168001	0.133143	1.49153	2.43975	582.53	0.608676	2.43975	957.044	238.766	-0.716253	9.18619
234	GRMZM2G134752	Zm00001d051262	LIM domain-containing protein PLIM2b	protein_coding	pollen allergen	AT3G61230	LOC_Os02g42820	0.670056	0	0	0.155329	0	1.73378	1.55236	0.234939	0.0784143	1.05243	0.436418	577.425	0.537612	1.73378	1074.05	333.043	-0.895362	9.17349
235	GRMZM2G180272	Zm00001d006447	AT1G48590.2 Calcium-dependent lipid-binding (CaLB domain) family protein;LOC_Os07g31830.1 GTPase activating protein putative expressed	protein_coding	calcium signal	AT1G48590	LOC_Os07g31830	0.129228	0	0.0286052	0.0123761	8.62307	1.80709	0.398544	0.076163	0.0926654	1.20566	0.227908	575.974	1.14557	8.62307	502.782	66.7945	0.19607	9.16986
236	GRMZM2G066304	Zm00001d049168	CBS domain-containing protein CBSCBSPB1	protein_coding	pollen allergen	AT5G50640	LOC_Os01g69900	0	0	0	0	0	1.60225	0.25345	0.0566367	0.149045	1.62101	0.380406	575.813	0.369345	1.62101	1559.01	355.218	-1.43696	9.16946
237	GRMZM2G072292	Zm00001d028337	Proline-rich receptor-like protein kinase PERK4	protein_coding	pollen allergen	AT4G34440	LOC_Os03g12570	1.81139	3.37266	0.114163	1.23807	0.19418	3.78299	0.158085	0.4892	0.383914	1.61413	0.715901	570.013	1.26134	3.78299	451.912	150.678	0.334952	9.15485
238	GRMZM2G341379	Zm00001d024003	Calcium-dependent protein kinase24	protein_coding	pollen allergen	AT2G41860	LOC_Os12g12860	1.21301	0	0	0.0854769	0	1.28767	2.98015	0.229463	0.300018	1.84733	1.32749	567.425	0.842783	2.98015	673.275	190.401	-0.246766	9.14829
239	GRMZM2G047632	Zm00001d005545	unknown function	protein_coding	pollen allergen		LOC_Os09g12630	0.0964023	0.0728228	0	0.0718373	0.0593793	0.48467	0.336133	0.149672	0	1.33114	0	565.872	0.23655	1.33114	2392.18	425.104	-2.07978	9.14433
240	GRMZM2G061257	Zm00001d045013	Putativele ucine-rich repeat protein kinase family protein	protein_coding	pollen allergen	AT3G42880	LOC_Os06g09860	0.0182201	0.0245286	0	0	0	1.9883	0.502641	0.573728	0.28353	1.43116	0.626098	561.849	0.495291	1.9883	1134.38	282.578	-1.01365	9.13404
241	GRMZM2G173729	Zm00001d016001	Rop guanine nucleotide exchange factor9	protein_coding	pollen allergen	AT1G52240	LOC_Os02g17240	0.411296	0.0739731	0.0480862	0.0673313	0.0711841	2.4606	1.70832	1.1328	1.17174	4.04944	2.17618	559.254	1.21554	4.04944	460.087	138.106	0.281599	9.12736
242	GRMZM2G426732	Zm00001d035992	Putative receptor-like protein kinase family protein	protein_coding	pollen allergen	AT4G39110	LOC_Os06g03610	0.0155021	0.0255841	0	0	0.0242446	1.83282	1.19828	2.71953	0.824311	1.76074	0.462416	556.829	0.805766	2.71953	691.055	204.752	-0.311567	9.12109
243	GRMZM5G859304	no gene ID in v4	transposable_element	transposable_element	TE			0	0	0	0	0	1.24037	0	0.0522627	0.0988623	0.569597	0.124359	549.406	0.189587	1.24037	2897.91	442.936	-2.39907	9.10173
244	GRMZM2G394259	Zm00001d036822	Exopolygalacturonase	protein_coding	pollen allergen	AT2G33160	LOC_Os06g35370	0	0	0	0	0	2.45579	0.300178	0.0933559	0.053625	2.20194	0.279288	546.576	0.48947	2.45579	1116.67	222.566	-1.03071	9.09428
245	GRMZM2G368662	Zm00001d040623	AT3G05725.1 Protein of unknown function (DUF3511)	protein_coding	unknown.arabidopsis	AT3G05725	LOC_Os03g19040	1.69963	0.634115	0	1.39372	3.30267	5.9646	3.05425	5.86467	4.98963	1.79972	1.67334	544.7	2.76149	5.9646	197.249	91.3222	1.46544	9.08932
246	GRMZM2G076263	Zm00001d015628	AT3G27160.1 (GHS1) Ribosomal protein S21 family protein;LOC_Os02g09590.1 ribosome putative expressed	protein_coding	pollen allergen	AT3G27160	LOC_Os02g09590	1.03289	0.0547669	0.0763226	0.691692	23.3139	8.2472	5.85997	0.542052	0.173808	8.25521	3.48359	541.615	4.70286	23.3139	115.167	23.2314	2.23354	9.08112
247	GRMZM2G097533	Zm00001d041165	Calcium-dependent protein kinase24	protein_coding	calcium signal	AT5G12480	LOC_Os12g12860	0.237659	0.00911987	0	0.0146951	0	0.892472	0.196575	0.0697718	0.0993137	0.911441	0.146187	538.456	0.234294	0.911441	2298.21	590.775	-2.09361	9.07269
248	GRMZM2G172751	Zm00001d027590	unknown function (DUF810) protein	protein_coding	pollen allergen	AT2G33420	LOC_Os03g04560	0.00484667	0.0105942	0.0359319	0.0384465	0.141379	0.787094	0.188368	0.12761	0.109389	0.946749	0.294145	534.135	0.24405	0.946749	2188.63	564.178	-2.03475	9.06106
249	GRMZM2G088208	Zm00001d005844	Alpha carbonic anhydrase4	protein_coding	pollen allergen	AT1G08080	LOC_Os08g36630	0.0306105	0.0185564	0.766446	0	0	0.632211	0.067292	0.0324084	0.0957712	0.842074	0.143242	527.743	0.238965	0.842074	2208.46	626.718	-2.06513	9.04369
250	GRMZM2G036288	Zm00001d048268	zim14 - ZIM-transcription factor 14	protein_coding	JA signal	AT5G20900	LOC_Os03g08310	0.0896506	0.108313	8.16345	0.0562745	1.8126	1.95965	0.0943113	0.131567	0.490181	2.00105	0.292286	526.082	1.38176	8.16345	380.734	64.4436	0.466504	9.03914
251	GRMZM2G042421	Zm00001d044173	Probable desiccation-related proteinLEA14	protein_coding	pollen allergen	AT2G46140	LOC_Os01g43530	0	0.0784213	0	0	0.334358	1.64554	0.907047	1.45753	1.66734	2.01375	0.453084	521.724	0.777916	2.01375	670.669	259.081	-0.362314	9.02714
252	GRMZM2G112100	Zm00001d026140	Putative subtilase family protein	protein_coding	pollen allergen	AT3G14067	LOC_Os04g47150	0	0	0.00997333	0	0.184159	1.97126	0.158596	0.0571563	0.0497708	1.67584	0.273296	514.641	0.398186	1.97126	1292.46	261.072	-1.32849	9.00742
253	GRMZM2G098099	Zm00001d002524	DUF581 domain containing protein; AT2G44670.1 Protein of unknown function (DUF581);LOC_Os04g49650.1 DUF581 domain containing protein expressed	protein_coding	pollen allergen	AT2G44670	LOC_Os04g49650	0.0190125	0	0	0.103848	0	6.7266	0.343757	0.281132	0.228742	1.09848	0.605778	514.125	0.855214	6.7266	601.165	76.4315	-0.225643	9.00597
254	GRMZM2G439306	Zm00001d009889	Cation/H(+) antiporter19	protein_coding	pollen allergen	AT3G17630	LOC_Os05g19500	0.0224261	0.0189	0	0.194414	0.00857037	2.00604	0.322224	0.144643	0.143437	1.81313	0.446863	511.242	0.465513	2.00604	1098.23	254.852	-1.10311	8.99786
255	GRMZM2G066448	Zm00001d038395	iqd3 - IQ-domain 3;AT3G09710.1 (IQD1) IQ-domain 1; LOC_Os01g61720.1 IQ calmodulin-binding motif domain containing protein expressed	protein_coding	other	AT3G09710	LOC_Os01g617200	0.0238613	0.0443809	0.0154909	0.0344327	0	1.14716	0.190351	0.151029	0.0607664	0.684816	0.168845	502.875	0.229194	1.14716	2194.1	438.364	-2.12536	8.97406
256	GRMZM2G096897	Zm00001d009110	Pectinesterase inhibitor	protein_coding	pollen allergen	AT5G64620	LOC_Os01g20970	0.062793	0.0843453	0.0965747	0.112663	0.0704793	1.69528	0.177377	0.153506	0.180686	1.53002	0.077313	500.845	0.385549	1.69528	1299.04	295.435	-1.37502	8.96822
257	GRMZM2G151216	Zm00001d031509	ptk3;receptor-like protein kinase3: mature pollen-specific cDNA,singlecopy,like to mato and Arabidopsisgenes	protein_coding	pollen allergen	AT3G20190	LOC_Os08g40990	0	0.0158926	0.0118808	0.111175	0.0103918	1.10422	0.169618	0.0886985	0.0804575	0.835617	0.227719	495.448	0.241425	1.10422	2052.19	448.686	-2.05036	8.95259
258	GRMZM2G057717	Zm00001d017647	Unknown protein; homologous to rice LOC_Os02g46180.1 DUF581 domain containing protein expressed	protein_coding	pollen allergen	AT2G44670	LOC_Os02g46180	0.107411	0.103518	1.45066	0.225956	0.14381	0.916033	0.0648617	0.358958	0.441267	0.758648	0.0672195	494.716	0.421668	1.45066	1173.24	341.028	-1.24582	8.95046
259	GRMZM2G151122	Zm00001d006243	AT4G38590.1 (BGAL14) beta-galactosidase 14	protein_coding	pollen allergen	AT4G38590	LOC_Os09g36810	1.77119	4.59989	3.92932	5.13661	0.740497	2.63465	1.22439	0.911315	1.24621	1.76928	1.49866	493.331	2.31473	5.13661	213.127	96.0421	1.21084	8.94641
260	GRMZM2G031329	Zm00001d007181	AT4G20780.1 (CML42) calmodulin like 42;LOC_Os08g04890.1 OsCML32 - Calmodulin-related calcium sensor protein expressed	protein_coding	pollen allergen	AT4G20780	LOC_Os08g04890	1.32152	0.170499	1.4046	4.63964	2.09046	5.16641	2.12392	1.14371	0.824537	9.36026	1.20118	491.429	2.67698	9.36026	183.576	52.5017	1.4206	8.94084
261	GRMZM2G001116	Zm00001d048673	P-loop nucleoside triphosphate hydrolases superfamily protein with CH (Calponin Homology) domain	protein_coding	pollen allergen	AT2G47500	LOC_Os11g44880	2.21883	1.04357	0.117333	3.04075	0.266743	2.43721	0.92025	0.406328	0.393949	1.94454	2.0785	490.367	1.35164	3.04075	362.795	161.265	0.434707	8.93772
262	GRMZM2G086502	Zm00001d019377	LOC_Os11g23220.1 myosin putative expressed	protein_coding	pollen allergen	AT5G54280	LOC_Os11g23220	0	0.260474	0	0.0656295	0	1.09858	0.0948187	0.0739388	0.134235	0.714187	0.118967	487.471	0.232803	1.09858	2093.92	443.729	-2.10282	8.92917
263	GRMZM2G105933	Zm00001d050833	Probable protein kinase	protein_coding	pollen allergen	AT2G41970	LOC_Os02g35760	0	0	0.015317	0.609457	0	1.19745	0.254334	0.509317	0.291724	1.52156	0.553382	487.419	0.450231	1.52156	1082.6	320.342	-1.15126	8.92902
264	GRMZM2G314292	Zm00001d031921	Probable calcium-binding protein CML28	protein_coding	pollen allergen	AT5G17480	LOC_Os08g44660	0	0	0.069817	0	0.0416703	1.29437	0.123915	0.83534	0.523933	1.44383	0.402707	482.321	0.430508	1.44383	1120.35	334.057	-1.21589	8.91385
265	GRMZM2G472610	Zm00001d038160	unknown function; homologous to rice LOC_Os05g33580.1 expressed protein	protein_coding	pollen allergen	AT3G21570	LOC_Os05g33580	0	0	0	0.0912074	0	1.2327	0.152644	0	0.057985	0.915768	0.286479	476.577	0.248798	1.2327	1915.52	386.614	-2.00695	8.89657
266	GRMZM2G108777	Zm00001d004594	LOC_Os08g38280.1 mucin-associated surface protein putative expressed	protein_coding	pollen allergen		LOC_Os08g38280	0	0	0	0	0	1.29528	0.33908	0.277746	0.40536	1.37507	0.350772	473.151	0.367573	1.37507	1287.23	344.092	-1.4439	8.88616
267	GRMZM2G033359	Zm00001d043350	Probable indole-3-aceticacid-amidosynthetaseGH3.1	protein_coding	pollen allergen	AT4G37390	LOC_Os01g55940	3.13893	4.33471	1.35203	3.36816	0.0231909	2.34579	0.239397	3.72051	3.87169	1.20255	0.16278	463.973	2.15998	4.33471	214.805	107.037	1.11102	8.8579
268	GRMZM2G071883	Zm00001d053225	Beta-galactosidase11	protein_coding	pollen allergen	AT2G16730	LOC_Os08g43570	0.0399998	1.553	0.793374	0.0671749	0.157694	1.60499	0.27294	0.681298	0.604631	1.4218	0.43782	463.076	0.694065	1.60499	667.193	288.523	-0.526857	8.8551
269	GRMZM2G029716	Zm00001d038750	ALA-interacting subunit1	protein_coding	pollen allergen	AT3G12740	LOC_Os05g45370	0	0	0	0	0.0724415	0.915247	0.0365345	0.0267696	0.120474	1.18009	0.118332	459.208	0.224535	1.18009	2045.15	389.131	-2.15499	8.843
270	GRMZM2G426511	Zm00001d029386	alpha/beta-Hydrolases superfamily protein	protein_coding	pollen allergen	AT5G09430	LOC_Os03g27110	0.0088942	0.0124652	0	0.124908	0	0.608654	0.118018	0.111558	0.173751	0.47452	0.0904621	458.617	0.156657	0.608654	2927.51	753.493	-2.67432	8.84114
271	GRMZM2G136236	Zm00001d038046	RhoGDP-dissociation inhibitor1	protein_coding	pollen allergen	AT3G07880	LOC_Os01g68540	0.0160321	0	0.223375	0.0549534	1.57167	1.64717	0.228649	0.101903	0.188705	1.81535	0.361256	452.105	0.56446	1.81535	800.952	249.046	-0.825056	8.82052
272	GRMZM2G377161	Zm00001d051670	AT5G63270.1 RPM1-interacting protein 4 (RIN4) family protein;LOC_Os02g49340.1 nitrate-induced NOI protein putative expressed	protein_coding	other	AT5G63270	LOC_Os02g49340	4.7643	1.95646	4.22539	7.48219	5.86283	4.84761	4.31235	1.82381	1.69086	4.0953	7.17131	450.834	4.38477	7.48219	102.818	60.2544	2.1325	8.81645
273	GRMZM2G167276	Zm00001d043150	Calcium-dependent protein kinase17	protein_coding	pollen allergen	AT5G19360	LOC_Os01g59360	0	0	0.0167137	0.063763	0.036738	0.704501	0.228968	0.161381	0.128609	0.718297	0.358793	447.702	0.219797	0.718297	2036.89	623.283	-2.18576	8.8064
274	GRMZM2G135456	Zm00001d028769	tetratrico peptide repeat (TPR)-containing protein	protein_coding	pollen allergen	AT3G51770	LOC_Os03g18360	0.0334558	0.0120169	0.0705976	0.0601492	0.200045	1.05299	0.275688	2.54693	2.49424	1.57728	0.330039	444.996	0.786676	2.54693	565.666	174.718	-0.346159	8.79765
275	GRMZM2G011951	Zm00001d017896	AT5G55850.1 (NOI) RPM1-interacting protein 4 (RIN4) family protein	protein_coding	pollen allergen	AT1G48940	LOC_Os02g49350	0.0882173	0.0513243	0.0464077	0	0.110539	1.9268	0.468912	0.151158	0.294697	2.00234	0.418027	435.23	0.505311	2.00234	861.311	217.361	-0.984757	8.76563
276	GRMZM2G012544	Zm00001d052663	Probable protein S-acyltransferase7	protein_coding	pollen allergen	AT3G26935	LOC_Os11g32960	0	0	0	0	0	0.983569	0.0913803	0.0373457	0.0744637	0.717976	0.125221	429.92	0.184541	0.983569	2329.66	437.102	-2.43798	8.74792
277	GRMZM2G073492	Zm00001d053257	unknown function; homologous to rice LOC_Os04g21340.1 expressed protein	protein_coding	pollen allergen	AT5G28690	LOC_Os04g21340	0	0	0	0	0	0.517417	0.135655	0.0775613	0.139422	0.488202	0.274259	428.026	0.148411	0.517417	2884.07	827.237	-2.75233	8.74155
278	GRMZM2G170034	Zm00001d017382	LIM domain-containing protein PLIM2b	protein_coding	pollen allergen	AT2G45800	LOC_Os02g42820	0.411789	0	0.619638	0.0138252	0.108198	1.51553	0.924569	4.1258	2.11521	1.27072	0.999046	426.947	1.10039	4.1258	387.995	103.482	0.138019	8.73791
279	GRMZM2G004408	Zm00001d005426	CRIB domain-containing protein RIC1	protein_coding	pollen allergen	AT3G23380	LOC_Os07g26480	0	0.0463755	0	0	0.10647	0.818176	0.187974	0.125705	0.108305	0.804916	0.0927398	426.65	0.208242	0.818176	2048.82	521.465	-2.26367	8.73691
280	GRMZM2G138198	Zm00001d049750	Pollen receptor-like kinase4	protein_coding	pollen allergen	AT3G20190	LOC_Os08g40990	0.0358368	0.79983	0.0641108	0.00397897	0.0652848	0.996509	0.283084	0.0789255	0.0619132	1.19639	0.396563	422.903	0.362039	1.19639	1168.12	353.483	-1.46578	8.72418
281	GRMZM2G465296	no gene ID in v4	unknown function	protein_coding	unknown.maize			0.0918865	0	0	0.0142012	0.0126853	1.28047	0.10484	0.086844	0.0619475	1.21948	0.355162	422.456	0.29341	1.28047	1439.82	329.924	-1.76901	8.72266
282	GRMZM2G431573	Zm00001d014683	ARMrepeat superfamily protein	protein_coding	pollen allergen	AT2G41830	LOC_Os07g10550	2.87996	0.64922	0.164555	0.630339	0.579407	1.3885	0.58235	0.184166	0.200402	1.26587	2.27409	419.87	0.981714	2.87996	427.69	145.79	-0.0266248	8.7138
283	GRMZM2G053749	Zm00001d049840	Pollen allergen Phlp2	protein_coding	pollen allergen	AT1G65680	LOC_Os06g45290	0	0	0	0	0	0.490918	0.159718	0	0.0695933	1.82631	0.335743	419.343	0.262026	1.82631	1600.38	229.611	-1.93222	8.71199
284	GRMZM2G172081	Zm00001d030218	Proline-richreceptor-like protein kinasePERK4	protein_coding	pollen allergen	AT2G18470	LOC_Os10g01560	0	0	0	0	0.0349549	1.40824	0.131448	0.538186	0.445319	0.898316	0.26578	413	0.338385	1.40824	1220.5	293.274	-1.56326	8.69
285	GRMZM2G029378	no gene ID in v4	unknown function	protein_coding	unknown.maize			0.102392	0	0.31394	0.0170179	4.19029	0.420722	0.442008	0.158068	0.211977	1.44728	0.367554	407.517	0.697386	4.19029	584.349	97.2526	-0.51997	8.67072
286	GRMZM2G381357	Zm00001d020847	unknown function	protein_coding	unknown.maize			0	0.0201151	0	0	0.366907	1.26645	0.234398	0.083183	0.0393803	1.36313	0.13296	403.299	0.318775	1.36313	1265.16	295.863	-1.64939	8.65571
287	GRMZM2G035839	Zm00001d023648	Myosin-binding protein7	protein_coding	pollen allergen	AT5G06560	LOC_Os12g30500	0.0188687	0.0214351	0.045824	0.0285228	0.0330637	1.22854	0.242229	0.0764811	0.0840571	0.694583	0.095839	402.448	0.233586	1.22854	1722.92	327.583	-2.09798	8.65266
288	GRMZM2G388099	Zm00001d016846	protein kinase family protein putative expressed	protein_coding	pollen allergen	AT1G71530	LOC_Os02g35300	0.0339388	0	0	0.0262443	2.2924	0.824082	0.0798885	2.33409	2.21529	0.455692	0.141983	400.923	0.763964	2.33409	524.793	171.768	-0.388423	8.64718
289	GRMZM2G056627	Zm00001d021661	Brittle stalk-2-like protein5	protein_coding	pollen allergen	AT3G20580	LOC_Os06g47110	0.112231	0.008793	0	0.228963	0	1.33419	0.242157	0.191172	0.199096	1.5262	0.476635	398.465	0.392676	1.5262	1014.74	261.083	-1.34859	8.63831
290	GRMZM2G164182	Zm00001d052551	Alpha carboni canhydrase1 chloroplastic	protein_coding	pollen allergen	AT1G08080	LOC_Os12g05730	0	0	0	0	0.253716	1.7925	0.0935877	0.0521549	0.0352669	1.14788	0.163583	395.918	0.321699	1.7925	1230.71	220.874	-1.63622	8.62906
291	AC196779.3_FG003	Zm00001d036107	AT4G25150.1 HAD superfamily subfamily IIIB acid phosphatase	protein_coding	pollen allergen	AT4G25150	LOC_Os06g04790	4.07506	0.428487	2.12923	0.694592	0.388004	3.133	1.51469	0.990154	0.985096	5.58839	2.46805	393.206	2.03589	5.58839	193.137	70.3612	1.02566	8.61914
292	AC203294.3_FG001	Zm00001d012552	Putative calcium-dependent protein kinase family protein	protein_coding	pollen allergen	AT5G19360	LOC_Os05g41270	0	0	0	0.0543258	0.0153634	0.877538	0.0696439	0.105982	0.120956	0.382091	0.0854239	389.52	0.155575	0.877538	2503.75	443.878	-2.68432	8.60555
293	GRMZM5G808290	Zm00001d053961	Probable xyloglucanendo transglucosylase/hydrolasep rotein30	protein_coding	pollen allergen	AT1G32170	LOC_Os02g03550	0	0.0354278	0	0.00794377	0	0.786407	0.140445	0.0336511	0.0648684	0.801436	0	389.424	0.170016	0.801436	2290.51	485.908	-2.55626	8.6052
294	GRMZM2G078058	Zm00001d039480	unknown function; homologous to rice LOC_Os01g09730.1 expressed protein	protein_coding	pollen allergen	AT2G03630	LOC_Os01g09730	0.275256	0.140788	0.251499	0.175665	0.985224	1.12059	0.257599	0.179195	0.126911	1.36595	0.755294	385.536	0.512179	1.36595	752.736	282.247	-0.96528	8.59072
295	GRMZM2G433847	Zm00001d006231	AT4G38690.1 PLC-like phosphodiesterases superfamily protein; LOC_Os09g36520.1 ki1 protein putative expressed	protein_coding	pollen allergen	AT4G38690	LOC_Os09g36520	0.104238	0.190518	0.252682	0.361583	1.48866	5.33158	0.973989	0.819362	1.01059	4.25709	1.10458	385.499	1.44499	5.33158	266.784	72.3049	0.531058	8.59058
296	GRMZM2G062811	Zm00001d024378	Probable xyloglucan endotransglucosylase/hydrolase protein21	protein_coding	pollen allergen	AT4G14130	LOC_Os08g13980	0	0.0113719	0	0.0774064	0	0.602835	0.0919988	0.0732892	0.12068	0.783263	0.221976	384.448	0.180256	0.783263	2132.78	490.829	-2.47188	8.58664
297	GRMZM2G094811	Zm00001d036821	pgl1;exopolygalacturonase1: Cdna clone nearly identical but distinct from other pgl reading frames of inbred Mo17, sequence match to N-terminal sequence of maize exopolygalacturonase	protein_coding	pollen allergen	AT3G07840	LOC_Os06g35370	0	0	0	0	0	1.66485	0.220443	0.0518381	0.0680333	1.51385	0.247551	383.642	0.342415	1.66485	1120.4	230.436	-1.54618	8.58362
298	GRMZM2G584110	no gene ID in v4	pseudogene	pseudogene	TE			0	10.5044	5.98224	0.292643	0	2.65339	0	0.416167	0.411667	1.48965	0.997495	381.389	2.06796	10.5044	184.427	36.3077	1.04821	8.57512
299	GRMZM2G171349	Zm00001d015175	Phosphatidylinositol/phosphatidyl choline transfer protein SFH10	protein_coding	pollen allergen	AT2G18180	LOC_Os02g04030	0.161789	0.140161	0.41462	0.555795	0.521194	1.2644	0.359803	0.217497	0.24016	1.75985	0.368904	381.051	0.545834	1.75985	698.108	216.524	-0.873466	8.57384
300	GRMZM2G168274	Zm00001d037087	UDP-glucuronate4-epimerase1	protein_coding	pollen allergen	AT4G30440	LOC_Os02g54890	0.0549106	0.0366678	0.022277	0.0497934	0.0523013	0.98686	0.21494	0.636064	0.349864	0.559054	0.262214	377.139	0.293177	0.98686	1286.39	382.16	-1.77016	8.55895
301	GRMZM2G047296	Zm00001d036199	unknown function;homologous to rice LOC_Os06g05730.1 expressed protein	protein_coding	unknown.rice		LOC_Os06g05730	0	0	0	0.0121408	0	1.47898	0.0366763	0.0767944	0.0507129	0.881435	0.088023	376.597	0.238615	1.47898	1578.26	254.633	-2.06724	8.55688
302	GRMZM2G136121	Zm00001d008265	Protein kinase superfamily protein	protein_coding	pollen allergen	AT2G40850	LOC_Os01g16470	0.0217563	0.143786	0.211884	0.0301409	0	1.04356	0.0514518	0.0473467	0.0580997	0.758967	0.199331	376.581	0.233302	1.04356	1614.13	360.862	-2.09973	8.55682
303	GRMZM2G372180	Zm00001d007712	P-loop nucleoside triphosphate hydrolases superfamily protein with CH (Calponin Homology) domain	protein_coding	pollen allergen	AT5G27000	LOC_Os11g44880	0.274981	0.0713607	0.0349414	0.129501	0.0156211	1.42557	0.353346	0.435815	0.401325	1.47837	0.526644	374.576	0.467952	1.47837	800.457	253.37	-1.09557	8.54911
304	GRMZM2G418223	Zm00001d000147	AT1G18670.1 (IBS1) Protein kinase superfamily protein.a cyclin-dependent kinase-like protein with a ser/thr protein kinase domain and an N-terminal myristoylation sequence.	protein_coding	pollen allergen	AT1G18670	LOC_Os12g38860	0.523382	0.107948	1.00997	0.0596338	0.460325	1.03459	0.373512	1.06192	0.973138	0.846109	0.926705	365.948	0.670657	1.06192	545.656	344.61	-0.576352	8.51549
305	GRMZM2G458607	Zm00001d038992	Glyoxaloxidase; AT5G19580.1 glyoxal oxidase-related protein; LOC_Os05g48520.1 glyoxal oxidase-related putative expressed	protein_coding	pollen allergen	AT5G19580	LOC_Os05g48520	0	0.0039161	0	0.0135462	0	1.10685	0.197445	0.0289959	0.00976807	1.01606	0.204977	359.139	0.234686	1.10685	1530.29	324.471	-2.09119	8.4884
306	GRMZM2G325653	Zm00001d014874	mlo6;barley mlo defense gene homolog6:one of 9 seven-transmembrane homologues to barley powdery mildew defense response gene	protein_coding	pollen allergen	AT2G33670	LOC_Os05g09050	0.00458053	0.00617663	0.00637443	0.0658122	0.029824	0.786844	0.13048	0.119122	0.16995	0.5987	0.143124	355.595	0.187363	0.786844	1897.9	451.925	-2.41609	8.47409
307	GRMZM2G301652	no gene ID in v4	pseudogene	pseudogene	TE			3.26	0.014421	0.0196186	2.77741	1.28563	2.59925	0.380357	0.62703	0.796343	2.67736	0.982385	351.39	1.4018	3.26	250.671	107.788	0.487281	8.45693
308	GRMZM2G090732	Zm00001d010548	Receptor-like kinase LIP2	protein_coding	pollen allergen	AT3G07070	LOC_Os05g38770	0.0586543	0	0	0.0670207	0	0.894372	0.598143	2.36352	2.16609	0.545316	0.163008	347.499	0.623284	2.36352	557.529	147.026	-0.682038	8.44086
309	GRMZM2G419452	Zm00001d049920	Probable calcium-binding protein CML28	protein_coding	pollen allergen	AT5G17480	LOC_Os08g44660	0.56551	0	0	0.070758	0	0.989428	1.90249	0.144854	0.19714	0.699893	0.483688	347.277	0.459432	1.90249	755.883	182.539	-1.12208	8.43994
310	GRMZM2G064698	Zm00001d004326	Low-molecular-weight cysteine-rich protein LCR68	protein_coding	other	AT2G02100	LOC_Os04g11195	0	0	0	0	0	1.51264	0.19715	0	0.048977	0.662272	0.128739	341.143	0.231798	1.51264	1471.72	225.528	-2.10906	8.41423
311	GRMZM2G110025	Zm00001d017735	Expansin-B4	protein_coding	pollen allergen	AT1G65680	LOC_Os03g01640	0	0	0	0	0	1.48182	0.214886	0.0487536	0.0494986	1.73176	0.158949	339.051	0.335061	1.73176	1011.91	195.784	-1.5775	8.40536
312	GRMZM2G109973	Zm00001d017737	Expansin-B4	protein_coding	pollen allergen	AT1G65680	LOC_Os03g01640	0	0	0	0	0	2.31586	0.0853119	0.0710885	0.0347509	1.23792	0.355452	338.344	0.372762	2.31586	907.668	146.099	-1.42367	8.40235
313	GRMZM5G885021	no gene ID in v4	pseudogene	pseudogene	TE			0	0	0	0	0	0.23696	0.094264	0.0408393	0.041506	0.418822	0.088956	338.197	0.0837588	0.418822	4037.75	807.496	-3.57762	8.40172
314	GRMZM2G335419	Zm00001d005869	AT1G25240.1 ENTH/VHS/GAT family protein	protein_coding	pollen allergen	AT1G25240	LOC_Os08g36410	0.298851	0.171995	0.213181	0.228704	0.0546673	1.7066	0.425103	1.33278	1.99737	3.54904	2.34483	337.103	1.12028	3.54904	300.908	94.9841	0.163865	8.39704
315	GRMZM2G181284	Zm00001d022501	Inactive F beta-amylase9	protein_coding	pollen allergen	AT5G18670	LOC_Os07g47120	0.257036	0	0	0.0561387	0	0.567951	0.0754866	0.0205586	0.0296672	0.709927	0.145006	335.237	0.169252	0.709927	1980.7	472.213	-2.56276	8.38904
316	GRMZM2G470452	Zm00001d032076	Serine/threonine-protein phosphatase	protein_coding	pollen allergen	AT1G64040	LOC_Os08g35440	0	0	0	0.121493	0.069612	0.726974	0.194746	1.53035	1.28559	0.637263	0.35609	332.278	0.447466	1.53035	742.577	217.125	-1.16015	8.37625
317	GRMZM2G015418	Zm00001d014199	RING/U-box superfamily protein	protein_coding	pollen allergen	AT1G01050	LOC_Os10g26600	0	0.0359587	0.0804987	0	0.0836998	1.98977	0.143302	0.130769	0.0439963	1.05422	0.52993	330.322	0.372013	1.98977	887.93	166.01	-1.42657	8.36773
318	AC195798.3_FG001	Zm00001d009857	unknown function	protein_coding	unknown.maize			0.158743	0	0	0.0583977	0	0.206883	0	0.097045	0	0.443405	0	330.285	0.0876794	0.443405	3766.96	744.882	-3.51162	8.36757
319	GRMZM2G349655	Zm00001d022430	AT4G20780.1 (CML42) calmodulin like 42	protein_coding	pollen allergen	AT4G20780	LOC_Os08g04890	1.76629	0.305875	0.144407	1.49485	0.0445213	4.47063	7.19599	0.152296	0.111715	5.79537	2.24791	327.717	2.15726	7.19599	151.913	45.5416	1.1092	8.35631
320	GRMZM2G020915	Zm00001d052296	Receptor-likekinase LIP2	protein_coding	kinase	AT5G13160	LOC_Os01g71000	0	0	0	0	0.1074	1.08424	0.133161	1.43673	0.664768	0.923246	0.19603	327.141	0.413234	1.43673	791.661	227.699	-1.27497	8.35377
321	GRMZM2G369432	Zm00001d034747	invertase/pectin methylesterase inhibitor family protein	protein_coding	pollen allergen	AT5G62350	LOC_Os03g61530	0.27415	0	0	0.0420517	0	0.965463	0.113761	0.060313	0.0187116	0.903292	0	323.193	0.216158	0.965463	1495.17	334.754	-2.20984	8.33625
322	GRMZM2G107162	Zm00001d031282	unknown function	protein_coding	unknown.maize			0	0	0	0.0107746	0	1.2283	0.0498763	0	0	0.825044	0	321.968	0.192181	1.2283	1675.34	262.125	-2.37946	8.33077
323	GRMZM2G419542	Zm00001d036246	AT4G01140.1 Protein of unknown function (DUF1191)	protein_coding	pollen allergen	AT4G01140	LOC_Os06g06430	0	0.0244234	0	0.13983	0.202026	4.93565	0.183339	5.30997	5.57751	0.874024	0.21197	319.192	1.58716	5.57751	201.109	57.2283	0.666446	8.31828
324	GRMZM2G307402	Zm00001d036330	C2H2-type zinc finger family protein	protein_coding	other	AT2G28200	LOC_Os02g57790	0	0	0	0	0	0.984201	0.09202	0.0237526	0.0240895	0.264662	0	317.963	0.126248	0.984201	2518.57	323.067	-2.98567	8.31272
325	GRMZM2G481964	Zm00001d020839	unknown function	protein_coding	unknown.maize			0.494492	0.246657	0.25875	0.263614	0.085603	2.48289	1.42444	0.167974	0.211937	1.08358	0.855428	317.023	0.688669	2.48289	460.342	127.683	-0.538116	8.30845
326	GRMZM2G508931	Zm00001d052817	unknown function	protein_coding	unknown.maize			0	0	0	0	0	1.19047	0.447788	0.0481358	0.117757	1.09574	0.0292109	310.195	0.266283	1.19047	1164.91	260.564	-1.90897	8.27703
327	GRMZM2G339781	Zm00001d011698	LOC_Os01g51270.1 THION44 - Plant thionin family protein precursor putative expressed	protein_coding	pollen allergen		LOC_Os01g51270	0	0	0	0	0	1.10237	0.272396	0	0	0.64063	0.30156	307.615	0.210632	1.10237	1460.44	279.05	-2.2472	8.26498
328	GRMZM2G043069	Zm00001d010687	Protein kinase superfamily protein	protein_coding	pollen allergen	AT3G20530	LOC_Os05g41950	0.0201165	0.076527	0	0.0961202	0.428476	0.595195	0.178948	0.0762582	0.0861253	0.661356	0.0921705	302.1	0.210117	0.661356	1437.77	456.789	-2.25073	8.23888
329	GRMZM2G010474	Zm00001d002136	AT4G39610.1 Protein of unknown function DUF617	protein_coding	pollen allergen	AT4G39610	LOC_Os04g54600	3.97832	0.98816	0.10786	0.723366	1.09536	5.06166	1.10482	0.247276	0.347891	4.90564	4.7797	300.855	2.12182	5.06166	141.791	59.4381	1.0853	8.23293
330	GRMZM2G439908	Zm00001d041600	Plantinv ertase/pectin methyl esterase inhibitor super family protein	protein_coding	pollen allergen	AT3G36659	LOC_Os12g37480	0	0.52186	0.588673	0.0253371	0.152585	0.717285	0.205768	0.360759	0.226692	0.517462	0.23055	295.923	0.322452	0.717285	917.729	412.561	-1.63284	8.20908
331	GRMZM2G136400	Zm00001d012697	Putative CBL-interacting protein kinase family protein	protein_coding	pollen allergen	AT5G45820	LOC_Os01g55440	0	0	0	0	0	0.460355	0.0796662	0.425532	0.490946	0.522156	0.288133	290.965	0.206072	0.522156	1411.96	557.238	-2.27878	8.1847
332	GRMZM2G054152	Zm00001d032715	Casein kinase1-like protein6	protein_coding	pollen allergen	AT4G28540	LOC_Os10g33650	2.13177	0.34666	1.32739	2.05264	0.984743	2.35605	2.10603	2.88093	2.68817	2.73617	2.83188	287.701	2.04022	2.88093	141.014	99.8638	1.02873	8.16842
333	GRMZM5G869997	no gene ID in v4	unknown function	protein_coding	unknown.maize			0	0.163867	0.447964	0.0479307	0	0.644048	0.04972	0.0772377	0.076661	0.335239	0.224681	287.087	0.187941	0.644048	1527.54	445.754	-2.41165	8.16534
334	GRMZM2G150350	Zm00001d050255	Eukaryotic aspartyl protease family protein	protein_coding	other	AT2G03200	LOC_Os08g36540	0	0	0	0	0.0206396	0.983835	0.0478617	0.0180839	0.0540936	1.22108	0.056428	287.034	0.218365	1.22108	1314.47	235.066	-2.19518	8.16508
335	GRMZM2G133793	Zm00001d041220	AT4G36830.1 (HOS3-1) GNS1/SUR4 membrane protein family;LOC_Os12g43890.1 GNS1/SUR4 membrane family protein putative expressed	protein_coding	pollen allergen	AT4G36830	LOC_Os12g43890	0.106855	0.377538	3.07603	1.45559	5.46711	1.79695	0.700568	1.77665	2.08577	1.94294	1.93444	286.482	1.88368	5.46711	152.086	52.4009	0.913552	8.1623
336	GRMZM2G018527	no gene ID in v4	unknown function	protein_coding	unknown.maize			1.86214	0.0577429	0.0662672	1.03401	0.0797442	2.10397	4.13553	0.408986	0.371326	2.11995	7.79607	281.703	1.82143	7.79607	154.66	36.1339	0.865071	8.13803
337	GRMZM2G365815	Zm00001d004998	cdpk2;calcium dependent protein kinase2:genomic and cDNA clones; genomic sequence similar to plant CDPK; pollen-specific expression;possibly two copies (Southernblot);antisense oligonucleotides disrupt pollen tubes	protein_coding	pollen allergen	AT5G12180	LOC_Os11g04170	0.0803097	0.0160743	0.0132121	0.0418713	0.314093	0.829413	0.0794162	0.0621131	0.0726479	0.642288	0.276249	279.171	0.220699	0.829413	1264.94	336.588	-2.17985	8.125
338	GRMZM2G702996	no gene ID in v4	unknown function	protein_coding	unknown.maize			1.60239	1.08776	4.31942	0.861618	7.10697	2.37636	0.328651	0.436685	0.219115	2.31569	1.15758	279.036	1.98293	7.10697	140.719	39.2622	0.987635	8.12431
339	GRMZM2G570768	Zm00001d053714	unknown function;homologous to rice LOC_Os02g09540.1 expressed protein	protein_coding	pollen allergen		LOC_Os02g09540	0.0445193	0	0.17386	0.2748	0.23296	1.05318	0.190531	0.0442237	0.080964	0.793438	0.677229	276.488	0.324155	1.05318	852.951	262.527	-1.62524	8.11107
340	GRMZM2G106136	Zm00001d049489	Plant-specific domain TIGR01570 family protein	protein_coding	pollen allergen	AT4G39610	LOC_Os08g07500	0	0.0113909	0	0	0.105236	0.941906	0.0898374	0.0511767	0.0257407	0.594132	0.195729	269.743	0.183195	0.941906	1472.43	286.38	-2.44854	8.07544
341	AC203262.3_FG002	Zm00001d030642	AT1G09310.1 Protein of unknown function DUF538; LOC_Os12g37650.1 DUF538 domain containing protein putative expressed	protein_coding	unknown.arabidopsis	AT1G09310	LOC_Os12g37650	0	0	0	0	0	0.19337	0.105735	0	0	0.188235	0	269.451	0.0443035	0.19337	6081.93	1393.45	-4.49643	8.07388
342	GRMZM2G062996	Zm00001d029441	Probable pectin esterase/pectin esterase inhibitor13	protein_coding	pollen allergen	AT4G33230	LOC_Os03g28090	0.0405267	0.0044123	0	0	0	1.35546	0.715036	0.0688953	0.157205	1.01984	0.450079	267.57	0.346496	1.35546	772.217	197.401	-1.52909	8.06377
343	GRMZM5G815569	no gene ID in v4	unknown function	protein_coding	unknown.maize			0.112189	0	0.034234	0.0255822	0	0.753974	0.084864	0.0273607	0.0279758	0.395976	0.196903	267.532	0.150824	0.753974	1773.81	354.829	-2.72907	8.06357
344	GRMZM2G075011	no gene ID in v4	AT3G51460.1 (RHD4) Phosphoinositide phosphatase family protein	protein_coding	pollen allergen	AT3G51460	LOC_Os02g34884	0.486823	0.37101	0	0	0	3.63625	0	0	0.464537	0	0	267.357	0.450783	3.63625	593.094	73.5255	-1.14949	8.06262
345	GRMZM2G129635	Zm00001d046389	pectate lyase; AT1G14420.1 (AT59) Pectate lyase family protein; LOC_Os06g38510.1 pectate lyase precursor putative expressed	protein_coding	pollen allergen	AT1G14420	LOC_Os06g38510	0	0	0	0	0.223622	0.941079	0.258045	0.0745732	0.0744966	1.07053	0.339394	265.719	0.271068	1.07053	980.267	248.211	-1.88328	8.05376
346	GRMZM2G156589	no gene ID in v4	unknown function	protein_coding	unknown.maize			0	0	0.57688	0	0.414487	0	0	0	0	5.5074	0.95639	264.341	0.677741	5.5074	390.033	47.9975	-0.561194	8.04626
347	GRMZM2G064626	Zm00001d051495	DUF581 domain containing protein; AT2G44670.1 Protein of unknown function (DUF581); LOC_Os02g46180.1 DUF581 domain containing protein	protein_coding	pollen allergen	AT2G44670	LOC_Os02g46180	0	0	0	0.0109033	0.0812756	0.324878	0.142837	0.0196369	0.0385121	0.572631	0	264.13	0.108243	0.572631	2440.16	461.257	-3.20765	8.0451
348	GRMZM2G168933	Zm00001d008803	unknown function; homologous to rice LOC_Os01g09730.1 expressed protein	protein_coding	pollen allergen	AT2G03630	LOC_Os01g09730	0	0.0300088	0.83087	0.00739677	0	0.417955	0.0707228	0.0893492	0.103756	0.474267	0.112574	260.09	0.194264	0.83087	1338.85	313.033	-2.36391	8.02287
349	GRMZM2G008622	Zm00001d026618	unknown function (DUF639) protein	protein_coding	pollen allergen	AT5G23390	LOC_Os04g58100	1.34556	0.504442	1.19764	0.131194	1.02689	1.36333	0.757886	1.54502	1.22669	1.39829	0.596919	258.327	1.00853	1.54502	256.141	167.2	0.0122589	8.01305
350	GRMZM2G157803	Zm00001d037782	Serine/threonine-proteinkinase AGC1-5	protein_coding	pollen allergen	AT1G79250	LOC_Os05g14750	0	0	0	0	0.0375547	0.64077	0.0317379	0.138798	0.19366	0.321305	0.0394161	257.769	0.127567	0.64077	2020.65	402.28	-2.97067	8.00994
351	GRMZM2G004799	Zm00001d039623	RING/U-box superfamily protein	protein_coding	pollen allergen	AT4G32600	LOC_Os01g08340	0	0	0	0	0	1.19925	0.113847	0.115434	0.157867	0.987681	0.332137	257.295	0.264201	1.19925	973.86	214.547	-1.92029	8.00728
352	GRMZM2G028643	Zm00001d048245	Leucine-richrepeat (LRR) family protein	protein_coding	pollen allergen	AT3G19230	LOC_Os03g08610	0.358146	0.0115622	0.0361622	0.0802578	0.286285	1.00922	0.442421	0.109077	0.0844814	0.753305	1.8867	254.614	0.459783	1.8867	553.771	134.953	-1.12098	7.99217
353	GRMZM2G467703	Zm00001d053876	Protein kinase protein with adenine nucleotide alpha hydrolases-like domain	protein_coding	pollen allergen	AT1G78940	LOC_Os02g05820	0.0213657	0.0292331	0.115729	0.00447297	0.0427127	0.501702	0.184882	0.0523467	0.0791374	0.727614	0	252.253	0.159927	0.727614	1577.3	346.685	-2.64452	7.97873
354	GRMZM2G137713	Zm00001d007093	AT5G45560.1 Pleckstrin homology (PH) domain-containing protein / lipid-binding START domain-containing protein	protein_coding	pollen allergen	AT5G45560	LOC_Os02g01270	3.35162	0.348678	0.0614291	1.12059	0.0954673	1.36277	0.667326	0.135983	0.13375	0.873846	0.616305	251.502	0.797069	3.35162	315.533	75.0389	-0.327223	7.97443
355	GRMZM2G426196	no gene ID in v4	unknown function	protein_coding	unknown.maize			0.0289182	0	0	0	0.102256	1.05058	0.101696	0.0681227	0.065511	0.667761	0.115404	246.37	0.200022	1.05058	1231.71	234.509	-2.32177	7.94468
356	GRMZM2G482245	Zm00001d005464	LOC_Os03g61510.1 pectinesterase inhibitor domain containing protein expressed	protein_coding	pollen allergen	AT3G47380	LOC_Os07g14340	0	0	0	0	0.057455	0.997652	0.117563	0.0371994	0.037803	0.835667	0.119264	245.464	0.200237	0.997652	1225.87	246.042	-2.32022	7.93937
357	GRMZM2G061749	Zm00001d037848	Reticulon-like proteinB4	protein_coding	pollen allergen	AT4G23630	LOC_Os05g24770	0.320138	0.121856	0	0.321752	0.277771	1.85227	0.16259	0.105341	0.0894192	1.07238	0.189408	240.926	0.410266	1.85227	587.244	130.071	-1.28537	7.91245
358	GRMZM2G014551	Zm00001d037762	unknown function; homologous to rice LOC_Os05g10800.1 expressed protein	protein_coding	pollen allergen	AT2G03630	LOC_Os05g10800	0	0	0	0	0	0.0822531	0.0225918	0	0.0634778	0.289696	0	237.399	0.0416381	0.289696	5701.5	819.477	-4.58595	7.89117
359	GRMZM2G109291	Zm00001d015899	Fasciclin-like arabinogalactan protein3	protein_coding	pollen allergen	AT2G24450	LOC_Os02g26320	0	0.00759483	0	0.01616	0.0157323	0.948099	0.133268	0.0336988	0.0337565	0.644735	0.143035	235.391	0.179643	0.948099	1310.32	248.277	-2.47679	7.87892
360	GRMZM2G051491	Zm00001d005053	putative esterase; AT3G10870.1 (ATMES17, MES17) methyl esterase 17; LOC_Os12g02510.1 esterase putative expressed	protein_coding	pollen allergen	AT3G10870	LOC_Os12g02510	3.01336	0.814007	1.15371	2.75538	3.12497	1.10966	0.320371	0.291025	0.247896	1.16819	1.17792	231.535	1.37968	3.12497	167.818	74.092	0.464333	7.85509
361	GRMZM2G454608	Zm00001d036823	Pectinlyase-like superfamily protein	protein_coding	pollen allergen	AT2G33160	LOC_Os06g35370	0	0	0	0	0	1.17529	0.143564	0.159762	0.0638686	0.67394	0.272946	230.745	0.226307	1.17529	1019.61	196.33	-2.14365	7.85015
362	GRMZM2G177636	Zm00001d036127	unknown function;homologous to rice LOC_Os02g01290.1 expressed protein	protein_coding	pollen allergen		LOC_Os02g01290	0	0	0	0	0	0.489426	0.0634201	0	0.0479338	0.546509	0.073321	227.76	0.110965	0.546509	2052.55	416.755	-3.17183	7.83137
363	GRMZM2G131629	Zm00001d033991	AT3G22750.1 Protein kinase superfamily protein	protein_coding	pollen allergen	AT3G22750	LOC_Os03g53410	0.169374	0.0106159	0	0	0.01841	2.53754	0.0465995	0.127086	0.23919	0.555359	0.0360684	227.06	0.340022	2.53754	667.78	89.4803	-1.5563	7.82693
364	GRMZM2G301516	no gene ID in v4	unknown function	protein_coding	unknown.maize			2.63414	0.21381	0.0609103	1.84528	1.22551	3.66457	2.08201	0.444441	0.4723	1.40983	5.03018	226.468	1.73482	5.03018	130.543	45.0218	0.794782	7.82316
365	GRMZM2G389789	Zm00001d003229	U-box domain-containing protein7	protein_coding	pollen allergen	AT1G67530	LOC_Os04g41250	0.0876322	0.0699802	0.108089	0.0880323	0.0297993	0.650165	0.143944	0.071161	0.0436625	0.698907	0.111602	221.651	0.191179	0.698907	1159.39	317.139	-2.387	7.79214
366	GRMZM2G342744	Zm00001d004602	unknown function	protein_coding	unknown.maize			0	0.263977	0	0.557114	0	0	0	2.23292	2.17046	0	0	218.787	0.474952	2.23292	460.65	97.9824	-1.07415	7.77338
367	GRMZM2G556845	Zm00001d017034	AT5G35700.1 (FIM2) fimbrin-like protein 2	protein_coding	pollen allergen	AT5G35700	LOC_Os02g37580	0.214271	0.035893	0	0	0.0088786	0.627341	0.0387823	0.0664724	0.0431513	0.52768	0.0936928	213.898	0.15056	0.627341	1420.68	340.959	-2.73159	7.74078
368	GRMZM2G136710	Zm00001d043278	AT1G05577.1 Domain of unknown function (DUF966)	protein_coding	pollen allergen	AT1G05577	LOC_Os01g57020	0.189027	0.416295	0.0520482	2.36096	0.290958	0.442406	0.414864	0.394054	0.201403	0.168635	0.090661	209.168	0.456483	2.36096	458.216	88.5945	-1.13137	7.70852
369	GRMZM2G166661	Zm00001d007419	Probable protein S-acyltransferase7	protein_coding	pollen allergen	AT3G26935	LOC_Os11g32960	0.0106242	0	0	0	0.0442137	0.535775	0.119736	0.0132435	0.0136748	0.787172	0	205.894	0.138585	0.787172	1485.69	261.562	-2.85115	7.68576
370	GRMZM2G329584	Zm00001d046641	unknown function; homologous to rice LOC_Os06g43060.1 expressed protein	protein_coding	pollen allergen		LOC_Os06g43060	0.050347	1.0439	1.27195	0.130836	0	1.3018	0.291452	0.0271293	0	1.5577	0.539166	201.989	0.564934	1.5577	357.545	129.672	-0.823846	7.65814
371	GRMZM2G158649	Zm00001d011399	Probable desiccation-related protein LEA14	protein_coding	pollen allergen	AT2G46140	LOC_Os01g43530	0.139479	0.144427	0.0395637	0	0	0.513401	0.106705	0.178595	0.17899	0.798485	0	198.611	0.190877	0.798485	1040.52	248.735	-2.38929	7.6338
372	GRMZM2G448511	Zm00001d013647	dhn14;dehydrin14:	protein_coding	pollen allergen	AT1G54410	LOC_Os03g45280	0	0.0147471	0	0	0	0.652959	0.131333	0.0263255	0.0778339	0.565189	0.150623	196.65	0.147183	0.652959	1336.09	301.167	-2.76432	7.61948
373	GRMZM2G040871	Zm00001d014872	Monosaccharide-sensing protein2	protein_coding	pollen allergen	AT3G51490	LOC_Os11g28610	0	0.0192921	0	0.139525	0.184614	0.816424	0.127448	0.0240661	0.0236894	0.767518	0.186873	196.536	0.208132	0.816424	944.286	240.728	-2.26443	7.61865
374	GRMZM2G068226	no gene ID in v4	unknown function	protein_coding	unknown.maize			0	0.0946678	0	0	0	0.456775	0.070304	0.0982112	0.0645129	0.726824	0	196.179	0.13739	0.726824	1427.89	269.913	-2.86365	7.61603
375	GRMZM2G343402	no gene ID in v4	unknown function	protein_coding	unknown.maize			0	0	0	0	0	1.03638	0.147089	0.0415086	0.0106329	0.56623	0.114828	196.026	0.174242	1.03638	1125.02	189.145	-2.52083	7.6149
376	GRMZM2G301647	Zm00001d052067	stk3; serine-threonine kinase3:pollen-specific expression	protein_coding	pollen allergen	AT2G24370	LOC_Os02g54590	0.731817	0	0	0.818861	0.494526	0.711688	0.0915432	0.168675	0.284963	0.821493	0.358509	191.017	0.407461	0.821493	468.798	232.524	-1.29527	7.57756
377	GRMZM2G165433	Zm00001d045056	Serine threonine kinase-3B Serine threonine kinase1	protein_coding	pollen allergen	AT2G24370	LOC_Os06g09230	0.0278103	0	0	0.00744503	0	0.483957	0.0427595	0.036924	0.0142937	0.763269	0.100067	187.187	0.13423	0.763269	1394.53	245.244	-2.89723	7.54834
378	GRMZM2G153987	Zm00001d014782	Endoglucanase2	protein_coding	pollen allergen	AT1G19940	LOC_Os06g50140	0.0282739	0	0	0	0.0129501	0.383514	0.10228	0.613805	0.468413	0.456132	0.199172	186.228	0.205867	0.613805	904.604	303.4	-2.28021	7.54093
379	GRMZM5G882078	Zm00001d042551	serine/threonine protein kinase; AT2G43850.1 Integrin-linked protein kinase family	protein_coding	pollen allergen	AT2G43850	LOC_Os01g66860	0.0329138	0.164006	1.72639	0.0819328	1.42721	0.107469	0.0442829	0.319573	0.336937	1.96852	0.0564121	185.989	0.569604	1.96852	326.523	94.4813	-0.811968	7.53907
380	GRMZM2G353957	Zm00001d040996	Calcium-dependent protein kinase1	protein_coding	calcium signal	AT5G04870	LOC_Os12g30150	0	0.0041133	0.0245271	0.0045705	0.0640376	0.613978	0.0887956	0.0638315	0.0216321	0.475184	0.0964296	184.477	0.132464	0.613978	1392.66	300.462	-2.91633	7.5273
381	GRMZM2G049726	Zm00001d010939	unknown function	protein_coding	pollen allergen	AT1G04470	LOC_Os03g04560	0	0.00251749	0	0.0283568	0	0.359376	0.0539203	0.0455511	0.0450468	0.309415	0.207717	184.389	0.0956273	0.359376	1928.21	513.082	-3.38643	7.52661
382	GRMZM2G092733	no gene ID in v4	unknown function	protein_coding	unknown.maize			1.1764	1.37061	0.726017	0.344364	0.692984	1.42147	2.06611	0.946151	1.98062	0.980223	1.7485	182.165	1.22304	2.06611	148.944	88.168	0.290473	7.5091
383	GRMZM2G454327	Zm00001d009789	rte6;rotten ear6: phylogenetically related to ClassII clade boron transporters	protein_coding	other	AT1G15460	LOC_Os05g08430	0	0	0	0	0	0	0.040102	0.076982	0.0786513	0.580487	0.0960225	179.858	0.079295	0.580487	2268.22	309.84	-3.65663	7.49072
384	GRMZM2G549817	no gene ID in v4	pseudogene	pseudogene	TE			0.625186	0.684611	0.206495	2.66011	0.049571	0.377193	0	0.0323038	0.180853	1.60931	0.166972	178.716	0.599328	2.66011	298.194	67.1836	-0.738583	7.48152
385	GRMZM2G408718	no gene ID in v4	unknown function	protein_coding	unknown.maize			0	0	0	0.0480383	0	0.576526	0	0	0.0628043	0.782833	0.147016	177.054	0.14702	0.782833	1204.28	226.17	-2.76592	7.46804
386	GRMZM2G144856	Zm00001d017734	Expansin-B4	protein_coding	pollen allergen	AT1G65680	LOC_Os03g01640	0	0	0	0	0	1.07614	0.143094	0.0196293	0.0607895	0.712287	0.0568135	175.436	0.188069	1.07614	932.829	163.023	-2.41067	7.4548
387	GRMZM2G045565	Zm00001d044230	DUF538 family protein	protein_coding	pollen allergen	AT3G08890	LOC_Os01g38500	0.120658	0.046721	0.056109	0	0.0466517	1.13338	0.0575453	0.491073	0.160485	1.47084	0.107677	175.079	0.335558	1.47084	521.755	119.034	-1.57537	7.45186
388	GRMZM2G144898	Zm00001d048384	expb10a; beta expansin10a:	protein_coding	pollen allergen	AT1G65680	LOC_Os03g01640	0	0	0	0	0	1.28378	0.155851	0.0178686	0.0178255	0.991144	0.17819	171.09	0.240424	1.28378	711.62	133.271	-2.05635	7.41861
389	GRMZM5G855396	Zm00001d031588	unknown function; LOC_Os08g41650.1 expressed protein	protein_coding	pollen allergen		LOC_Os08g41650	0.398652	0.194322	0.423463	0.159766	0.0430493	0.70117	0.096801	0.382004	0.522012	1.06079	0.114549	167.628	0.372416	1.06079	450.11	158.022	-1.42501	7.38912
390	GRMZM2G374375	Zm00001d015825	Pectin lyase-like superfamily protein	protein_coding	pollen allergen	AT1G43090	LOC_Os02g10300	0	0	0	0	0	0.443942	0.0419367	0.0345294	0	0.577258	0.0616433	164.473	0.105392	0.577258	1560.58	284.921	-3.24617	7.3617
391	GRMZM2G155183	no gene ID in v4	pseudogene	pseudogene	TE			0	0	0	0	0	0.577884	0.185665	0.079854	0.0366877	0.74693	0.099373	164.439	0.156945	0.74693	1047.75	220.154	-2.67167	7.36141
392	GRMZM2G127984	Zm00001d016879	LOC_Os02g35760.1 STRUBBELIG-RECEPTOR FAMILY 7 precursor putative expressed	protein_coding	pollen allergen	AT2G41970	LOC_Os02g35760	0.421079	0.0527861	2.42477	0.246124	0.642664	0.775089	0.194772	1.08061	1.10318	9.90957	0.554786	161.145	1.58231	9.90957	101.841	16.2615	0.662034	7.33221
393	AC233881.1_FG006	Zm00001d017740	Expansin-B4	protein_coding	pollen allergen	AT1G65680	LOC_Os03g01640	0	0	0	0	0	0.968196	0.1164	0.0322004	0.0302635	0.50362	0.268647	160.372	0.174484	0.968196	919.118	165.64	-2.51883	7.32528
394	GRMZM2G075100	Zm00001d025824	Putative lung seven transmembrane receptor family protein	protein_coding	pollen allergen	AT5G18520	LOC_Os04g42960	0	0	0	0	0	0.726056	0.0711629	0.0206275	0.0105535	0.468314	0.0290481	159.71	0.120524	0.726056	1325.13	219.969	-3.05261	7.31931
395	GRMZM5G843394	no gene ID in v4	pseudogene	pseudogene	TE			0	0	0	0	0	0.42247	0.0244379	0.0407093	0.0407342	0.348752	0	158.362	0.0797367	0.42247	1986.06	374.847	-3.64861	7.30708
396	GRMZM2G047131	Zm00001d036202	LOC_Os06g05710.1 pollen-specific protein putative expressed	protein_coding	pollen allergen	AT2G03630	LOC_Os06g05710	0.0657803	0.0938737	0.308145	3.1992	0.443989	0.708636	0.035126	0.0943706	0.0615635	1.09223	0.250309	156.797	0.577566	3.1992	271.479	49.0112	-0.791943	7.29275
397	GRMZM2G060732	Zm00001d052364	AT3G10870.1 (ATMES17, MES17) methyl esterase 17	protein_coding	pollen allergen	AT3G10870	LOC_Os12g02510	1.94104	0.106919	0.494895	1.79005	1.90493	0.57841	0.429178	0.343531	0.360371	0.795519	2.52367	156.613	1.02441	2.52367	152.881	62.0574	0.0347939	7.29106
398	GRMZM2G004330	Zm00001d011450	putative prolin-rich extensin-like receptor protein kinase;AT1G23540.1 (AtPERK12, IGI1) Protein kinase superfamily protein	protein_coding	pollen allergen	AT1G23540	LOC_Os03g37120	0.0270821	0.0265931	0.718475	0.0553068	2.05433	0.360813	0.0728909	0.129353	0.0909013	0.237408	0.102238	155.684	0.352308	2.05433	441.899	75.7837	-1.50509	7.28248
399	GRMZM5G852097	no gene ID in v4	LOC_Os03g52870.1 WD-40 repeat family protein putative expressed	protein_coding	pollen allergen	AT2G26490	LOC_Os03g52870	0	0.011012	0	0.00629367	0.199525	0.324779	0.0687977	0.0233927	0	0.198446	0.0775985	154.245	0.0827131	0.324779	1864.82	474.924	-3.59574	7.26908
400	GRMZM5G844123	no gene ID in v4	unknown function	protein_coding	unknown.maize			0.0135065	0.963361	0.0625103	4.23811	0	1.6463	0.817185	0.302988	0.162598	1.11867	0.232372	153.062	0.868873	4.23811	176.162	36.1156	-0.202783	7.25797
401	GRMZM2G156620	Zm00001d039094	kcs18 - 3-ketoacyl-CoA synthase18	protein_coding	pollen allergen	AT2G26640	LOC_Os05g49900	0.0599546	0.206078	1.93421	0.350493	0.433898	0.430976	0.0607883	0.0901918	0.251161	0.392134	0.0296823	151.77	0.385415	1.93421	393.783	78.4663	-1.37552	7.24574
402	GRMZM2G060335	no gene ID in v4	unknown function	protein_coding	unknown.maize			0.474324	0.0205357	0	0	0	0.872611	0.0805783	0.0254933	0.0240548	0.478444	0	151.186	0.17964	0.872611	841.605	173.257	-2.47682	7.24018
403	GRMZM2G047870	no gene ID in v4	AT5G05570.1 transducin family protein / WD-40 repeat family protein	protein_coding	pollen allergen	AT5G05570	LOC_Os07g49300	0	0.0595087	0.830164	0.333661	0.345758	0.059063	0.0211267	0.131679	0	0.211914	0.225306	149.373	0.201653	0.830164	740.745	179.932	-2.31005	7.22278
404	GRMZM5G852037	no gene ID in v4	unknown function	protein_coding	unknown.rice		LOC_Os07g23270	0.0709657	0.0194112	1.71337	0.0516894	0	0.32622	0.0400397	0	0.0372131	0.132125	0	146.657	0.217367	1.71337	674.699	85.5957	-2.20179	7.19631
405	GRMZM2G347047	Zm00001d051835	CDPK protein 3B; Putative calcium-dependent protein kinase family protein	protein_coding	calcium signal	AT4G35310	LOC_Os02g58520	0	0	0	0	0	0.530221	0.108408	0.544652	0.211456	0.301451	0.0388771	143.514	0.157733	0.544652	909.851	263.496	-2.66444	7.16504
406	GRMZM2G094563	Zm00001d017246	Lung seven transmembrane receptor family protein	protein_coding	pollen allergen	AT5G18520	LOC_Os02g40550	0	0	0	0.0068808	0	0.319247	0.0161819	0.0233226	0.0349454	0.378956	0.0750225	141.883	0.0776869	0.378956	1826.34	374.404	-3.68618	7.14855
407	GRMZM5G872966	no gene ID in v4	pseudogene	pseudogene	TE			0	0	0	0	0	0	0	0	0	0	1.03317	141.574	0.093925	1.03317	1507.31	137.028	-3.41235	7.14541
408	GRMZM2G020852	Zm00001d047142	Expansin-B4	protein_coding	pollen allergen	AT1G65680	LOC_Os10g40090	0	0	0	0	0	0.582353	0.0736931	0	0	0.544835	0.115588	141.288	0.119679	0.582353	1180.56	242.616	-3.06276	7.1425
409	GRMZM2G068688	Zm00001d042378	Signal peptide peptidase-like3	protein_coding	pollen allergen	AT1G05820	LOC_Os01g68620	0	0	0	0	0	0.36849	0.0882802	0.21387	0.057973	0.468062	0.167788	140.583	0.124042	0.468062	1133.35	300.351	-3.0111	7.13528
410	AC206223.3_FG008	Zm00001d047721	AT3G51770.2 (ATEOL1, ETO1) tetratricopeptide repeat (TPR)-containing protein	protein_coding	pollen allergen	AT3G51770	LOC_Os03g18360	0.491155	0.115935	2.16675	1.48924	0.104878	0.530489	0.108184	0.968654	0.819731	0.943883	0.213198	140.166	0.722918	2.16675	193.889	64.6894	-0.468096	7.13099
411	GRMZM2G000376	Zm00001d036346	MLO-likeprotein	protein_coding	pollen allergen	AT2G33670	LOC_Os05g09050	0.0619049	0.0248261	0.172623	0.093607	0.662451	0.407926	0.50702	0.0490516	0.0294045	0.846832	0.174696	140.025	0.275486	0.846832	508.284	165.352	-1.85995	7.12954
412	GRMZM2G053637	Zm00001d019345	Late embryo genesis abundant protein group2	protein_coding	pollen allergen	AT2G44060	LOC_Os07g17120	0	0	0.058894	0.00839203	0.0481766	0.455475	0.0317232	0.0372441	0.0368451	0.367846	0.0959995	139.669	0.10369	0.455475	1346.98	306.646	-3.26965	7.12587
413	GRMZM2G088245	Zm00001d032716	AGC(cAMP-dependent cGMP-dependent and protein kinase C) kinase family protein	protein_coding	pollen allergen	AT2G20470	LOC_Os10g33640	0.218693	0	0	0.0550848	0	0.379017	0.08021	0.0427876	0.0421297	0.445018	0.186741	139.284	0.131789	0.445018	1056.87	312.985	-2.9237	7.12189
414	GRMZM2G447989	Zm00001d015414	Pollen receptor-like kinase4	protein_coding	kinase	AT4G31250	LOC_Os02g07810	0.0169757	0.0584524	0.123661	0.0208754	0	0.467587	0.0124478	0.290647	0.14931	0.30419	0	139.096	0.131286	0.467587	1059.49	297.475	-2.92921	7.11993
415	GRMZM2G108576	Zm00001d029235	Probable galacturonosyl transferase-like4	protein_coding	pollen allergen	AT3G06260	LOC_Os03g24510	0	0	0	0.0263376	0.0789566	0.61578	0.0720571	0	0	0.40326	0.056452	137.668	0.113895	0.61578	1208.73	223.567	-3.13423	7.10505
416	GRMZM2G072089	Zm00001d010398	Rho GDP-dissociation inhibitor1	protein_coding	pollen allergen	AT3G07880	LOC_Os01g68540	0.0152383	0	0	0.0122468	0.89484	0.262438	0.0921297	0.062868	0.107764	0.310091	0.0763888	137.623	0.166728	0.89484	825.436	153.796	-2.58443	7.10458
417	GRMZM2G455491	Zm00001d005189	Cadmium/zinc-transporting ATPase HMA2	protein_coding	other	AT4G30110	LOC_Os07g12900	0.0143059	0.00315901	0	0.182777	0.0393757	0.450517	0.062339	0.00745737	0.0502527	0.263044	0.28893	137.437	0.123833	0.450517	1109.86	305.064	-3.01354	7.10262
418	GRMZM2G016259	Zm00001d007759	unknown function	protein_coding	unknown.maize			0	0	0	0	0.0467457	0.324067	0	1.04842	1.42866	0.348203	0.173073	136.254	0.306288	1.42866	444.856	95.3721	-1.70704	7.09015
419	AC209744.3_FG001	Zm00001d041638	Adenine nucleotide alpha hydrolases-like superfamily protein	protein_coding	other	AT2G47710	LOC_Os12g36630	0	0	0	0	0	0.739673	0	0.0270309	0	0.278384	0.0850575	135.32	0.10274	0.739673	1317.11	182.946	-3.28292	7.08023
420	GRMZM2G404237	Zm00001d010358	Malic enzyme； AT5G25880.1 (ATNADP-ME3, NADP-ME3) NADP-malic enzyme 3	protein_coding	pollen allergen	AT5G25880	LOC_Os05g09440	0.120352	0	0.0186101	0.0355952	0.0107685	0.669822	0.0141374	0.722108	0.413846	0.353897	0.0359757	133.91	0.217738	0.722108	615.008	185.444	-2.19934	7.06512
421	GRMZM2G043172	no gene ID in v4	unknown function	protein_coding	unknown.maize			0.379112	0	0.0280875	0.994522	0.0280458	0.328633	0.076986	4.73999	4.96713	0.333124	0.222246	133.436	1.09981	4.96713	121.326	26.8637	0.137251	7.06
422	GRMZM2G359566	Zm00001d047453	AT2G41740.1 (ATVLN2, VLN2) villin 2	protein_coding	pollen allergen	AT2G41740	LOC_Os06g44890	3.06004	0.0899769	0.329559	2.07436	1.11505	0.873736	0.421023	0.346805	0.155352	1.15729	0.804476	132.949	0.94797	3.06004	140.246	43.4468	-0.077086	7.05473
423	GRMZM2G536733	no gene ID in v4	pseudogene	pseudogene	TE			0	0	0	0	0	0.479557	0.246559	0	0	0.999682	0	132.291	0.156891	0.999682	843.205	132.333	-2.67217	7.04757
424	GRMZM2G425901	no gene ID in v4	LOC_Os03g38870.1 dof zinc finger domain containing protein putative expressed	protein_coding	TF		LOC_Os03g38870	0.0253471	0	0	0.184705	0	0.304571	0.049698	0	0.0327275	0.113911	0	131.838	0.0646327	0.304571	2039.8	432.863	-3.95159	7.04262
425	GRMZM2G044269	Zm00001d032387	Cellulose synthase-like proteinD4	protein_coding	pollen allergen	AT4G38190	LOC_Os08g25710	0	0	0	0.0252041	0	0.363604	0.0250097	0.0301741	0.101116	0.513095	0.143485	131.672	0.109244	0.513095	1205.3	256.622	-3.19437	7.0408
426	GRMZM2G111962	Zm00001d045270	Atpob1	protein_coding	pollen allergen	AT4G01140	LOC_Os06g06430	0	0.0210278	0	0.00811253	0.0228704	0.387771	0.126322	0.0194685	0	0.40046	0.0690635	130.031	0.0959178	0.40046	1355.65	324.704	-3.38206	7.02271
427	GRMZM2G382557	Zm00001d030643	Probable pectin esterase48	protein_coding	pollen allergen	AT5G55590	LOC_Os12g37660	0	0	0	0	0	0.571211	0.0336214	0.0173296	0.00877567	0.447587	0.111402	129.046	0.108175	0.571211	1192.93	225.916	-3.20856	7.01174
428	GRMZM5G845625	no gene ID in v4	pseudogene	pseudogene	TE			0	0	0	0	0	0	0.106337	0.164915	0.327349	0.260255	0.124462	128.066	0.0893925	0.327349	1432.63	391.222	-3.4837	7.00075
429	GRMZM5G816887	no gene ID in v4	pseudogene	pseudogene	TE			0.82928	0	0	0	0	3.7248	1.0605	0	0	0.44596	0	126.373	0.550958	3.7248	229.369	33.9275	-0.859985	6.98154
430	GRMZM2G135629	Zm00001d025727	AT1G24330.1 ARM repeat superfamily protein	protein_coding	pollen allergen	AT1G24330	LOC_Os04g41250	2.28236	0.0864354	0.524755	0.806132	1.55787	0.60961	0.872789	0.300617	0.191446	0.54991	1.58431	125.634	0.851475	2.28236	147.549	55.0457	-0.231963	6.97308
431	GRMZM2G369701	Zm00001d052221	AT5G65160.1 tetratricopeptide repeat (TPR)-containing protein	protein_coding	pollen allergen	AT5G65160	LOC_Os02g51730	0.297468	0.00870453	0.0514446	0.29277	0.305035	0.159755	0.0883516	3.73165	3.88033	0.372754	0.463671	125.361	0.877449	3.88033	142.87	32.3069	-0.188614	6.96995
432	GRMZM2G146305	Zm00001d036459	Protein kinase superfamily protein	protein_coding	pollen allergen	AT2G07180	LOC_Os06g48980	0	0	0	0	0.0172117	0.197868	0.0410047	0.0286693	0.0137595	0.0861057	0	124.444	0.0349653	0.197868	3559.08	628.928	-4.83793	6.95936
433	GRMZM2G111344	Zm00001d012788	UDP-glycosyltransferase 88A1	protein_coding	pollen allergen	AT3G16520	LOC_Os05g45100	0.0191285	0	0.0107238	0	0	0.327623	0.078715	0.26604	0.179692	0.514022	0.0897343	124.257	0.135062	0.514022	920.002	241.735	-2.88831	6.95718
434	GRMZM2G009806	Zm00001d034058	unknown function;AT1G13340.1 Regulator of Vps4 activity in the MVB pathway protein；LOC_Os03g15220.1 DUF292 domain containing protein expressed	protein_coding	pollen allergen	AT1G13340	LOC_Os03g15220	0	0	0.148633	0	0.0249801	0.180891	0	0	0	0.446923	0.0492321	123.99	0.0773326	0.446923	1603.34	277.431	-3.69278	6.95408
435	GRMZM2G141071	Zm00001d024460	propep5 - precursor elicitor peptide5	protein_coding	other			0	0.0402216	0.699503	2.12483	0	0.223626	0	0	0.114362	0.364797	0.088462	121.712	0.332346	2.12483	366.221	57.2808	-1.58924	6.92733
436	GRMZM2G156754	Zm00001d038018	AT5G58530.1 Glutaredoxin family protein	protein_coding	pollen allergen	AT5G58530	LOC_Os05g28530	0	0.0200395	0	0.102576	4.78964	0.686155	0.0280435	3.78341	1.95073	0.338793	0	120.585	1.06358	4.78964	113.376	25.1762	0.0889299	6.91391
437	GRMZM2G108284	Zm00001d051990	Hydroxyproline-rich glycoprotein family protein	protein_coding	pollen allergen	AT4G04980	LOC_Os11g01439	1.15322	0.531923	0.619657	0.527937	0.536795	0.254889	0.290664	0.315974	0.279351	0.437227	1.18905	120.284	0.557881	1.18905	215.608	101.159	-0.841972	6.9103
438	GRMZM2G133310	no gene ID in v4	unknown function	protein_coding	unknown.maize			0.0243348	0.0301153	0.085634	0.206758	0.460385	1.04731	0.386792	0.233517	0.329849	1.26328	0.234052	119.18	0.391093	1.26328	304.736	94.342	-1.35442	6.897
439	GRMZM2G071133	Zm00001d034058	Regulator of Vps4 activity in the MVB pathway protein	protein_coding	pollen allergen	AT1G13340	LOC_Os03g15220	0	0	0	0	0.0241063	0.32786	0.04774	0.0173223	0.0175166	0.369103	0.0472694	117.15	0.0773561	0.369103	1514.43	317.392	-3.69234	6.87222
440	GRMZM2G101082	no gene ID in v4	unknown function	protein_coding	unknown.maize			0.0261114	0	0	0.0508375	0.0242757	0.268578	0.0368195	0	0.0166892	0.394281	0.0520878	117.067	0.0790618	0.394281	1480.71	296.913	-3.66088	6.87119
441	GRMZM2G134219	Zm00001d012885	AT1G71950.1 Proteinase inhibitor propeptide	protein_coding	pollen allergen	AT1G71950	LOC_Os03g62210	0	0.0348037	0.0697227	0.0382873	4.65902	0.491141	0.0859607	0.0322794	0.0659637	0.430343	0	115.558	0.537047	4.65902	215.173	24.8031	-0.89688	6.85248
442	GRMZM2G015395	Zm00001d006197	AT3G51150.2 ATP binding microtubule motor family protein	protein_coding	pollen allergen	AT2G21300	LOC_Os09g35890	0.00836717	0.0131075	3.51458	1.58451	0.0738878	0.125419	0.0283168	0.0461181	0.0540335	0.231472	0.113266	114.848	0.526644	3.51458	218.075	32.6776	-0.925101	6.84358
443	GRMZM5G859960	no gene ID in v4	LOC_Os08g15090.1 diacylglycerol kinase catalytic domain family protein	protein_coding	pollen allergen	AT4G30340	LOC_Os08g15090	0	0	0	0	0	0.128727	0	0	0.0578953	0.251436	0.159788	113.345	0.0543497	0.251436	2085.48	450.793	-4.20159	6.82458
444	GRMZM2G078886	Zm00001d019290	pectinesterase inhibitor domain containing protein expressed	protein_coding	pollen allergen	AT3G49220	LOC_Os07g14340	0	0	0	0	0	0.196429	0.0315993	0	0	0.172985	0.073841	113.276	0.0431686	0.196429	2624.03	576.676	-4.53387	6.8237
445	GRMZM5G842502	no gene ID in v4	unknown function	protein_coding	unknown.maize			0	0	0	0	0	0.42443	0.091041	0.256706	0.173866	0.655947	0	111.174	0.145636	0.655947	763.369	169.486	-2.77957	6.79667
446	GRMZM2G113057	Zm00001d048209	hydroxy proline-rich glycoprotein family protein	protein_coding	pollen allergen	AT2G22180	LOC_Os03g09160	0.832424	0.0233283	0.373143	0.420684	0.0826156	0.678264	0.0888717	0.197147	0.135273	0.206088	0	109.786	0.276167	0.832424	397.534	131.887	-1.85639	6.77855
447	GRMZM2G043575	Zm00001d050600	AT1G12880.1 (atnudt12, NUDT12) nudix hydrolase homolog 12	protein_coding	pollen allergen	AT1G12880	LOC_Os02g32060	0.0278898	0.0126961	0.0161929	0	0.118106	1.63365	0.0621876	1.44494	1.36525	0.744837	0	109.638	0.49325	1.63365	222.276	67.1122	-1.01961	6.7766
448	GRMZM2G040052	Zm00001d028248	drg3 - dark response gene3	protein_coding	pollen allergen	AT1G22730	LOC_Os03g12180	0	0.0041499	0	1.43412	0	0.213928	0.0172724	0.0303165	0	0.279315	0.09651	108.82	0.188692	1.43412	576.706	75.8792	-2.4059	6.7658
449	GRMZM2G150724	Zm00001d010397	AT3G07880.1 (SCN1) Immunoglobulin E-set superfamily protein;LOC_Os01g68540.1 rho GDP-dissociation inhibitor 1 putative expressed	protein_coding	pollen allergen	AT3G07880	LOC_Os01g68540	0.215932	0.0181581	0	0.149113	1.84463	2.23197	0.0546176	0.776356	0.464466	0.351695	0.153338	108.654	0.569116	2.23197	190.918	48.6808	-0.813204	6.7636
450	GRMZM2G043479	no gene ID in v4	unknown function	protein_coding	unknown.maize			0	0.191667	0.256575	0	0.207012	1.15512	0	0	0	0.970129	0	108.322	0.252773	1.15512	428.533	93.7751	-1.98409	6.75918
451	GRMZM2G445296	Zm00001d028015	hydroxy proline-rich glycoprotein family protein	protein_coding	pollen allergen	AT2G22180	LOC_Os03g09160	0	0	0	0.0129534	0	0.347325	0	0.108465	0.0535809	0.0313672	0.18294	108.019	0.0669665	0.347325	1613.03	311.002	-3.90042	6.75514
452	GRMZM2G101069	Zm00001d003531	Glutamate decarboxylase	protein_coding	pollen allergen	AT2G02010	LOC_Os04g37460	0.0194801	0	0	0.0359218	0	0.445467	0.0444253	0.0428197	0.0430874	0.392317	0.0344975	107.413	0.0961833	0.445467	1116.75	241.123	-3.37807	6.74702
453	GRMZM2G061764	Zm00001d046014	Putative cellulose synthase-like family protein	protein_coding	pollen allergen	AT2G33100	LOC_Os06g22980	0.0058728	0.0066064	0.0380563	0	0	0.344978	0.319569	0.0278193	0	0.234169	0.113736	106.729	0.0991642	0.344978	1076.28	309.378	-3.33404	6.7378
454	GRMZM2G703173	no gene ID in v4	unknown function	protein_coding	unknown.maize			0	0	0	0	0	0.625207	0.0682893	0.035289	0	0.250557	0.056796	106.383	0.0941944	0.625207	1129.4	170.156	-3.40822	6.73312
455	GRMZM2G008047	Zm00001d014932	pmei43 - pectin methylesterase inhibitor43	protein_coding	pollen allergen	AT5G46970	LOC_Os02g01310	0	0.0727215	0	0	0	0.339891	0	0.207329	0.310309	2.86793	0	105.394	0.345289	2.86793	305.235	36.7492	-1.53412	6.71965
456	GRMZM2G035544	no gene ID in v4	unknown function	protein_coding	unknown.maize			0.0606853	0	0.051083	0.0725161	0	0.462912	0.219405	0.0687653	0.131348	0.112047	0.179112	104.067	0.123443	0.462912	843.037	224.81	-3.01808	6.70137
457	GRMZM5G809243	no gene ID in v4	unknown function	protein_coding	unknown.maize			0.261055	0.142235	0	0.5019	0	0.98381	0.348797	0	0	0	0	103.879	0.203436	0.98381	510.62	105.588	-2.29735	6.69875
458	GRMZM2G077828	Zm00001d013688	Probable cyclic nucleotide-gated ionchannel5	protein_coding	pollen allergen	AT1G15990	LOC_Os03g44440	0	0	0.012362	0.0098035	0	0.45078	0.0419541	0.0181196	0.0731024	0.197469	0.0615479	102.386	0.078649	0.45078	1301.81	227.13	-3.66843	6.67787
459	GRMZM2G124739	no gene ID in v4	LOC_Os05g14750.1 AGC_PVPK_like_kin82y.12 - ACG kinases include homologs to PKA PKG and PKC	protein_coding	pollen allergen	AT3G12690	LOC_Os05g14750	0.0256857	0.651497	0.074754	0	0.108732	0.238245	0	0.0419811	0.124769	0.252325	0	101.889	0.137999	0.651497	738.331	156.392	-2.85727	6.67085
460	GRMZM2G384090	Zm00001d039878	unknown function	protein_coding	pollen allergen		LOC_Os01g05100	0.55026	0.257957	1.53345	0.426083	0.558685	0.252306	0.0867009	0.212866	0.188675	0.604525	0.53303	99.974	0.47314	1.53345	211.299	65.1956	-1.07966	6.64348
461	GRMZM2G145552	Zm00001d039071	AT2G32300.1 (UCC1) uclacyanin 1	protein_coding	pollen allergen	AT2G32300	LOC_Os05g49580	0.0650098	0.0901602	0	0.220122	0.124816	1.6797	1.04639	0.223695	0.311679	0.558371	2.22128	99.4877	0.594657	2.22128	167.303	44.7884	-0.749871	6.63645
462	GRMZM2G374010	Zm00001d003121	heavy metal-associated domain containing protein expressed	protein_coding	other	AT1G71050	LOC_Os04g42350	0	0	0.472849	0.0585543	0	0.276941	0	0.085258	0	0.394411	0	99.4278	0.117092	0.472849	849.142	210.274	-3.09428	6.63558
463	GRMZM2G121236	Zm00001d017006	AT2G32300.1 (UCC1) uclacyanin 1	protein_coding	pollen allergen	AT2G32300	LOC_Os05g49580	0.328124	0.049919	0	0.0341239	0	1.15386	0.0447983	0	0.0674032	0.348945	0.20684	97.6252	0.203092	1.15386	480.695	84.6078	-2.2998	6.60918
464	GRMZM2G021889	Zm00001d052232	Putative inositol polyphosphate phosphatase (Synaptogenin-like) family protein	protein_coding	pollen allergen	AT5G65090	LOC_Os02g51600	0.040435	0.150201	0.297929	0.149168	0.0456582	0.152667	0.043529	0.0418441	0.1168	0.248272	0.0332986	97.1018	0.119982	0.297929	809.303	325.922	-3.05911	6.60143
465	AC216731.3_FG002	Zm00001d017805	Cation/H(+) antiporter1	protein_coding	pollen allergen	AT1G79400	LOC_Os02g58660	0	0	0	0	0	0.374308	0.0567137	0.0083946	0.0078926	0.201711	0.103811	96.9019	0.0684392	0.374308	1415.88	258.882	-3.86903	6.59845
466	GRMZM2G164470	Zm00001d013364	osca8 - hyperosmolality-gated calcium-permeable channels8	protein_coding	pollen allergen	AT1G58520	LOC_Os03g51620	0.785781	0.402077	0	0.453414	6.05425	0.381507	0.213066	0.152519	0.105714	0.343222	0.363726	95.919	0.841388	6.05425	114.001	15.8433	-0.249156	6.58374
467	GRMZM2G121631	Zm00001d049841	OSJNBa0063G07.3protein; OSJNBa0082E08.9protein; protein	protein_coding	pollen allergen	AT1G65680	LOC_Os06g45290	0	0	0	0	0	0.416654	0	0	0	0.446808	0	95.8594	0.0784965	0.446808	1221.19	214.543	-3.67123	6.58285
468	GRMZM2G174263	Zm00001d030622	Plant invertase/pectin methyl esterase inhibitor superfamily protein	protein_coding	pollen allergen	AT3G36659	LOC_Os12g37480	0	0	0	0	0	0.151712	0.045856	0.033496	0	0.263833	0	95.079	0.0449906	0.263833	2113.31	360.376	-4.47423	6.57105
469	AC208569.3_FG005	no gene ID in v4	unknown function	protein_coding	pollen allergen		LOC_Os06g45010	0.752873	0	0.993557	0.28466	0.904873	0	0	0	0	0	0	94.3281	0.266906	0.993557	353.414	94.9398	-1.9056	6.55962
470	GRMZM2G300044	Zm00001d034057	Regulator of Vps4 activity in the MVB pathway protein	protein_coding	pollen allergen	AT1G13340	LOC_Os03g15220	0	0	0	0.0214737	0	0.108737	0.103161	0	0	0.32673	0	94.3049	0.0509183	0.32673	1852.08	288.632	-4.29567	6.55926
471	GRMZM2G420004	Zm00001d053846	Sugar transport protein1	protein_coding	pollen allergen	AT1G11260	LOC_Os02g06540	0.013161	0	0	0	0	0.116422	0.0143609	0.0247296	0.0256201	0.377336	0.0414888	94.1687	0.055738	0.377336	1689.49	249.562	-4.16519	6.55718
472	GRMZM2G487322	no gene ID in v4	unknown function	protein_coding	unknown.maize			0	0	0	0	0	0	0.40405	0	0.33375	0	0	92.593	0.0670727	0.40405	1380.49	229.162	-3.89813	6.53283
473	GRMZM2G503156	Zm00001d041269	AT5G62310.1 (IRE) AGC (cAMP-dependent cGMP-dependent and protein kinase C) kinase family protein	protein_coding	pollen allergen	AT5G62310	LOC_Os12g42660	0.116884	0.00740531	0.191593	0.0671896	0	0.219567	0.0164958	0.524184	0.5735	0.935951	0.0600681	91.7915	0.246622	0.935951	372.196	98.073	-2.01963	6.52029
474	GRMZM5G806228	no gene ID in v4	unknown function	protein_coding	unknown.maize			0	0	0	0	0	0.178006	0	0.0327557	0	0.0721213	0.184087	90.7402	0.0424518	0.184087	2137.49	492.919	-4.55803	6.50367
475	GRMZM2G166889	Zm00001d046068	ABC transporter G family member24	protein_coding	pollen allergen	AT5G60740	LOC_Os06g51460	0.0518149	0	0	0	0	0.292419	0.0742925	0.0184354	0.0410535	0.306945	0.166579	89.9553	0.0865036	0.306945	1039.9	293.066	-3.5311	6.49114
476	GRMZM2G045030	Zm00001d007615	LOC_Os02g55510.1 CXXXC2 - Cysteine-rich protein with paired CXXXC motifs precursor putative expressed	protein_coding	unknown.rice		LOC_Os02g55500	0	0	0	0	0	0.2351	0.216594	0.128103	0.197917	0.385203	0.443256	89.213	0.146016	0.443256	610.983	201.268	-2.77581	6.47918
477	GRMZM2G334225	Zm00001d037212	Putative MADS-box transcription factor family protein	protein_coding	pollen allergen	AT1G77980	LOC_Os06g11970	0.0333603	0	0	0.0525881	0	0.362141	0.147461	0	0	0.174938	0.136204	88.4863	0.0824265	0.362141	1073.52	244.342	-3.60075	6.46738
478	GRMZM2G074233	Zm00001d046542	AT5G25280.1 serine-rich protein-related	protein_coding	other	AT5G25280	LOC_Os04g42530	0	0	0	0.0288405	2.16578	0.553653	0.0340777	0	0.028472	0.596799	0	88.4486	0.309784	2.16578	285.517	40.8391	-1.69066	6.46677
479	GRMZM2G436707	Zm00001d013919	AT1G07280.1 Tetratricopeptide repeat (TPR)-like superfamily protein	protein_coding	pollen allergen	AT1G07280	LOC_Os10g35800	0.110808	0.044605	0.0335467	0.198261	3.78202	0.402815	0.144654	0.13619	0.0993423	0.480678	0.12029	88.1432	0.504838	3.78202	174.597	23.3058	-0.986109	6.46178
480	GRMZM2G048635	Zm00001d048739	Protein kinase superfamily protein	protein_coding	kinase	AT5G35960	LOC_Os11g42440	0	0	0	0	0	0.418282	0.0561758	0.0430589	0.0319968	0.426418	0.0742207	86.5544	0.0954683	0.426418	906.63	202.98	-3.38883	6.43554
481	GRMZM2G353659	Zm00001d053769	Putative leucine-rich repeat protein kinase family protein	protein_coding	kinase	AT4G31250	LOC_Os02g07810	0.0195351	0.0086604	0.11357	0	0	0.273846	0.0298398	0.0211024	0.0100933	0.101093	0	86.1491	0.0525218	0.273846	1640.25	314.59	-4.25094	6.42876
482	GRMZM2G162093	Zm00001d014648	unknown function	protein_coding	unknown.arabidopsis	AT2G24550	LOC_Os09g32330	0.0231346	0.0521223	1.08871	0.0314476	1.00862	0.197632	0.0314989	0.0216806	0.0652361	0.595434	0.595149	85.8646	0.337333	1.08871	254.539	78.8679	-1.56775	6.42399
483	GRMZM2G133006	Zm00001d000195	Putative MATE efflux family protein	protein_coding	pollen allergen	AT1G73700	LOC_Os10g20470	0.105902	0.0642098	0.0347617	0.193307	0.143274	0.39361	0.267144	0.126038	0.140974	0.231676	0.162041	84.5223	0.169358	0.39361	499.075	214.736	-2.56185	6.40126
484	GRMZM2G099827	Zm00001d015096	65-kDa microtubule-associated protein3	protein_coding	pollen allergen	AT5G51600	LOC_Os02g03400	0.0445107	0	0	0.18487	0	0.0834853	0.0308553	0	0	0.273012	0	82.0808	0.0560666	0.273012	1463.99	300.65	-4.15671	6.35897
485	GRMZM2G442215	Zm00001d037066	Putative prolin-rich extensin-like receptor protein kinase family protein	protein_coding	pollen allergen	AT1G23540	LOC_Os06g29080	0	0.0598987	0	0.0250991	0.249995	0.0649852	0.0246717	0.0361152	0.0357479	0.117786	0	81.537	0.0558454	0.249995	1460.05	326.154	-4.16242	6.34938
486	GRMZM2G154446	no gene ID in v4	unknown function	protein_coding	unknown.maize			0	0	0	0	0.041351	0.253137	0.0516083	0.0354533	0	0.245829	0.111206	80.7323	0.0671441	0.253137	1202.37	318.927	-3.8966	6.33507
487	GRMZM5G840145	Zm00001d022192	trpp9; trehalose-6-phosphate phosphatase9:	protein_coding	other	AT2G22190	LOC_Os07g43160	0.335987	0.296318	0.0200481	0.16024	0.0239258	0.223929	0.0395221	0.481886	0.512481	0.742091	0.288445	80.2522	0.284079	0.742091	282.499	108.143	-1.81563	6.32647
488	GRMZM5G849721	no gene ID in v4	unknown function	protein_coding	unknown.maize			1.4314	0.275777	0.146611	0.416928	1.70423	0.553286	0.346067	0.20512	0.23445	0.893775	0.756115	79.0707	0.633069	1.70423	124.901	46.3968	-0.659565	6.30507
489	GRMZM2G007685	Zm00001d040609	expb10c; beta expansin10c:	protein_coding	pollen allergen	AT1G65680	LOC_Os03g01640	0	0	0	0	0	0.283242	0.186229	0.0688897	0	0.330773	0.0613815	77.3044	0.0845923	0.330773	913.847	233.709	-3.56333	6.27248
490	GRMZM5G836990	Zm00001d007848	Proline-richreceptor-likeproteinkinasePERK4	protein_coding	pollen allergen	AT2G18470	LOC_Os07g04520	0	0	0	0.126283	0	0.140216	0.0318616	0	0.0107141	0.128261	0.0670945	77.2884	0.0458573	0.140216	1685.41	551.209	-4.44671	6.27218
491	GRMZM2G343428	Zm00001d009710	Putative DUF1221-domain containing protein kinase family protein	protein_coding	pollen allergen	AT1G64300	LOC_Os01g43350	0.048373	0.00725573	0	0.129796	0.257947	0.279037	0.356079	0.14553	0.107575	0.401638	0.464299	76.9535	0.199775	0.464299	385.2	165.741	-2.32355	6.26592
492	GRMZM2G095915	Zm00001d027994	Myosin heavychain-related protein	protein_coding	pollen allergen	AT4G40020	LOC_Os03g08980	0	0.00585487	0.0148792	0.00627333	0.0488317	0.52209	0.10661	0.054886	0.0541343	0.481399	0.150806	76.8186	0.131433	0.52209	584.469	147.137	-2.9276	6.26338
493	GRMZM2G105080	no gene ID in v4	unknown function	protein_coding	unknown.maize			0	0.0714103	0	0	0	0.187227	0	0	0	2.44779	0	76.5416	0.246039	2.44779	311.095	31.2697	-2.02304	6.25817
494	GRMZM2G322888	Zm00001d036772	AT3G07195.1 RPM1-interacting protein 4 (RIN4) family protein; LOC_Os06g43000.1 nitrate-induced NOI protein expressed	protein_coding	other	AT3G07195	LOC_Os06g43000	0	0	0	0	0	0.141387	0	0	0	0	0	76.2687	0.0128533	0.141387	5933.77	539.434	-6.28171	6.25302
495	GRMZM2G413154	Zm00001d029071	Plant thionin family protein precursor expressed	protein_coding	pollen allergen		LOC_Os03g21880	0	0	0.0750503	0	0	0.674502	0	0	0	0.367023	0	75.3743	0.101507	0.674502	742.554	111.748	-3.30035	6.236
496	GRMZM2G095452	Zm00001d032903	Transcription repressor OFP12	protein_coding	other	AT1G79960	LOC_Os10g29610	0.150993	0.0877938	0.036263	0.615118	0.0270235	0.619714	0.032649	0.134346	0.0227886	0.356908	0	75.1529	0.189418	0.619714	396.757	121.27	-2.40035	6.23176
497	GRMZM2G509344	no gene ID in v4	transposable_element	transposable_element	TE			0.117228	0.467006	0.711884	3.39747	0	0.225671	0.143918	0	0	0.115627	0	74.8001	0.4708	3.39747	158.879	22.0164	-1.08681	6.22497
498	GRMZM2G042107	Zm00001d028680	AT1G07710.1 Ankyrin repeat family protein	protein_coding	pollen allergen	AT1G07710	LOC_Os03g17250	0.0780622	0.125934	0.373038	1.09705	0.808001	0.732997	0.135049	1.35849	1.39118	0.804231	0.105953	74.7689	0.637271	1.39118	117.327	53.7451	-0.650022	6.22437
499	GRMZM2G545498	no gene ID in v4	transposable_element	transposable_element	TE			0	0	0	1.71808	0	0	0	0	0	0	0	74.5536	0.156189	1.71808	477.33	43.3937	-2.67864	6.22021
500	GRMZM2G122873	Zm00001d048822	Putative leucine-rich repeat protein kinase family protein	protein_coding	pollen allergen	AT5G20690	LOC_Os11g40550	0	0	0	0	0	0.289964	0.0128914	0	0.0111788	0.249788	0.0809704	74.38	0.0586175	0.289964	1268.9	256.515	-4.09252	6.21684
501	GRMZM2G472311	Zm00001d052438	Putative calcium-dependent proteinkinase family protein	protein_coding	pollen allergen	AT5G12180	LOC_Os11g04170	0.491957	0.10628	0.448463	0.0989817	0.154364	0.269521	0.0618114	0.0413796	0.0618937	0.18666	0.0934644	73.9176	0.183161	0.491957	403.565	150.252	-2.44881	6.20785
502	GRMZM2G483130	no gene ID in v4	pseudogene	pseudogene	TE			0	1.4051	4.8432	0	0	0	0	0	0	0	0	73.2671	0.568028	4.8432	128.985	15.1278	-0.815967	6.19509
503	GRMZM2G072296	no gene ID in v4	unknown function	protein_coding	unknown.maize			0	0	0	0.104004	0	0.174018	0.0819463	0	0	0	0.155554	72.6112	0.0468656	0.174018	1549.35	417.262	-4.41533	6.18212
504	GRMZM2G532329	no gene ID in v4	transposable_element	transposable_element	TE			0	0	0	0	0	0.542063	0	0	0	0	0.478119	72.2901	0.0927438	0.542063	779.461	133.361	-3.43061	6.17573
505	GRMZM2G134192	Zm00001d040243	AT1G54730.2 Major facilitator superfamily protein	protein_coding	other	AT1G54730	LOC_Os11g42430	0.0190105	0	0	0.754848	0.0261976	0.25799	0.034135	0.00962573	0.018651	1.17264	0	71.7246	0.208463	1.17264	344.064	61.1652	-2.26214	6.1644
506	GRMZM2G313909	Zm00001d050530	unknown function	protein_coding	pollen allergen		LOC_Os02g26390	0.878456	0.165753	0.301286	0.402526	0.720181	0.198702	0.349678	0.0119046	0.0449937	0.257751	0.437902	71.2456	0.342649	0.878456	207.926	81.1032	-1.5452	6.15473
507	GRMZM2G557302	no gene ID in v4	pseudogene	pseudogene	TE			0	0	0	0	0	0.252059	0	0	0	0	0	70.9396	0.0229145	0.252059	3095.84	281.44	-5.4476	6.14852
508	GRMZM2G015386	no gene ID in v4	unknown function	protein_coding	unknown.maize			0	0	0	0	0	0.068401	0	0.0301859	0.0612163	0.13351	0	69.7667	0.0266648	0.13351	2616.43	522.558	-5.22892	6.12447
509	GRMZM2G511114	no gene ID in v4	unknown function	protein_coding	unknown.maize			0	0	0	0	0	0.386662	0.103542	0.0495007	0	0.234816	0	69.0806	0.0704109	0.386662	981.106	178.659	-3.82806	6.11021
510	GRMZM2G114354	Zm00001d028746	AT5G58700.1 (ATPLC4, PLC4) phosphatidylinositol-speciwc phospholipase C4	protein_coding	other	AT2G40116	LOC_Os03g18010	1.00538	0.010274	0.029072	0.3879	0.212548	0.300849	0.146182	0.884565	0.80397	0.295423	0.587244	68.4557	0.423946	1.00538	161.473	68.0892	-1.23805	6.0971
511	GRMZM2G173270	no gene ID in v4	unknown function; homologous to rice LOC_Os05g28690.1 expressed protein	protein_coding	pollen allergen	AT1G35220	LOC_Os05g28690	0.0684905	0	0	0.0067637	0.0208693	0.145392	0.0394399	0.0352609	0.00882007	0.228561	0.0456482	68.1544	0.0544769	0.228561	1251.07	298.189	-4.19821	6.09073
512	GRMZM2G124436	Zm00001d031600	CBS domain-containing protein CBSX6	protein_coding	other	AT1G65320	LOC_Os08g41740	0.288072	0.236133	0.0330251	0.272741	0	0.146011	0.0285241	0.018427	0.0365597	0.331668	0.141763	67.6039	0.139357	0.331668	485.114	203.83	-2.84315	6.07903
513	GRMZM2G177610	Zm00001d047887	Regulato rof Vps4 activity in the MVB pathway protein	protein_coding	pollen allergen	AT1G13340	LOC_Os03g15220	0.0378399	0	0	0.0204456	0	0.3748	0.0884548	0.11287	0.125283	0.318322	0.0317237	66.8797	0.100885	0.3748	662.928	178.441	-3.30921	6.0635
514	GRMZM2G149642	no gene ID in v4	unknown function	protein_coding	unknown.maize			0	0	0	0.0304781	0	0.0554873	0	0.0233652	0	0.087684	0	65.5257	0.0179104	0.087684	3658.52	747.293	-5.80306	6.03399
515	GRMZM2G436950	Zm00001d037172	Galactoside2-alpha-L-fucosyltransferase	protein_coding	pollen allergen	AT2G03220	LOC_Os06g10970	0	0.0949262	0	0	0	0.142453	0	0.0237522	0	0.114136	0.0417642	64.4735	0.037912	0.142453	1700.61	452.593	-4.7212	6.01063
516	GRMZM2G014618	Zm00001d013288	Protein kinase superfamily protein	protein_coding	pollen allergen	AT3G22750	LOC_Os03g53410	0	0	0	0.156139	0	0.220059	0.0230498	0	0.0307053	0	0.049213	63.8842	0.0435606	0.220059	1466.56	290.304	-4.52083	5.99739
517	GRMZM2G014463	no gene ID in v4	AT4G30770.1 Putative membrane lipoprotein	protein_coding	pollen allergen	AT4G30770	LOC_Os11g09030	0	0	0.0297885	0	0	0.244008	0.0906518	0.122939	0.0992322	0.0708976	0	63.1729	0.0597743	0.244008	1056.86	258.897	-4.06433	5.98123
518	GRMZM2G072052	Zm00001d044411	Probable calcium-binding protein CML15	protein_coding	pollen allergen	AT1G18530	LOC_Os01g41990	0.20839	0.110165	0.0410977	0.127101	0.479608	0.145619	0.110921	0.155589	0.207543	0.582714	0.346286	62.88	0.228639	0.582714	275.019	107.909	-2.12885	5.97453
519	GRMZM2G077643	Zm00001d045328	unknown function	protein_coding	unknown.maize			0	0.0827643	0	0	0	0.0920857	0	0.038603	0	0.260309	0	61.8669	0.0430693	0.260309	1436.45	237.667	-4.5372	5.9511
520	GRMZM2G128406	no gene ID in v4	transposable_element	transposable_element	TE			0	0	0	0	0	0.130812	0.0686752	0.0163018	0	0.10701	0.101828	61.4381	0.0386024	0.130812	1591.56	469.669	-4.69516	5.94106
521	GRMZM2G075588	Zm00001d048443	Putativeve sicle-associated membrane protein family protein	protein_coding	pollen allergen	AT1G04760	LOC_Os03g06960	0	0	0	0	0	0.0814981	0.0168101	0.0132815	0.0124784	0.0475387	0.0872877	60.6686	0.0235359	0.0872877	2577.71	695.042	-5.409	5.92288
522	GRMZM2G133588	Zm00001d023992	EFF hand Ffamily Fprotein	protein_coding	pollen allergen	AT2G43290	LOC_Os12g12730	0	0	0	0	0	0	0.093398	0.0827743	0	0.0471157	0	59.7232	0.0202989	0.093398	2942.19	639.448	-5.62245	5.90022
523	GRMZM2G148064	Zm00001d037835	AT1G29140.1 Pollen Ole e 1 allergen and extensin family protein	protein_coding	pollen allergen	AT1G29140	LOC_Os06g36240	0.0214358	0	0	0	1.9271	0.55807	0.186324	0.26545	0.331528	0.480708	0.262796	59.6147	0.366674	1.9271	162.582	30.9349	-1.44743	5.8976
524	GRMZM2G335930	Zm00001d018078	Type I inositol polyphosphate 5-phosphatase5	protein_coding	pollen allergen	AT5G65090	LOC_Os02g51600	0	0	0	0.00517347	0.0229408	0.0510483	0.0141337	0.447831	0.376149	0.0408795	0	59.2227	0.087105	0.447831	679.9	132.244	-3.5211	5.88808
525	GRMZM2G055518	no gene ID in v4	unknown function	protein_coding	unknown.maize			0	0.110291	0.217965	0.00836663	0	0.694509	0.16183	0.258562	0.114056	0.605564	0.150036	58.3721	0.211016	0.694509	276.624	84.0481	-2.24457	5.86721
526	GRMZM2G701204	Zm00001d038486	AT3G08710.1 (ATH9, TH9, TRX H9) thioredoxin H-type 9	protein_coding	pollen allergen	AT3G08710	LOC_Os05g40190	0.220475	0.0157731	0.0458963	0.229073	0.189755	0.814829	0.483632	0	0.0237045	0.0954687	0.139274	58.2742	0.205262	0.814829	283.902	71.5171	-2.28446	5.86479
527	GRMZM2G029144	Zm00001d006936	AT4G16270.1 Peroxidase superfamily protein	protein_coding	other	AT4G16270	LOC_Os07g44499	0	0	0	0	0	0.275352	0	0.794397	0.970528	0.18306	0	57.4611	0.202122	0.970528	284.29	59.206	-2.3067	5.84451
528	GRMZM2G117564	Zm00001d006913	trpp3 - trehalose-6-phosphate phosphatase3	protein_coding	other	AT5G10100	LOC_Os07g43160	0.859437	0.0090291	0.0636362	0.062168	0	0.543136	0	0.0810503	0.226205	2.35837	0.209646	57.4073	0.401152	2.35837	143.106	24.342	-1.31778	5.84316
529	GRMZM2G062313	no gene ID in v4	AT2G26560.1 (PLA IIA, PLA2A, PLP2) phospholipase A 2A	protein_coding	other	AT2G26560	LOC_Os03g27610	0	0	0	0	0	0.480915	0	0	0	0.186221	0	56.131	0.0606487	0.480915	925.51	116.717	-4.04338	5.81073
530	AC217910.3_FG006	Zm00001d032286	LOB domain-containing protein22	protein_coding	pollen allergen	AT3G13850	LOC_Os08g31080	0	0	0	0	0	0.158145	0.0193653	0.0178749	0.0346601	0.0389527	0.0523595	56.0993	0.0292143	0.158145	1920.26	354.732	-5.09718	5.80991
531	GRMZM2G163459	Zm00001d038509	Whole genome shot gun sequence of linePN40024 scaffold_56. assembly12x(Fragment)	protein_coding	unknown.arabidopsis	AT5G01970	LOC_Os05g40310	0.191852	0.0277588	0.0285012	0.0239706	0.0705566	0.180679	0.0560699	0.0445436	0.0431995	0.155823	0.0355325	55.531	0.0780442	0.191852	711.532	289.447	-3.67956	5.79522
532	GRMZM2G454497	no gene ID in v4	AT3G07840.1 Pectin lyase-like superfamily protein; LOC_Os06g35370.1 polygalacturonase putative	protein_coding	pollen allergen	AT3G07840	LOC_Os06g35320	0	0	0	0	0	0.209809	0.0684698	0.034125	0.0242341	0.104876	0.0612419	55.4468	0.0457051	0.209809	1213.14	264.272	-4.4515	5.79303
533	GRMZM2G446047	Zm00001d030733	AT5G02390.1 Protein of unknown function (DUF3741)	protein_coding	pollen allergen	AT5G02390	LOC_Os12g38260	0.60316	0.505155	0.101329	0.938247	0.0218099	0.778285	0.442437	0.081544	0.0989263	0.286107	0.580572	55.0771	0.403416	0.938247	136.527	58.7022	-1.30966	5.78338
534	GRMZM2G343437	Zm00001d023513	exocyst subunit exo70 family protein C1	protein_coding	pollen allergen	AT5G13150	LOC_Os12g06840	0	0	0	0	0	0.229491	0.0100267	0.0173769	0.016313	0.17026	0.0294609	54.5387	0.0429935	0.229491	1268.53	237.651	-4.53974	5.76921
535	GRMZM2G040068	Zm00001d029734	fringe-related protein	protein_coding	pollen allergen	AT5G41460	LOC_Os10g39020	0.0289357	0	0	0.0266145	0	0.298105	0	0.0105254	0.0211394	0.174018	0	54.0517	0.050849	0.298105	1062.98	181.317	-4.29764	5.75627
536	GRMZM2G136313	Zm00001d031263	U-box domain-containing protein15	protein_coding	pollen allergen	AT5G42340	LOC_Os08g37570	0	0	0	0	0.0237518	0.20575	0.0476434	0.0294298	0.0298857	0.123653	0	53.5798	0.0418285	0.20575	1280.94	260.413	-4.57937	5.74362
537	GRMZM2G048010	Zm00001d044094	Exostosin family protein	protein_coding	pollen allergen	AT4G16745	LOC_Os01g45350	0.0522142	0.198652	0.037514	0	0	0.087033	0	0.0405803	0	0.154297	0.0856854	53.0763	0.0596342	0.198652	890.031	267.182	-4.06772	5.73
538	GRMZM2G082612	Zm00001d006732	unknown function	protein_coding	pollen allergen	AT1G08760	LOC_Os07g39930	0.00701803	0.0448922	0	0.00505827	0	0.0905861	0.271859	0.0153762	0.036675	0.0515707	0.111573	53.0185	0.0576917	0.271859	918.997	195.022	-4.11549	5.72842
539	GRMZM2G045106	Zm00001d007612	LOC_Os02g55510.1 CXXXC2 - Cysteine-rich protein with paired CXXXC motifs precursor putative expressed	protein_coding	unknown.rice		LOC_Os02g55510	0	0	0	0	0	0.384767	0.083854	0.06497	0.259095	0.454252	0.141165	52.8423	0.126191	0.454252	418.748	116.328	-2.98632	5.72362
540	GRMZM2G435684	Zm00001d051393	SPT2 chromatin protein	protein_coding	pollen allergen	AT4G37860	LOC_Os02g44530	0.134332	0.00955237	0	0.0291303	0.0159192	0.107348	0.0129769	0	0.0242158	0	0	51.7193	0.0303158	0.134332	1706.02	385.012	-5.04378	5.69263
541	GRMZM5G804160	no gene ID in v4	unknown function	protein_coding	unknown.maize			0.0822303	0.502928	0	0.387103	0.315349	0.241885	0.151403	0	0.101431	0.451957	0	51.4732	0.203117	0.502928	253.416	102.347	-2.29962	5.68575
542	GRMZM2G152415	Zm00001d044850	Putative MADS-box transcription factor family protein	protein_coding	pollen allergen	AT1G77980	LOC_Os06g11970	0	0	0.0195915	0.0338914	0	0.09172	0.0536714	0.0273415	0	0.111231	0.112189	51.4052	0.0408759	0.112189	1257.59	458.203	-4.6126	5.68384
543	GRMZM2G098744	Zm00001d051886	Putative MATE efflux family protein	protein_coding	pollen allergen	AT4G00350	LOC_Os08g44870	0	0	0	0.00477353	0	0.128578	0.00914087	0.0247537	0.0167782	0.172438	0.0246573	51.3816	0.0346472	0.172438	1482.99	297.972	-4.85112	5.68318
544	GRMZM2G040979	no gene ID in v4	transposable_element	transposable_element	TE			0	2.96966	0	0	0	0	0.268213	0	0	0	0	51.205	0.294352	2.96966	173.958	17.2427	-1.76439	5.67821
545	GRMZM2G043477	Zm00001d030566	unknown function	protein_coding	unknown.rice		LOC_Os08g25830	0	0	0	0	0	0.0811837	0.038698	0	0.0286034	0.270992	0	51.062	0.0381343	0.270992	1339	188.426	-4.71277	5.67418
546	GRMZM2G092672	Zm00001d017071	AT5G05850.1 (PIRL1) plant intracellular ras group-related LRR 1	protein_coding	pollen allergen	AT5G05850	LOC_Os02g38040	0.33102	0.525898	0.278707	0.0918793	0.169873	0.482339	0.573836	0.492184	0.799208	0.312915	0.115332	50.9599	0.379381	0.799208	134.324	63.763	-1.39828	5.67129
547	GRMZM2G093772	Zm00001d044859	Putative inositol polyphosphate phosphatase (Synaptogenin-like) family protein	protein_coding	pollen allergen	AT5G65090	LOC_Os06g11920	0	0	0	0	0	0.0811417	0.0199204	0	0.0133824	0.103469	0	50.7823	0.0198103	0.103469	2563.43	490.797	-5.6576	5.66625
548	GRMZM2G468147	Zm00001d019666	AT2G25290.1 Octicosapeptide/Phox/Bem1p (PB1) domain-containing protein / tetratricopeptide repeat (TPR)-containing protein	protein_coding	other	AT2G25290	LOC_Os09g03890	0.010917	0	0	0	0.0993573	0.225759	0.647042	0.371975	0.567146	0.134136	0.283693	50.0214	0.21273	0.647042	235.141	77.3079	-2.23291	5.64447
549	GRMZM2G068613	Zm00001d047886	Regulato rof Vps4 activity in the MVB pathway protein	protein_coding	pollen allergen	AT1G13340	LOC_Os03g15220	0	0	0	0	0	0.094406	0.041072	0.0811754	0.144142	0.0370081	0.125802	49.835	0.0476004	0.144142	1046.94	345.736	-4.39288	5.63909
550	GRMZM2G104363	Zm00001d010228	Putative ENTH/ANTH/VHS superfamily protein	protein_coding	pollen allergen	AT1G03050	LOC_Os05g35160	0.03362	0.0135216	0.360867	0.0768563	0.0657599	0.172769	0	0.0100906	0	0.286066	0	49.4908	0.0926864	0.360867	533.96	137.144	-3.4315	5.62909
551	GRMZM2G079387	Zm00001d004679	Phosphoinositide phosphatase SAC6	protein_coding	pollen allergen	AT3G51460	LOC_Os11g20384	0	0	0	0	0	0.134228	0.0485487	0.0763684	0.0487583	0.0367417	0	49.284	0.0313313	0.134228	1573	367.167	-4.99625	5.62305
552	GRMZM2G092338	Zm00001d026595	AT3G18590.1 (AtENODL5, ENODL5) early nodulin-like protein 5	protein_coding	pollen allergen	AT3G18590	LOC_Os04g57750	0.0946613	0.193648	0.138438	0.0249553	0	0.466958	0.0245454	0.458942	0.196202	0.538544	0.0970826	48.4536	0.203089	0.538544	238.583	89.9715	-2.29982	5.59853
553	GRMZM2G174140	no gene ID in v4	unknown function	protein_coding	unknown.maize			0	0	0	0	0	0.067109	0	0	0	0.256328	0	48.1717	0.0294034	0.256328	1638.3	187.93	-5.08787	5.59011
554	GRMZM2G068647	Zm00001d047885	Regulato rof Vps4 activity in the MVB pathway protein	protein_coding	pollen allergen	AT1G13340	LOC_Os03g15220	0	0	0	0	0	0.112473	0.0542432	0.0266749	0.0402969	0.0938122	0.0331989	47.9616	0.0327908	0.112473	1462.66	426.429	-4.93057	5.58381
555	GRMZM2G026737	Zm00001d032388	unknown function; homologous to rice LOC_Os08g25830.1 expressed protein	protein_coding	pollen allergen	AT1G57680	LOC_Os08g25830	0	0	0	0	0	0.277414	0.0233438	0	0	0.0214747	0.064017	46.9546	0.0351136	0.277414	1337.22	169.258	-4.83183	5.55319
556	GRMZM2G133555	Zm00001d032768	AT1G04500.1 CCT motif family protein; LOC_Os10g32900.1 CCT motif family protein expressed	protein_coding	pollen allergen	AT1G04500	LOC_Os10g32900	0.539676	0	0	0.0485001	0	0.573304	0.187808	0.232007	0.367318	0.0516676	0.384375	46.9081	0.216787	0.573304	216.379	81.8205	-2.20565	5.55176
557	GRMZM2G491189	no gene ID in v4	unknown function	protein_coding	unknown.maize			0	0	0	0	0	0.159898	0.0509297	0	0	0.0472457	0	46.906	0.0234612	0.159898	1999.3	293.35	-5.41358	5.5517
558	GRMZM2G013967	Zm00001d052784	FAD/NAD(P)-binding oxidoreductase family protein	protein_coding	pollen allergen	AT3G44190	LOC_Os11g05970	0	0	0	0	0	0.220519	0.0165833	0.0138859	0.0142851	0.174818	0	46.4042	0.0400083	0.220519	1159.86	210.432	-4.64356	5.53618
559	GRMZM2G179779	Zm00001d021970	unknown function	protein_coding	unknown.maize			0	0	0.0817063	0	0	0.0571847	0	0	0	0.106145	0	46.3674	0.022276	0.106145	2081.49	436.829	-5.48836	5.53504
560	GRMZM2G079574	Zm00001d044675	Pollen allergen Phlp2	protein_coding	pollen allergen		LOC_Os06g45160	0.127453	0	0.20344	0.139113	0.036293	0.248611	0.0683983	0	0	0.261708	0.230376	46.2849	0.119581	0.261708	387.059	176.857	-3.06394	5.53247
561	GRMZM2G078438	no gene ID in v4	unknown function	protein_coding	unknown.maize			0	0.38233	0.8911	0	0	0	0	0	0	0	0	45.9673	0.115766	0.8911	397.07	51.5849	-3.11071	5.52254
562	GRMZM2G380284	Zm00001d016510	pmei9 - pectin methylesterase inhibitor9; AT5G64620.1 (ATC/VIF2, C/VIF2) cell wall / vacuolar inhibitor of fructosidase 2; LOC_Os02g33380.1 pectinesterase inhibitor domain containing protein putative expressed	protein_coding	pollen allergen	AT5G64620	LOC_Os02g33380	0	0.0305999	0	0.0182628	0.0790117	0.105847	0.0378433	0.20614	0.0671991	0.0789	0	44.9724	0.0567095	0.20614	793.032	218.165	-4.14027	5.49097
563	GRMZM2G073380	Zm00001d024192	Diacylglycerolkinase3	protein_coding	pollen allergen	AT5G57690	LOC_Os08g15090	0	0	0	0	0.0497753	0.287581	0.0899063	0.038919	0.0376213	0.0417003	0.090491	44.3431	0.0578176	0.287581	766.948	154.194	-4.11235	5.47064
564	GRMZM2G121068	no gene ID in v4	transposable_element	transposable_element	TE			0	0	0	0	0	0.166891	0	0	0.0346193	0.0367777	0	43.9152	0.0216626	0.166891	2027.24	263.137	-5.52865	5.45665
565	GRMZM2G309048	Zm00001d006515	harpin-induced protein; AT2G46150.1 Late embryogenesis abundant (LEA) hydroxyproline-rich glycoprotein family	protein_coding	other	AT2G46150	LOC_Os07g34050	0	0	4.40585	0.0541817	0	0	0	0.0373673	0.038354	0.0426093	0	43.4388	0.416215	4.40585	104.366	9.85933	-1.2646	5.44091
566	GRMZM2G372877	Zm00001d046540	C2 and GRAMdomain-containingprotein	protein_coding	pollen allergen	AT1G03370	LOC_Os06g40570	0	0.0114429	0.0052101	0.104353	0.0489198	0.121367	0.0149453	0.0360358	0.0679383	0.129178	0.0222296	43.2978	0.0510563	0.129178	848.041	335.18	-4.29177	5.43622
567	GRMZM2G004354	Zm00001d012468	LOC_Os01g61360.1 DEFL4 - Defensin and Defensin-like DEFL family expressed	protein_coding	pollen allergen		LOC_Os01g61360	0	0	0	0	0	0.232052	0	0	0	0	0	43.2281	0.0210956	0.232052	2049.15	186.286	-5.56691	5.4339
568	GRMZM2G314663	Zm00001d047251	Probable pectin esterase/pectin esterase inhibitor13	protein_coding	pollen allergen	AT2G26450	LOC_Os03g28090	0	0	0.0113481	0	0.0072135	0.188386	0.0154068	0.0656649	0.117675	0.195657	0.017074	43.1658	0.0562204	0.195657	767.796	220.62	-4.15276	5.43182
569	AC191375.3_FG001	no gene ID in v4	LOC_Os12g35670.1 RALFL4 - Rapid ALkalinization Factor RALF family protein precursor	protein_coding	other		LOC_Os12g35670	0	0	0	0	0	0	0	0	0.319934	0	0	42.904	0.0290849	0.319934	1475.13	134.103	-5.10359	5.42304
570	GRMZM5G813516	no gene ID in v4	pseudogene	pseudogene	TE			0	0.0801379	0.0545062	0.034916	0.123348	0.2626	0.0727098	0.0783785	0.0970151	0.262786	0.0951285	42.6856	0.105593	0.262786	404.246	162.435	-3.24341	5.41568
571	GRMZM2G319435	Zm00001d023581	Transducin/WD40 repeat-like superfamily protein; AT2G37670.1 Transducin/WD40 repeat-like superfamily protein	protein_coding	pollen allergen	AT2G37670	LOC_Os12g07874	0.0807768	0.00323403	0.0187831	1.49559	0.0594751	0.285812	0.0201627	0.0218484	0.0288215	0.134277	0.051088	42.4146	0.199988	1.49559	212.086	28.3598	-2.32201	5.40649
572	GRMZM2G317338	no gene ID in v4	unknown function; homologous to rice LOC_Os02g44370.1 scarecrow putative	protein_coding	other		LOC_Os02g44370	0	0	0.109446	0	0	0.0772477	0	0	0	0.048644	0	41.8449	0.0213944	0.109446	1955.88	382.332	-5.54663	5.38698
573	GRMZM2G323479	Zm00001d047453	AT2G41740.1 (ATVLN2, VLN2) villin 2	protein_coding	pollen allergen	AT2G41740	LOC_Os03g24220	0.0303711	0.00386723	0	0.0123427	0	0.225754	0.0299627	0.0504675	0.0131816	0.143005	0.00953715	40.8907	0.0471354	0.225754	867.516	181.129	-4.40705	5.3537
574	GRMZM5G857770	Zm00001d036832	unknown function	protein_coding	unknown.maize			0.212881	0	0.0913697	0.0522	0.221807	0.403036	0	0	0	0.264626	0	40.6915	0.113265	0.403036	359.258	100.962	-3.14222	5.34666
575	GRMZM2G169211	no gene ID in v4	unknown function	protein_coding	unknown.maize			0.0647096	0.0110924	0	0.013073	0.0253204	0	0.0204165	0	0.0186494	0.0513407	0	40.3583	0.0186002	0.0647096	2169.78	623.683	-5.74854	5.33479
576	AC218457.2_FG008	Zm00001d008650	unknown function	protein_coding	unknown.maize			0	0	0	0.167835	0	1.97152	0.459553	0	0	0.53255	0	40.3511	0.284678	1.97152	141.743	20.467	-1.8126	5.33453
577	GRMZM5G856180	Zm00001d026709	cytochrome C; AT1G22840.1 (ATCYTC-A, CYTC-1) CYTOCHROME C-1	protein_coding	pollen allergen	AT1G22840	LOC_Os05g34770	0	0	0	0	0	0.118599	0	0	0.0397503	0.76174	0	39.8249	0.0836445	0.76174	476.12	52.2814	-3.57959	5.3156
578	GRMZM2G415973	Zm00001d006450	AT4G01070.1 (GT72B1, UGT72B1) UDP-Glycosyltransferase superfamily protein	protein_coding	pollen allergen	AT4G01070	LOC_Os07g32060	1.47867	0.007002	0.0175371	0.747836	0	0.127105	0.469576	0.031731	0.0966157	0.159791	0.429663	38.5758	0.324139	1.47867	119.01	26.0882	-1.62532	5.26962
579	GRMZM2G138999	Zm00001d011678	Anther-specific protein; LOC_Os01g50810.1 invertase/pectin methylesterase inhibitor family protein putative expressed	protein_coding	pollen allergen	AT5G53370	LOC_Os01g50810	0	0	0	0	0	0.368018	0	0.0274879	0	0	0	38.4219	0.0359551	0.368018	1068.61	104.402	-4.79766	5.26386
580	GRMZM2G375856	Zm00001d000160	Transducin/WD40 repeat-like superfamily protein	protein_coding	pollen allergen	AT3G15470	LOC_Os11g08400	0.0374431	0.00356707	0	0.0126939	0	0.110407	0.0432951	0	0.00711913	0.142427	0.0255143	38.1812	0.0347696	0.142427	1098.12	268.076	-4.84603	5.25479
581	GRMZM2G578348	no gene ID in v4	transposable_element	transposable_element	TE			0.165119	0.141251	0.487095	0.130618	0.636773	0.192092	0	0.29174	0.157734	0.0325235	0.0674085	37.6104	0.209305	0.636773	179.692	59.0641	-2.25632	5.23306
582	GRMZM2G144530	no gene ID in v4	AT2G13680.1 (ATGSL02, CALS5, GLS2) callose synthase 5; LOC_Os06g08380.1 1 3-beta-glucan synthase component domain containing protein	protein_coding	pollen allergen	AT2G13680	LOC_Os06g08380	0.224099	0.339268	0.0479585	0.0149054	0.0107367	0.0520553	0.010208	0.0097116	0.0666114	0.0989537	0.0881481	37.3896	0.0875142	0.339268	427.241	110.207	-3.51434	5.22457
583	GRMZM2G347174	Zm00001d014102	unknown function	protein_coding	unknown.maize			0.150605	0.149448	0.326841	0.106904	2.3853	0.293193	0.172983	0	0.0631175	0.244826	0	37.0464	0.353929	2.3853	104.672	15.5312	-1.49847	5.21126
584	GRMZM2G437509	Zm00001d040415	plant-specific domain TIGR01570 family protein; LOC_Os01g16320.1 plant-specific domain TIGR01570 family protein expressed	protein_coding	unknown.arabidopsis	AT5G06990	LOC_Os01g16320	0	0.0105073	0	0	0	0.086071	0.0394477	0.490545	0.42747	0	0	37.0263	0.0958219	0.490545	386.407	75.4799	-3.3835	5.21048
585	GRMZM5G807327	no gene ID in v4	unknown function	protein_coding	unknown.maize			0	0.0229695	0.0641767	0	0	0	0	0	0	0	0	37.0218	0.00792238	0.0641767	4673.07	576.873	-6.97985	5.2103
586	GRMZM2G127915	no gene ID in v4	pseudogene	pseudogene	TE			0	0	0	0	0	0.24718	0	0	0	0	0	36.9977	0.0224709	0.24718	1646.47	149.679	-5.4758	5.20936
587	GRMZM2G173903	Zm00001d053214	armadillo repeat only1	protein_coding	pollen allergen	AT4G34940	LOC_Os08g43500	0	0	0	0.00510293	0	0.121176	0.0151677	0	0	0.0238593	0	36.8191	0.0150278	0.121176	2450.06	303.848	-6.05622	5.20238
588	GRMZM2G177461	Zm00001d030506	AT2G22240.1 (ATIPS2, ATMIPS2, MIPS2) myo-inositol-1-phosphate synthase 2	protein_coding	pollen allergen	AT2G22240	LOC_Os10g22450	0.194712	0.188736	0.100334	0.465798	0.74171	0.354947	0.0987533	0.0392275	0.0549806	0.928314	0.0997727	36.6595	0.297026	0.928314	123.422	39.4904	-1.75134	5.19611
589	GRMZM5G805002	no gene ID in v4	unknown function	protein_coding	unknown.maize			0.235446	0	0	0.0640437	0	0.436473	1.13154	0	0.268844	0.33861	0.888537	36.5292	0.305772	1.13154	119.465	32.2828	-1.70947	5.19098
590	GRMZM5G867198	no gene ID in v4	unknown function	protein_coding	unknown.maize			0	0	0	0	0	0	0	0	0	0.0543137	0	36.5221	0.00493761	0.0543137	7396.73	672.43	-7.66197	5.1907
591	GRMZM2G140774	no gene ID in v4	unknown function	protein_coding	unknown.maize			0.327214	0	0.0602943	0.0967909	0.146595	0.504814	0.246022	0.279523	0.171577	0.026162	0.645687	35.9872	0.227698	0.645687	158.048	55.7347	-2.13481	5.16941
592	GRMZM2G172110	no gene ID in v4	pseudogene	pseudogene	TE			0	0	0	0	0	0	0	0.162327	0.158532	0.500703	0	35.6219	0.0746875	0.500703	476.946	71.1437	-3.74299	5.15469
593	GRMZM2G452022	no gene ID in v4	unknown function	protein_coding	unknown.maize			0	0	0	0	0	0.0787673	0.037483	0	0	0.137275	0.102727	34.7087	0.0323866	0.137275	1071.7	252.84	-4.94846	5.11723
594	GRMZM2G456816	Zm00001d014695	unknown function	protein_coding	unknown.maize			0	0	0	0	0	0.390426	0	0.0655653	0	0	0	33.7589	0.0414538	0.390426	814.374	86.4667	-4.59235	5.07719
595	GRMZM2G123550	Zm00001d014074	CCT motif family protein; AT1G04500.1 CCT motif family protein	protein_coding	pollen allergen	AT1G04500	LOC_Os10g32900	0	0	0	0.0152073	0.033857	0.183349	0.044075	0.127183	0.16705	0.673047	0	33.6896	0.11307	0.673047	297.954	50.0554	-3.14471	5.07423
596	GRMZM2G105219	Zm00001d021461	Cation/H(+) antiporter1	protein_coding	pollen allergen	AT1G79400	LOC_Os09g37300	0	0	0.0455795	0.0159828	0.0096668	0.089559	0.0317802	0.00813297	0.00810393	0.194647	0	33.6055	0.0366774	0.194647	916.244	172.649	-4.76896	5.07063
597	AC235544.1_FG002	Zm00001d048225	AT4G40020.1 Myosin heavy chain-related protein	protein_coding	pollen allergen	AT4G40020	LOC_Os03g08980	0.463437	0.163358	0.0148682	0.0722483	0	0.296464	0.958874	0.234301	0.418062	0.0559227	0.683791	33.2131	0.305575	0.958874	108.69	34.6376	-1.7104	5.05368
598	GRMZM2G063390	Zm00001d014933	AT1G09380.1 nodulin MtN21 /EamA-like transporter family protein	protein_coding	pollen allergen	AT1G09380	LOC_Os12g18960	0	0.0249019	0.105447	0.0106499	0	0.123648	0.108814	0.204938	0.0471196	0.0923413	0	33.1447	0.06526	0.204938	507.887	161.73	-3.93766	5.05071
599	AC200294.4_FG001	no gene ID in v4	unknown function	protein_coding	unknown.maize			0	0	0	0	0	0	0.129016	0	0	0	0	32.6314	0.0117287	0.129016	2782.17	252.925	-6.41381	5.02819
600	GRMZM2G108077	Zm00001d002902	peroxidase superfamily protein; AT1G71695.1 Peroxidase superfamily protein; LOC_Os04g59260.1 peroxidase precursor putative expressed	protein_coding	other	AT1G71695	LOC_Os04g59260	0	0.00824817	0	0.50297	0.0210163	0.0772021	0	0.0912043	0.0889925	0.108179	0	32.3587	0.0816193	0.50297	396.459	64.3353	-3.61495	5.01608
601	GRMZM2G522206	no gene ID in v4	unknown function	protein_coding	unknown.maize			0	0.54435	1.02212	0	0.0845453	0.834324	0.105129	0.280332	0.302488	0.121779	0.079267	32.3315	0.306757	1.02212	105.398	31.6319	-1.70483	5.01487
602	GRMZM2G157629	Zm00001d010455	AT4G23630.1 (BTI1, RTNLB1) VIRB2-interacting protein 1; LOC_Os05g24770.1 reticulon domain containing protein putative expressed	protein_coding	pollen allergen	AT4G23630	LOC_Os05g24770	0.0263219	0	0	0	0	0	0.0181352	0.0137856	0.0278349	0.0267744	0.0616691	32.1017	0.0158655	0.0616691	2023.36	520.547	-5.97796	5.00458
603	GRMZM2G047153	Zm00001d032347	DNA J heat shock family protein	protein_coding	pollen allergen	AT5G25530	LOC_Os08g28700	0	0	0	0.0216454	0.031873	0.0580536	0.092286	0	0	0.157821	0.087088	31.6293	0.040797	0.157821	775.285	200.412	-4.61539	4.98319
604	GRMZM2G441115	Zm00001d048697	Putative MADS-box transcription factor family protein	protein_coding	pollen allergen	AT2G03060	LOC_Os11g43740	0.0873799	0.0145279	0	0	0	0.118658	0.0275918	0	0.0236946	0.0471737	0.064299	31.2101	0.0348477	0.118658	895.616	263.027	-4.84279	4.96394
605	GRMZM5G861442	no gene ID in v4	unknown function	protein_coding	unknown.maize			0	0	0	0	0	0.137168	0.0630377	0	0	0	0.182452	30.8904	0.0347871	0.182452	887.986	169.307	-4.8453	4.94909
606	GRMZM2G033793	no gene ID in v4	transposable_element	transposable_element	TE			0	0	0	0	0	0.0641347	0.025426	0	0	0.0234385	0	30.8744	0.0102726	0.0641347	3005.49	481.399	-6.60505	4.94834
607	GRMZM2G021277	Zm00001d024665	AT2G20340.1 Pyridoxal phosphate (PLP)-dependent transferases superfamily protein	protein_coding	other	AT2G20340	LOC_Os08g04540	0	0	0.327149	0	0.0829227	0.031832	0.0162874	0	0.36311	0.0812043	0.03374	30.7461	0.0851132	0.36311	361.237	84.6743	-3.55447	4.94233
608	GRMZM2G093008	no gene ID in v4	pseudogene	pseudogene	TE			0	0	0	0.0254518	0	0.191835	0.0422513	0.0390183	0	0.074756	0	30.4499	0.0339375	0.191835	897.235	158.73	-4.88098	4.92836
609	GRMZM2G031394	Zm00001d047884	AT1G13340.1 Regulator of Vps4 activity in the MVB pathway protein; LOC_Os03g15220.1 DUF292 domain containing protein	protein_coding	pollen allergen	AT1G13340	LOC_Os03g15220	0	0	0.0170859	0	0	0	0	0.0267709	0.0263846	0.0137066	0	30.0763	0.00763163	0.0267709	3941.01	1123.47	-7.03379	4.91056
610	GRMZM2G401179	Zm00001d040974	Putative respiratory burst oxidase homolog proteinH	protein_coding	pollen allergen	AT5G60010	LOC_Os05g38980	0.0198024	0.0044118	0.0176697	0.0141012	0	0.130695	0.0224977	0.0064329	0.00610617	0.0331936	0.0507771	29.3754	0.0277898	0.130695	1057.06	224.763	-5.1693	4.87654
611	GRMZM2G451028	Zm00001d034746	pmei7 - pectin methylesterase inhibitor7	protein_coding	pollen allergen	AT1G53840	LOC_Os03g61510	0	0	0	0	0	0	0	0.0260749	0	0.065172	0	28.5691	0.00829517	0.065172	3444.06	438.365	-6.91351	4.83638
612	GRMZM2G096249	Zm00001d020719	Protein WEAK CHLOROPLAST MOVEMENT UNDER BLUE LIGHT1	protein_coding	pollen allergen	AT2G26570	LOC_Os09g28450	0.00739483	0	0	0	0	0.0540773	0.007429	0.0134217	0.00659353	0.0911865	0.0108959	28.3973	0.0173635	0.0911865	1635.46	311.42	-5.8478	4.82768
613	GRMZM5G848650	no gene ID in v4	transposable_element	transposable_element	TE			0	0	0	0	0	0.0921627	0	0	0	0.239204	0	28.3908	0.0301243	0.239204	942.456	118.689	-5.05293	4.82735
614	GRMZM2G451533	Zm00001d045039	SAUR-like auxin-responsive protein family; AT5G20810.2?SAUR-like auxin-responsive protein family;LOC_Os09g26610.1 OsSAUR38 - Auxin-responsive SAUR gene family member	protein_coding	pollen allergen	AT5G20810	LOC_Os09g26610	0.50646	0.0393637	0	0.206522	0.116163	0.644236	0.13998	0	0	0.0883347	0.113546	28.3444	0.168601	0.644236	168.116	43.9968	-2.56832	4.82499
615	GRMZM2G359746	Zm00001d005893	Protein WEAK CHLOROPLAST MOVEMENT UNDER BLUE LIGHT1	protein_coding	pollen allergen	AT2G26570	LOC_Os09g28450	0	0	0	0	0	0.12974	0.00858113	0.0145836	0.00728817	0.074789	0	27.6084	0.021362	0.12974	1292.41	212.798	-5.54881	4.78703
616	GRMZM2G084759	no gene ID in v4	unknown function	protein_coding	unknown.maize			0	0	0	0	0	0.885353	0	0	0	0	0	27.4938	0.0804867	0.885353	341.594	31.054	-3.63511	4.78103
617	GRMZM2G037690	Zm00001d030269	Probable alpha-mannosidase	protein_coding	pollen allergen	AT5G66150	LOC_Os10g05069	0.220611	0.011083	0	0.0212432	0	0.0504473	0	0.0124306	0.0117832	0.0128526	0.0271905	27.3224	0.033422	0.220611	817.499	123.849	-4.90306	4.77201
618	GRMZM2G173289	Zm00001d003079	Protein GPR107; Lung seven transmembrane receptor domain containing protein putative expressed	protein_coding	pollen allergen	AT5G18520	LOC_Os04g42960	0	0	0	0	0	0.0227988	0	0	0	0.083557	0	26.9591	0.00966871	0.083557	2788.29	322.644	-6.69246	4.7527
619	GRMZM2G021051	Zm00001d007894	ga20ox2; gibberellin20-oxidase2:	protein_coding	pollen allergen	AT5G51810	LOC_Os07g07420	0.0117417	0	0	0.0347299	0	0.035246	0	0	0	0.157067	0	26.2622	0.0217077	0.157067	1209.81	167.204	-5.52565	4.71492
620	GRMZM2G120246	Zm00001d050614	Probable protein phosphatase 2C33	protein_coding	pollen allergen	AT1G16220	LOC_Os11g22404	0.0131955	0	0	0	0	0.105577	0.0224857	0.0313191	0.0416998	0.20999	0.0449421	26.0546	0.0426554	0.20999	610.816	124.075	-4.55113	4.70347
621	GRMZM5G852794	no gene ID in v4	unknown function	protein_coding	unknown.maize			0	0	0.0957043	0	0	0	0	0.355385	0.29418	0.468067	0	25.6605	0.110303	0.468067	232.636	54.8224	-3.18045	4.68148
622	GRMZM2G071511	no gene ID in v4	transposable_element	transposable_element	TE			0	0	0	0	0	0.164201	0.032996	0	0.0112568	0.126762	0	25.6182	0.0304742	0.164201	840.651	156.017	-5.03627	4.6791
623	AC203872.3_FG002	no gene ID in v4	unknown function	protein_coding	unknown.maize			0	0	0	0	0.149581	0	0	0	0	0	0	25.6047	0.0135982	0.149581	1882.94	171.177	-6.20044	4.67834
624	GRMZM2G478920	no gene ID in v4	unknown function	protein_coding	unknown.maize			0	0	0	0.00470432	0	0.195333	0.0383672	0	0.00372747	0.252681	0.0460668	25.2354	0.0491709	0.252681	513.218	99.8705	-4.34605	4.65738
625	GRMZM2G360025	Zm00001d048439	Putative DUF593 domain containing family protein	protein_coding	other	AT1G08800	LOC_Os03g06890	0	0	0	0	0	0.0461643	0.0128428	0	0.0119303	0.0258038	0	24.8385	0.00879466	0.0461643	2824.27	538.045	-6.82916	4.63451
626	GRMZM2G583935	no gene ID in v4	transposable_element	transposable_element	TE			0	0.403653	0.809702	0	0.174851	0	0	0.198475	0.128906	0	0	24.0333	0.155962	0.809702	154.096	29.6816	-2.68073	4.58696
627	GRMZM2G453012	no gene ID in v4	unknown function	protein_coding	unknown.maize			0	0	0	0	0	0.133879	0	0	0	0	0	23.9872	0.0121709	0.133879	1970.87	179.17	-6.36043	4.58419
628	GRMZM2G102200	Zm00001d051926	Calcium-dependent lipid-binding (CaLB domain) family protein;AT2G33320.1Calcium-dependent lipid-binding (CaLB domain) family protein	protein_coding	pollen allergen	AT2G33320	LOC_Os02g57000	0.136449	0.24376	0.0502747	0.38196	0	0.068642	0	0	0	0	0.197889	23.6603	0.0980887	0.38196	241.213	61.9444	-3.34977	4.5644
629	GRMZM2G158721	Zm00001d006117	AT3G57530.1(ATCPK32, CDPK32, CPK32) calcium-dependent protein kinase 32	protein_coding	pollen allergen	AT3G57530	LOC_Os09g33910	0.0994186	0.037902	0.0118621	0.370953	0.144627	0.068927	0.318705	0.341028	0.124403	0.111183	0.789535	23.6246	0.219868	0.789535	107.449	29.9222	-2.18529	4.56222
630	GRMZM2G150862	Zm00001d018437	Desiccation-associated protein	protein_coding	pollen allergen	AT3G23380	LOC_Os02g56580	0.0872397	0.0287789	0	0.0163072	0.0344967	0	0.130699	0.0190832	0.0396577	0.0727762	0.133691	23.4768	0.0511573	0.133691	458.915	175.605	-4.28892	4.55317
631	GRMZM2G131358	Zm00001d019830	unknown function	protein_coding	unknown.maize			0	0	0	0	0	0	0	0	0	1.77079	0	23.4412	0.160981	1.77079	145.615	13.2377	-2.63504	4.55098
632	GRMZM2G048584	Zm00001d053093	Putative RNA recognition motif containing family protein	protein_coding	pollen allergen	AT4G17720	LOC_Os11g34680	0.0604374	0	0	0.0575407	0	0.0290712	0.115801	0.0474505	0.01595	0.0363603	0.108017	23.417	0.0427843	0.115801	547.326	202.218	-4.54677	4.54948
633	GRMZM2G302559	Zm00001d042982	rte5; rottenear5: phylogenetically related to ClassII clade boron transporters	protein_coding	other	AT1G15460	LOC_Os05g08430	0	0	0	0	0	0.0212919	0.0198918	0	0.00798013	0.0419411	0	23.163	0.00828227	0.0419411	2796.69	552.273	-6.91576	4.53375
634	GRMZM5G816643	no gene ID in v4	pseudogene	pseudogene	TE			0	0	0	0	0	0	0	0	0	0.345003	0	22.9042	0.0313639	0.345003	730.271	66.3883	-4.99475	4.51754
635	AC194341.4_FG003	Zm00001d011277	sun5;SUN domain protein5:plant-prevalentmid-SUN3 transmembrane (PM3) type nuclear envelope protein;may be pollen specific	protein_coding	pollen allergen	AT4G23950	LOC_Os01g41600	0	0.0575907	0	0.0111107	0	0.0527443	0	0	0	0.131481	0	22.8433	0.0229933	0.131481	993.474	173.738	-5.44264	4.5137
636	GRMZM2G174625	Zm00001d019068	Actin cross-linking protein	protein_coding	pollen allergen	AT1G59710	LOC_Os07g09384	0	0	0	0	0	0	0.0304369	0	0	0	0	22.8322	0.00276699	0.0304369	8251.64	750.149	-8.49746	4.513
637	GRMZM2G077924	no gene ID in v4	unknown function	protein_coding	unknown.maize			0	0.0530342	0.069318	0.0285787	0	0.238832	0	0	0.034913	0.0384563	0	22.8267	0.042103	0.238832	542.164	95.5763	-4.56993	4.51265
638	GRMZM2G449359	Zm00001d048523	Putative DUF827 domain containing family protein	protein_coding	pollen allergen	AT2G26570	LOC_Os03g01930	0	0	0	0	0	0	0.015089	0.0103621	0.0102311	0.0675745	0.0398715	22.727	0.0130117	0.0675745	1746.67	336.325	-6.26405	4.50634
639	GRMZM2G312827	Zm00001d016259	Calmodulin-binding protein MPCBP	protein_coding	pollen allergen	AT2G43040	LOC_Os11g46230	0	0	0	0	0	0.157485	0.0195875	0.0238582	0.00819423	0.153683	0.0600909	22.3891	0.0384453	0.157485	582.362	142.167	-4.70105	4.48472
640	GRMZM2G466667	Zm00001d010623	unknown function; LOC_Os05g40310.1 expressed protein	protein_coding	unknown.rice	AT5G01970	LOC_Os05g40310	0	0	0	0	0	0.040693	0	0	0.0125382	0	0.041435	22.3503	0.00860602	0.041435	2597.06	539.407	-6.86044	4.48222
641	GRMZM2G104141	Zm00001d022320	AT5G23530.1 AtCXE18,CXE18 carboxyesterase 18; LOC_Os07g44860.1 gibberellin receptor GID1L2, putative, expressed	protein_coding	GA signal	AT5G23530	LOC_Os07g44860	0	0	0	0	0	0.307531	0	0.40688	0.532944	1.0143	0	22.0809	0.205605	1.0143	107.395	21.7696	-2.28206	4.46472
642	GRMZM2G375975	Zm00001d011465	mpk11 - MAP kinase11	protein_coding	pollen allergen	AT1G73670	LOC_Os01g45620	0.113062	0.00688683	0	0	0.0240586	0.0529627	0.0207537	0.267092	0.340441	0.0428671	0.0241159	22.0061	0.0811127	0.340441	271.303	64.6399	-3.62393	4.45983
643	GRMZM2G037912	Zm00001d027808	vesicle-associated membrane protein728	protein_coding	pollen allergen	AT1G04760	LOC_Os03g06960	0	0	0	0	0	0.0973473	0	0.0170391	0	0.112768	0	21.5411	0.0206504	0.112768	1043.13	191.022	-5.59769	4.42902
644	GRMZM2G462635	Zm00001d037831	pmei3 - pectin methylesterase inhibitor3	protein_coding	pollen allergen	AT3G36659	LOC_Os05g20570	0	0	0	0	0	0.150906	0	0	0	0.0271691	0.069961	20.8141	0.0225488	0.150906	923.069	137.927	-5.47081	4.37949
645	GRMZM2G068745	Zm00001d023308	L11 domain containing ribosomal protein;AT4G35490.1 MRPL11 mitochondrial ribosomal protein L11; LOC_Os10g32870.1 L11 domain containing ribosomal protein, putative, expressed	protein_coding	other	AT4G35490	LOC_Os10g32870	0.0563477	0.0980869	0	0.0668101	0.181616	0.601712	0	0	0.0569143	0	0	20.7965	0.0964989	0.601712	215.51	34.5622	-3.37334	4.37827
646	AC212769.3_FG004	Zm00001d040949	unknown function	protein_coding	unknown.maize			0	0	0	0	0	0.191108	0	0	0	0.185987	0	20.5807	0.0342814	0.191108	600.347	107.692	-4.86643	4.36322
647	GRMZM2G134277	no gene ID in v4	unknown function	protein_coding	unknown.maize			0.0359703	0	0	0.0114702	0.0391581	0	0.0224365	0	0	0.0164286	0	20.4757	0.0114058	0.0391581	1795.2	522.899	-6.45409	4.35584
648	GRMZM2G142728	no gene ID in v4	unknown function; homologous to rice LOC_Os05g28690.1 expressed protein	protein_coding	pollen allergen	AT1G35220	LOC_Os05g28690	0.015539	0	0	0	0	0.191813	0	0	0.028696	0.171303	0	20.4237	0.0370319	0.191813	551.515	106.477	-4.75509	4.35217
649	GRMZM5G832114	Zm00001d052481	alpha/beta-Hydrolases superfamily protein	protein_coding	pollen allergen	AT2G44810	LOC_Os11g04940	0.0143021	0.0070559	0	0	0	0	0	0.017911	0	0	0	20.4114	0.00356992	0.017911	5717.61	1139.6	-8.12989	4.3513
650	GRMZM2G323731	Zm00001d009349	AT5G60010.1 ferric reductase-like transmembrane component family protein; LOC_Os05g38980.1 respiratory burst oxidase, putative, expressed	protein_coding	pollen allergen	AT5G60010	LOC_Os05g38980	1.38652	0.00857543	0.017065	0.00456177	0.0191835	0.0489621	0.0491414	0.0193826	0.0321727	0.161865	0.0859613	20.3725	0.166672	1.38652	122.232	14.6933	-2.58492	4.34855
651	GRMZM2G166745	Zm00001d044623	AT2G13620.1 ATCHX15,CHX15 cation/hydrogen exchanger 15; LOC_Os11g01820.1 ATCHX, putative, expressed	protein_coding	pollen allergen	AT2G13620	LOC_Os11g01820	0	0	0.418156	0	0.175491	0.133111	0.0150242	0.145472	0.475219	0.0886096	0.0371981	20.2767	0.135298	0.475219	149.867	42.6681	-2.88578	4.34175
652	GRMZM2G173419	Zm00001d005145	LOC_Os07g18070.1 expressed protein	protein_coding	pollen allergen		LOC_Os07g18070	0	0.403497	0.136168	0	0.524377	0	0	0.212314	0.0713487	0	0	20.006	0.122519	0.524377	163.289	38.1519	-3.02893	4.32236
653	AC197577.2_FG002	Zm00001d025543	AT4G04930.1 (DES-1-LIKE) fatty acid desaturase family protein; LOC_Os02g42660.1 sphingolipid delta desaturase putative expressed	protein_coding	pollen allergen	AT4G04930	LOC_Os02g42660	0	0.0224787	0	0	0	0	0	0	0	0	0	19.8514	0.00204352	0.0224787	9714.31	883.119	-8.93473	4.31117
654	GRMZM5G833993	no gene ID in v4	unknown function	protein_coding	unknown.maize			0	0	0	0.0330037	0.0826313	0	0	0	0	0	0	19.5192	0.0105123	0.0826313	1856.8	236.22	-6.57178	4.28682
655	GRMZM2G312769	no gene ID in v4	unknown function	protein_coding	unknown.maize			0	0.00791527	0.474733	0.00870833	0.359078	0.0472207	0.0119297	0.00788333	0	0.0866328	0.0287168	19.0816	0.0938925	0.474733	203.228	40.1944	-3.41285	4.25411
656	GRMZM2G414696	no gene ID in v4	unknown function	protein_coding	unknown.maize			0.0963684	0.0621406	0.0482803	0.0243098	0.0426463	0.269597	0	0.343301	0.149881	0.402203	0.331087	18.8529	0.160892	0.402203	117.177	46.874	-2.63583	4.23671
657	AC233954.1_FG004	Zm00001d019042	Actin-related protein2/3 complex subunit3	protein_coding	pollen allergen	AT1G60430	LOC_Os02g14000	0.0663723	0	0	0.036096	0.045391	0	0	0	0	0.0388333	0	18.7881	0.0169721	0.0663723	1107	283.072	-5.88069	4.23175
658	GRMZM2G018148	Zm00001d054041	ysl8 - yellow stripe-like transporter8; AT1G65730.1 YSL7 YELLOW STRIPE like 7;	protein_coding	pollen allergen	AT1G65730	LOC_Os02g02460	0	0	0	0	0	0.143029	0	0.0349941	0.0836937	0.264091	0	18.4565	0.0478007	0.264091	386.114	69.8869	-4.38683	4.20606
659	GRMZM2G022363	Zm00001d027862	AT5G47540.1 Mo25 family protein; LOC_Os03g07600.1 calcium-binding protein, putative, expressed	protein_coding	pollen allergen	AT5G47540	LOC_Os03g07600	0	0.335617	0.0192811	0	0.0108516	0.0346373	0	0.0261031	0	0.0650292	0	18.3327	0.0446836	0.335617	410.277	54.6237	-4.48411	4.19634
660	AC203754.4_FG007	no gene ID in v4	AT5G49100.1LOC_Os02g32550.1 expressed protein	protein_coding	unknown.arabidopsis	AT5G49100	LOC_Os02g32550	0.121671	0	0.086432	0.381913	0.197599	0.155878	0	0	0	0	0.184742	18.3064	0.102567	0.381913	178.483	47.9336	-3.28536	4.19428
661	GRMZM2G441612	no gene ID in v4	GRAS family transcription factor; LOC_Os06g03710.1 DELLA protein SLR1 putative	protein_coding	TF	AT1G63100	LOC_Os06g03710	0	0	0	0	0	0	0	0.0457687	0.0422997	0	0	17.912	0.00800621	0.0457687	2237.26	391.359	-6.96466	4.16285
662	GRMZM2G363557	Zm00001d049663	Cation/H(+) antiporter14	protein_coding	pollen allergen	AT2G13620	LOC_Os08g02450	0	0	0.0126873	0	0	0.0604512	0	0.00878083	0	0.0306721	0	17.6599	0.0102356	0.0604512	1725.35	292.135	-6.61026	4.14241
663	GRMZM2G399098	Zm00001d048297	Putative AP2/EREBP transcription factorsuper family protein	protein_coding	TF	AT3G57600	LOC_Os03g07830	0.0132242	0	0	0.0387348	0	0.054631	0	0	0	0.0624787	0	17.3726	0.0153699	0.0624787	1130.3	278.057	-6.02375	4.11874
664	GRMZM2G374989	Zm00001d048447	rte4;rottenear4: phylogenetically related to ClassII clade boron transporters	protein_coding	other	AT1G15460	LOC_Os05g08430	0.0111543	0.00745677	0	0.0282445	0.0129301	0.0500774	0.0117881	0.0108561	0.0054005	0.0318171	0	17.1869	0.0154295	0.0500774	1113.9	343.207	-6.01816	4.10324
665	GRMZM2G026171	Zm00001d013500	AT3G10470.1 C2H2-type zinc finger family protein; LOC_Os03g49132.1 ZOS3-16 - C2H2 zinc finger protein, expressed	protein_coding	pollen allergen	AT3G10470	LOC_Os03g49132	0.0326227	0	0.0355047	0.0718679	0.0332407	0.104184	0	0.0232625	0.0236366	0.240566	0.034633	17.05	0.0545016	0.240566	312.834	70.8744	-4.19756	4.0917
666	GRMZM5G823111	Zm00001d045807	unknown function	protein_coding	unknown.maize			0	0	0	0.083578	0	0	0	0	0.050456	0.182118	0.150637	16.7602	0.0424353	0.182118	394.96	92.0297	-4.55859	4.06697
667	GRMZM2G300969	Zm00001d023858	Leucine-rich repeat (LRR) family protein	protein_coding	pollen allergen	AT3G19020	LOC_Os12g35710	0	0	0	0	0	0.0780813	0	0	0.0204776	0.0594214	0.0415649	16.6975	0.0181405	0.0780813	920.454	213.847	-5.78464	4.06156
668	GRMZM2G414304	Zm00001d051524	Putative RNA recognition motifcontaining family protein	protein_coding	pollen allergen	AT4G17720	LOC_Os04g53330	0	0.0327318	0.0134037	0	0	0.035303	0	0	0	0.086468	0	16.4251	0.0152642	0.086468	1076.05	189.956	-6.0337	4.03783
669	GRMZM2G109214	no gene ID in v4	transposable_element	transposable_element	TE			0	0.018367	0.0420197	0.0166166	0	0.0506903	0	0	0	0.070215	0	16.221	0.0179917	0.070215	901.58	231.018	-5.79653	4.01979
670	AC200115.4_FG002	no gene ID in v4	unknown function	protein_coding	unknown.maize			0	0.0711293	0.659862	0	0	0.265879	0	0	0	0	0	16.1907	0.0906245	0.659862	178.657	24.5366	-3.46395	4.0171
671	GRMZM2G010319	Zm00001d010509	AT5G58530.1 Glutaredoxin family protein; LOC_Os05g28530.1 glutaredoxin, putative, expressed	protein_coding	pollen allergen	AT5G58530	LOC_Os05g28530	0.0701103	0.015158	0	0.0342302	0	0.178809	0.0553973	0	0	0	0.233484	16.1118	0.0533808	0.233484	301.828	69.006	-4.22754	4.01005
672	GRMZM2G375868	no gene ID in v4	transposable_element	transposable_element	TE			0	0.018508	0.063777	0.0439743	0.186271	0	0	0.105861	0.138618	0	0	15.8169	0.0506373	0.186271	312.356	84.913	-4.30366	3.98339
673	GRMZM2G111706	no gene ID in v4	unknown function	protein_coding	unknown.maize			0.0536451	0.025047	0	0	0.131362	0	0	0	0	0	0.085597	15.8151	0.0268774	0.131362	588.415	120.393	-5.21746	3.98323
674	GRMZM2G113269	no gene ID in v4	AT3G13770.1 Pentatricopeptide repeat (PPR) superfamily protein; LOC_Os06g47920.1 pentatricopeptide repeat domain containing protein, putative, expressed	protein_coding	other	AT3G13770	LOC_Os06g47920	0.254978	0	0	0.17754	0	0	0.564832	0	0	0	0	15.7752	0.0906682	0.564832	173.989	27.9291	-3.46326	3.97959
675	GRMZM2G336678	Zm00001d030270	AT5G66150.1 Glycosyl hydrolase family 38 protein; LOC_Os10g05069.1 lysosomal alpha-mannosidase precursor, putative, expressed	protein_coding	pollen allergen	AT5G66150	LOC_Os10g05069	0.585596	0.0893144	0.13747	0.326437	0.120823	0.0287521	0.0630915	0.0189314	0.0128836	0.122763	0.166562	15.7628	0.152057	0.585596	103.664	26.9175	-2.71732	3.97845
676	GRMZM2G426703	no gene ID in v4	unknown function	protein_coding	unknown.maize			0.0606723	0	0	0.0346253	0	0	0.0858687	0	0	0	0	15.7158	0.0164697	0.0858687	954.229	183.022	-5.92404	3.97415
677	GRMZM5G811359	no gene ID in v4	transposable_element	transposable_element	TE			0.0670223	0.291446	0.0861253	1.15575	0	0.039826	0.0208086	0	0	0	0	15.6408	0.150998	1.15575	103.583	13.5331	-2.7274	3.96724
678	GRMZM5G813409	no gene ID in v4	transposable_element	transposable_element	TE			0.232068	0	0	0	0	0	0	0	0	0.035932	0	15.5247	0.0243636	0.232068	637.21	66.8974	-5.35913	3.9565
679	GRMZM2G308378	no gene ID in v4	unknown function	protein_coding	unknown.maize			0	0	0.0191303	0	0.304628	0.0281606	0	0	0	0	0	15.3836	0.0319927	0.304628	480.847	50.4995	-4.96612	3.94332
680	GRMZM2G414450	no gene ID in v4	transposable_element	transposable_element	TE			0	0	0	0	0	0	0	0	0.0189422	0	0	15.0188	0.00172202	0.0189422	8721.65	792.877	-9.18169	3.9087
681	GRMZM5G884772	no gene ID in v4	unknown function	protein_coding	unknown.maize			0	0.083163	0	0.00927527	0.0477593	0.0836053	0	0.0844313	0.287654	0.115093	0	14.9293	0.0646346	0.287654	230.98	51.9003	-3.95155	3.90007
682	GRMZM2G364469	no gene ID in v4	unknown function	protein_coding	unknown.maize			0	0.0457573	0.288539	0	0	0.272116	0.0883687	0.242646	0.310697	0	0	14.9277	0.113466	0.310697	131.561	48.0459	-3.13967	3.89992
683	GRMZM2G342217	Zm00001d049249	gras28;GRAS-transcription factor28: Locus designated and assigned to a transcription factor familyby the GRASSIUS project (Yilmazetal2009),which alsoprovided them appings to theB73_Reference Genome sequence v2 gene models.NCBI:DELLA protein GAI-like	protein_coding	TF	AT1G66350	LOC_Os11g31100	0	0	0	0	0.0105594	0.0600638	0	0.00916887	0	0.0318949	0	14.783	0.0101534	0.0600638	1455.97	246.121	-6.6219	3.88586
684	GRMZM2G100782	no gene ID in v4	unknown function	protein_coding	unknown.maize			0.0388207	0.0671235	0.180467	0.119782	0	0.337851	0.0534697	0	0.0758287	0.11727	0.103154	14.731	0.0994334	0.337851	148.149	43.602	-3.33013	3.88078
685	GRMZM2G427319	Zm00001d051703	AT3G30390.1 Transmembrane amino acid transporter family protein; LOC_Os02g49510.1 amino acid transporter, putative, expressed	protein_coding	pollen allergen	AT3G30390	LOC_Os02g49510	0.161375	0.00700767	0	0.0077675	0.0147668	0	0.0139841	0	0	0.0780547	0.0384914	14.6135	0.0292224	0.161375	500.079	90.5566	-5.09678	3.86923
686	GRMZM2G426932	Zm00001d007309	Putative membrane lipoprotein	protein_coding	pollen allergen		LOC_Os11g09030	0	0	0	0	0	0	0	0	0.112721	0	0	14.2348	0.0102474	0.112721	1389.11	126.283	-6.6086	3.83135
687	GRMZM2G043816	no gene ID in v4	unknown function	protein_coding	unknown.maize			0	0	0	0	0	0.342387	0	0	0	0	0.0446978	14.0149	0.0351896	0.342387	398.269	40.9329	-4.82871	3.80889
688	AC194838.3_FG003	no gene ID in v4	unknown function	protein_coding	unknown.maize			0	0	0.756785	0	0	0	0	0	0	0	0	13.8357	0.0687987	0.756785	201.104	18.2822	-3.86148	3.79032
689	GRMZM2G349376	Zm00001d047019	Tubby-like F-box protein3	protein_coding	pollen allergen	AT2G47900	LOC_Os07g47110	0	0.0056494	0.0129505	0	0	0	0	0	0.0213378	0.0116329	0	13.6008	0.00468824	0.0213378	2901.05	637.404	-7.73674	3.76562
690	GRMZM2G335826	Zm00001d043738	putative mitogen-activated protein kinase kinase kinase (MAPKKK);AT4G26890.1 MAPKKK16 mitogen-activated protein kinase kinase kinase 16; LOC_Os01g50420.1 STE_MEKK_ste11_MAP3K.7 - STE kinases include homologs to sterile 7, sterile 11 and sterile 20 from yeast, expressed	protein_coding	pollen allergen	AT4G26890	LOC_Os01g50420	0.107442	0.101798	0.271692	0.0159983	0.0276832	0.0579097	0.0220355	0	0	0.205477	0	13.4103	0.0736396	0.271692	182.107	49.3584	-3.76337	3.74527
691	GRMZM2G093099	no gene ID in v4	unknown function	protein_coding	unknown.maize			0	0	0	0	0	0	0.050729	0	0	0	0	13.3656	0.00461173	0.050729	2898.18	263.471	-7.76048	3.74046
692	GRMZM2G367113	no gene ID in v4	AT4G18180.1 Pectin lyase-like superfamily protein; LOC_Os02g10300.1 polygalacturonase putative	protein_coding	pollen allergen	AT4G18180	LOC_Os02g10300	0	0	0	0	0	0	0.0320873	0	0	0	0.0785725	13.3603	0.01006	0.0785725	1328.07	170.038	-6.63523	3.73988
693	GRMZM2G419901	Zm00001d027870	AT3G57600.1 Integrase-type DNA-binding superfamily protein; LOC_Os03g07830.1 AP2 domain containing protein, expressed	protein_coding	other	AT3G57600	LOC_Os03g07830	0	0	0	0	0	0.369914	0.122673	0	0	0	0	13.2028	0.0447807	0.369914	294.832	35.6914	-4.48098	3.72277
694	GRMZM2G312301	Zm00001d054090	Protein ENHANCED DISEASE RESISTANCE2	protein_coding	pollen allergen	AT4G19040	LOC_Os02g01270	0.0277634	0.0135753	0.0329505	0	0.0216996	0.0294702	0.0131876	0.00681363	0.0253203	0.0261994	0	13.0227	0.0179073	0.0329505	727.228	395.219	-5.80331	3.70295
695	GRMZM2G567892	no gene ID in v4	transposable_element	transposable_element	TE			0	0	0	0	0	0	0	0	0	0.0867297	0	12.9882	0.00788452	0.0867297	1647.3	149.755	-6.98676	3.69913
696	GRMZM2G160201	no gene ID in v4	unknown function	protein_coding	unknown.maize			0.0469452	0	0	0	0	0	0	0	0	0.157672	0	12.7558	0.0186016	0.157672	685.738	80.9008	-5.74843	3.67308
697	GRMZM2G029302	no gene ID in v4	unknown function	protein_coding	unknown.maize			0	0	0	0.0855209	0	0	0	0.049367	0	0	0	12.633	0.0122625	0.0855209	1030.21	147.718	-6.3496	3.65912
698	GRMZM2G589733	no gene ID in v4	pseudogene	pseudogene	TE			0	0.0425147	0	0	0	0	0.184742	0	0	0	0.431414	12.5486	0.0598791	0.431414	209.565	29.0871	-4.0618	3.64945
699	GRMZM2G007321	no gene ID in v4	unknown function	protein_coding	unknown.maize			0.0500903	0	0	0	0	0	0	0	0	0	0.158233	12.4787	0.0189385	0.158233	658.908	78.8628	-5.72253	3.6414
700	GRMZM2G359879	Zm00001d028437	AT3G61050.1 NTMC2T4,NTMC2TYPE4 Calcium-dependent lipid-binding (CaLB domain) family protein; LOC_Os03g14700.1 C2 domain containing protein, expressed	protein_coding	calcium signal	AT3G61050	LOC_Os03g14700	0.0308148	0.0916442	0	0.16425	0	0.114016	0.0342019	0.0201383	0.0294374	0	0.0581385	12.12	0.049331	0.16425	245.687	73.7901	-4.34136	3.59932
701	AC214743.3_FG002	Zm00001d042564	AT1G18350.1 ATMKK7,BUD1,MKK7 MAP kinase kinase 7; LOC_Os03g12390.1 STE_MEK_ste7_MAP2K.6 - STE kinases include homologs to sterile 7, sterile 11 and sterile 20 from yeast, expressed	protein_coding	kinase	AT1G18350	LOC_Os03g12390	0	0	0.111951	0	0.460361	0	0	0.0259525	0	0	0	11.8738	0.0543877	0.460361	218.319	25.7925	-4.20058	3.56972
702	GRMZM2G068275	Zm00001d037976	FAM91A1-like protein	protein_coding	pollen allergen	AT1G35220	LOC_Os05g28690	0	0	0	0	0	0.0433106	0	0	0	0.0615837	0.0487921	11.8193	0.0139715	0.0615837	845.96	191.923	-6.16137	3.56308
703	GRMZM2G003248	no gene ID in v4	pseudogene	pseudogene	TE			0	0	0	0	0	0.233419	0	0	0	0	0	11.8062	0.0212199	0.233419	556.375	50.5796	-5.55844	3.56148
704	AC211687.3_FG009	Zm00001d008667	unknown function	protein_coding	unknown.maize			0	0.051807	0	0.180154	0	0	0	0	0	0	0.17514	11.7813	0.0370092	0.180154	318.335	65.3958	-4.75597	3.55843
705	GRMZM2G303709	no gene ID in v4	unknown function; homologous to rice LOC_Os03g08820.1 expressed protein	protein_coding	pollen allergen	AT3G21290	LOC_Os03g08820	0	0	0	0	0	0.04432	0	0	0.0132044	0.0310325	0	11.7127	0.00805063	0.04432	1454.89	264.277	-6.95668	3.55001
706	AC195147.3_FG001	Zm00001d022253	mab1;math-btb1；AT5G19000.1 (ATBPM1, BPM1) BTB-POZ and MATH domain 1	protein_coding	pollen allergen	AT5G19000	LOC_Os08g41220	0	0	0	0.0139652	0	0.064704	0	0.0209554	0	0.0217195	0	11.6903	0.0110313	0.064704	1059.74	180.674	-6.50226	3.54724
707	GRMZM2G163095	Zm00001d021565	Disease resistance protein RPM1	protein_coding	pollen allergen	AT1G48590	LOC_Os07g31830	0.073916	0.0285233	0	0	0.0578107	0.112073	0.0574456	0.0490103	0.0246754	0.108646	0	11.6018	0.0465546	0.112073	249.208	103.52	-4.42493	3.53628
708	GRMZM5G871096	no gene ID in v4	unknown function	protein_coding	unknown.maize			0	0	0	0.0321493	0	0.06629	0	0	0	0	0	11.4986	0.00894903	0.06629	1284.9	173.459	-6.80405	3.52338
709	GRMZM2G525751	no gene ID in v4	pseudogene	pseudogene	TE			0	0.218985	0	0	0	0	0	0	0	0	0	11.4592	0.0199077	0.218985	575.617	52.3289	-5.65053	3.51844
710	GRMZM2G094736	Zm00001d044050	AT1G28660.1 GDSL-like Lipase/Acylhydrolase superfamily protein; LOC_Os01g46220.1 GDSL-like lipase/acylhydrolase, putative, expressed	protein_coding	other	AT1G28660	LOC_Os01g46220	0	0.372171	0	0	0	0	0	0	0	0	0	11.3185	0.0338338	0.372171	334.534	30.4122	-4.88539	3.50062
711	GRMZM2G019209	Zm00001d051843	AT4G26590.1 ATOPT5,OPT5 oligopeptide transporter 5; LOC_Os08g23130.2 oligopeptide transporter, putative, expressed	protein_coding	pollen allergen	AT4G26590	LOC_Os08g23130	0.0242459	0.0085461	0.0655491	0.014647	0.553376	0.0457777	0	0.0167735	0.0165499	0.027336	0.0271667	10.9536	0.0727244	0.553376	150.617	19.7941	-3.78142	3.45333
712	GRMZM2G563405	no gene ID in v4	unknown function	protein_coding	unknown.maize			0.0939973	0	0	0.23003	0	0	0.110946	0	0	0.321088	0.195073	10.9045	0.0864667	0.321088	126.112	33.961	-3.53171	3.44685
713	GRMZM2G333079	Zm00001d010418	unknown function; homologous to rice LOC_Os02g20530.1 expressed protein	protein_coding	unknown.rice		LOC_Os02g20530	0	0	0	0	0	0.0265275	0	0	0	0	0.0268075	10.8194	0.00484863	0.0268075	2231.43	403.596	-7.68821	3.43555
714	GRMZM2G338735	no gene ID in v4	unknown function	protein_coding	unknown.maize			0	0.0361152	0.125422	0	0	0.137818	0	0	0	0	0	10.7827	0.0272141	0.137818	396.219	78.239	-5.1995	3.43065
715	GRMZM2G470470	no gene ID in v4	AT5G03650.1 SBE2.2 starch branching enzyme 2.2; LOC_Os04g33460.1 1,4-alpha-glucan-branching enzyme 2, chloroplast precursor, putative, expressed	protein_coding	pollen allergen	AT5G03650	LOC_Os04g33460	0.151187	0.0732171	0.065639	0.263139	0.0467954	0	0.0224698	0	0	0.0422763	0.0838805	10.5185	0.0680549	0.263139	154.56	39.9734	-3.87716	3.39486
716	GRMZM5G847449	no gene ID in v4	unknown function	protein_coding	unknown.maize			0.0152055	0	0	0.0200436	0.0252668	0.364658	0.0224623	0	0	0.107602	0.0520955	10.2922	0.0552121	0.364658	186.412	28.2243	-4.17887	3.36348
717	GRMZM2G025680	Zm00001d033367	AT1G47240.1 ATNRAMP2,NRAMP2 NRAMP metal ion transporter 2; LOC_Os12g39180.1 natural resistance-associated macrophage protein, putative, expressed	protein_coding	pollen allergen	AT1G47240	LOC_Os12g39180	0.0109483	0.0286498	0.0219839	0.00812807	0.769784	0.0323356	0.0119836	0	0	0.0448272	0.0278056	10.2578	0.0869496	0.769784	117.974	13.3256	-3.52368	3.35865
718	GRMZM2G135664	no gene ID in v4	LOC_Os08g39820.1 pre-rRNA-processing protein TSR2 putative	protein_coding	other		LOC_Os08g39820	0	0	0.0299883	0	0	0	0	0	0	0.0259385	0	10.2328	0.00508425	0.0299883	2012.65	341.228	-7.61975	3.35513
719	GRMZM2G002961	Zm00001d014928	AT4G19040.1 EDR2 ENHANCED DISEASE RESISTANCE 2; LOC_Os02g01270.1 START domain containing protein, expressed	protein_coding	pollen allergen	AT4G19040	LOC_Os02g01270	0.0121992	0.186724	0.0114972	0.00997697	0	0.0481945	0.00536003	0.0370389	0	0.00512673	0.0122013	10.2016	0.0298472	0.186724	341.794	54.6345	-5.06626	3.35072
720	GRMZM2G026744	Zm00001d046288	unknown function; homologous to rice LOC_Os06g36040.1 expressed protein	protein_coding	unknown.rice	AT5G25840	LOC_Os06g36040	0	0	0	0	0	0	0	0	0	0.0752747	0	10.0851	0.00684315	0.0752747	1473.75	133.977	-7.19112	3.33415
721	AC210529.3_FG009	no gene ID in v4	transposable_element	transposable_element	TE			0	0	0	0.170721	0.125123	0	0.128034	0.113273	0.0570887	0	0	10.0262	0.0540218	0.170721	185.595	58.7283	-4.21031	3.3257
722	GRMZM5G825136	no gene ID in v4	AT5G58720.2 smr (Small MutS Related) domain-containing protein; LOC_Os01g12530.2 smr domain containing protein, expressed	protein_coding	pollen allergen	AT5G58720	LOC_Os01g12530	0	0.34632	0	0	0	0	0	0	0	0	0	9.54224	0.0314836	0.34632	303.086	27.5532	-4.98925	3.25433
723	GRMZM2G018121	no gene ID in v4	LOC_Os01g20120.2 expressed protein	protein_coding	unknown.rice		LOC_Os01g20120	0	0.0267902	0	0.0540801	0	0	0	0	0	0	0	9.4315	0.00735185	0.0540801	1282.88	174.399	-7.08768	3.23749
724	GRMZM2G112704	Zm00001d014571	AT3G18080.1 BGLU44 B-S glucosidase 44; LOC_Os12g23170.1 Os12bglu38 - beta-glucosidase/beta-mannosidase/exoglucanase homologue, expressed	protein_coding	pollen allergen	AT3G18080	LOC_Os12g23170	0	0.0060477	0.0157876	0	0	0	0	0.0804249	0.147681	0	0	9.41371	0.0227219	0.147681	414.301	63.7437	-5.45977	3.23476
725	GRMZM2G065050	Zm00001d029851	unknown protein; LOC_Os10g40280.1 expressed protein	protein_coding	pollen allergen		LOC_Os10g40280	0.0751033	0.136007	0.0199892	0.00839037	0	0.0392397	0.026246	0	0.100195	0.093714	0	9.36399	0.0453531	0.136007	206.469	68.8494	-4.46266	3.22712
726	GRMZM2G162384	Zm00001d036819	AT3G07840.1 Pectin lyase-like superfamily protein; LOC_Os06g35370.1 polygalacturonase, putative, expressed	protein_coding	pollen allergen	AT3G07840	LOC_Os06g35370	0	0	0	0	0	0	0	0	0	0.0312733	0	9.25431	0.00284302	0.0312733	3255.09	295.918	-8.45836	3.21013
727	GRMZM2G359064	Zm00001d047602	AT1G61070.1 LCR66,PDF2.4 low-molecular-weight cysteine-rich 66; LOC_Os02g41904.1 DEF7 - Defensin and Defensin-like DEFL family, expressed	protein_coding	other	AT1G61070	LOC_Os02g41904	0	0.190708	0	0	0.34805	0.275001	0	0	0	0	0	8.98638	0.073978	0.34805	121.474	25.8192	-3.75676	3.16774
728	AC215880.3_FG003	no gene ID in v4	unknown function	protein_coding	unknown.maize			0.13863	0.0729067	0.0967353	0.0373517	0	0.193306	0.045494	0	0	0.0452433	0	8.95865	0.0572424	0.193306	156.504	46.3445	-4.12677	3.16328
729	GRMZM2G508146	no gene ID in v4	unknown function	protein_coding	unknown.maize			0	0	0	0	0	0.0995047	0	0	0	0	0	8.879	0.00904588	0.0995047	981.552	89.232	-6.78852	3.1504
730	GRMZM2G402027	Zm00001d026166	AT1G02040.1 C2H2-type zinc finger family protein; LOC_Os04g46670.1 ZOS4-09 - C2H2 zinc finger protein, expressed	protein_coding	pollen allergen	AT1G02040	LOC_Os04g46670	0	0	0.032264	0	0	0.0197961	0	0.0282421	0.054941	0.042545	0.0161857	8.38643	0.017634	0.054941	475.583	152.644	-5.8255	3.06806
731	GRMZM2G033578	no gene ID in v4	AT4G02570.1 ATCUL1,AXR6,CUL1 cullin 1; LOC_Os05g05700.1 cullin, putative, expressed	protein_coding	pollen allergen	AT4G02570	LOC_Os05g05700	0	0	0.0331864	0	0	0	0	0	0	0	0	8.35171	0.00301695	0.0331864	2768.27	251.661	-8.3727	3.06207
732	GRMZM2G110013	Zm00001d017736	AT1G65680.1 ATEXPB2,ATHEXP BETA 1.4,EXPB2 expansin B2; LOC_Os03g01640.1 expansin precursor, putative, expressed	protein_coding	pollen allergen	AT1G65680	LOC_Os03g01640	0	0	0	0	0	0.049975	0.0204952	0	0	0.0726938	0	8.34104	0.0130149	0.0726938	640.883	114.742	-6.26369	3.06023
733	GRMZM2G451806	Zm00001d015822	(bsdtf5 - BSD-transcription factor 5; AT1G03350.1 BSD domain-containing protein; LOC_Os01g16670.1 BSD domain-containing protein, putative, expressed	protein_coding	pollen allergen	AT1G03350	LOC_Os01g16670	0	0	0	0	0	0	0	0	0	0.0187538	0	8.30938	0.00170489	0.0187538	4873.84	443.077	-9.1961	3.05474
734	GRMZM2G071192	no gene ID in v4	transposable_element	transposable_element	TE			0	0	0	0	0	0	0.0136132	0.023821	0.0110651	0.0350847	0.0314744	8.30428	0.0104599	0.0350847	793.92	236.693	-6.57899	3.05386
735	GRMZM2G374213	Zm00001d019365	AT1G06570.1 HPD,PDS1 phytoene desaturation 1; LOC_Os02g07160.1 glyoxalase family protein, putative, expressed	protein_coding	other	AT1G06570	LOC_Os02g07160	0.0146926	0	0	0	0	0	0	0	0	0.0325237	0.046519	8.28811	0.00852139	0.046519	972.624	178.166	-6.8747	3.05104
736	GRMZM2G060967	no gene ID in v4	unknown function	protein_coding	unknown.maize			0	0	0	0	0	0.092047	0	0	0	0	0	8.26031	0.00836791	0.092047	987.141	89.7401	-6.90092	3.0462
737	GRMZM2G022416	no gene ID in v4	unknown function	protein_coding	unknown.maize			0	0	0	0.04454	0	0	0.0531747	0	0	0.0502767	0	8.08489	0.0134538	0.0531747	600.939	152.044	-6.21585	3.01523
738	GRMZM2G006347	no gene ID in v4	transposable_element	transposable_element	TE			0	0	0.0815693	0	0	0	0	0	0.0175783	0	0	8.0728	0.00901342	0.0815693	895.641	98.9685	-6.79371	3.01307
739	GRMZM2G167216	Zm00001d045636	B-box type zinc finger protein with CCT domain;AT3G21880.1 B-box type zinc finger protein with CCT domain; LOC_Os06g01340.1 CCT/B-box zinc finger protein, putative, expressed	protein_coding	other	AT3G21880	LOC_Os06g01340	0	0	0	0	0	0	0	0	0	0.0177629	0	8.00731	0.00161481	0.0177629	4958.67	450.788	-9.27442	3.00132
740	GRMZM2G457523	Zm00001d041198	AT3G52080.1 chx28 cation/hydrogen exchanger 28; LOC_Os12g44300.1 CHX28, putative, expressed	protein_coding	pollen allergen	AT3G52080	LOC_Os12g44300	0	0	0	0	0	0.481007	0.0133686	0.0086917	0	0.0638703	0	7.97397	0.0515398	0.481007	154.715	16.5776	-4.27817	2.9953
741	GRMZM2G153217	Zm00001d012676	AT5G66740.1 Protein of unknown function (DUF620); LOC_Os01g55795.1 expressed protein	protein_coding	pollen allergen	AT5G66740	LOC_Os01g55795	0	0	0	0.114569	0.0204799	0.057695	0	0	0	0.0198214	0	7.88211	0.0193241	0.114569	407.89	68.798	-5.69345	2.97858
742	GRMZM2G001405	Zm00001d007481	AT5G11880.1 Pyridoxal-dependent decarboxylase family protein; LOC_Os09g37120.1 pyridoxal-dependent decarboxylase protein, putative, expressed	protein_coding	pollen allergen	AT5G11880	LOC_Os09g37120	0	0	0	0	0.0258267	0.129628	0	0	0	0.0826093	0	7.84522	0.0216422	0.129628	362.496	60.5209	-5.53001	2.97181
743	GRMZM2G160647	no gene ID in v4	unknown function	protein_coding	unknown.maize			0	0	0	0	0	0	0	0	0	0.129751	0	7.82649	0.0117955	0.129751	663.513	60.3193	-6.40561	2.96837
744	GRMZM2G348154	no gene ID in v4	unknown function	protein_coding	unknown.maize			0	0	0	0	0	0.0262403	0.015598	0.113028	0.100386	0	0	7.47478	0.0232048	0.113028	322.123	66.1322	-5.42944	2.90203
745	GRMZM2G371159	Zm00001d048716	AT1G02900.1 ATRALF1,RALF1,RALFL1 rapid alkalinization factor 1; LOC_Os12g35670.1 RALFL4 - Rapid ALkalinization Factor RALF family protein precursor, expressed	protein_coding	other	AT1G02900	LOC_Os12g35670	0.0795667	0	0	0	0	0	0	0	0	0	0	7.44234	0.00723333	0.0795667	1028.9	93.5359	-7.11112	2.89576
746	GRMZM2G086932	no gene ID in v4	transposable_element	transposable_element	TE			0	0	0	0	0	0	0	0	0	0.0958203	0	7.41596	0.00871094	0.0958203	851.339	77.3945	-6.84296	2.89063
747	GRMZM2G459561	Zm00001d032145	AT4G30830.1 Protein of unknown function, DUF593; LOC_Os08g34340.1 DUF593 domain containing protein, expressed	protein_coding	pollen allergen	AT4G30830	LOC_Os08g34340	0	0	0	0	0.0182196	0.0570075	0	0	0	0	0	7.34469	0.00683882	0.0570075	1073.97	128.837	-7.19204	2.8767
748	GRMZM2G079050	Zm00001d015644	LOC_Os06g20310.4 expressed protein	protein_coding	unknown.rice		LOC_Os06g20310	0	0	0.0813903	0	0.0828939	0	0	0.078861	0.0334309	0.0731287	0	7.3442	0.0317914	0.0828939	231.013	88.5976	-4.97522	2.87661
749	GRMZM2G365613	Zm00001d006218	AT5G42560.1 Abscisic acid-responsive (TB2/DP1, HVA22) family protein; LOC_Os09g36340.1 HVA22, putative, expressed	protein_coding	pollen allergen	AT5G42560	LOC_Os09g36340	0.0511787	0.02701	0	0.192888	0	0.316545	0	0	0	0	0	7.19631	0.0534201	0.316545	134.712	22.734	-4.22647	2.84726
750	GRMZM5G864253	no gene ID in v4	pseudogene	pseudogene	TE			0	0	0	0.0813558	0	0	0.107123	0.0908787	0.262895	0	0.156761	7.16448	0.0635467	0.262895	112.744	27.2522	-3.97604	2.84086
751	GRMZM2G090312	no gene ID in v4	LOC_Os02g46560.1 helix-loop-helix DNA-binding protein, putative, expressed	protein_coding	TF		LOC_Os02g46560	0.05608	0	0	0.0458297	0	0.148114	0	0	0	0.215053	0	7.07337	0.0422797	0.215053	167.3	32.8913	-4.56389	2.8224
752	GRMZM2G476000	Zm00001d042164	AT3G57330.1 ACA11 autoinhibited Ca2+-ATPase 11; LOC_Os01g71240.1 calcium-transporting ATPase, plasma membrane-type, putative, expressed	protein_coding	pollen allergen	AT3G57330	LOC_Os01g71240	0.010939	0.00307093	0	0.0664083	0	0.10615	0.00887753	0.044131	0.0122956	0.0504155	0.0639272	7.05424	0.0332923	0.10615	211.888	66.4552	-4.90867	2.81849
753	GRMZM2G080907	Zm00001d046319	putative FAD-binding Berberine family protein; AT5G44410.1 FAD-binding Berberine family protein; LOC_Os06g35590.1 reticuline oxidase-like protein precursor, putative, expressed	protein_coding	pollen allergen	AT5G44410	LOC_Os06g35590	0.0106321	0	0	0	0	0	0	0	0	0.0771888	0	6.90786	0.00798371	0.0771888	865.244	89.4931	-6.96872	2.78824
754	GRMZM5G839744	no gene ID in v4	unknown function	protein_coding	unknown.maize			0	0.0134695	0	0	0	0	0	0	0	0	0	6.86666	0.0012245	0.0134695	5607.74	509.795	-9.6736	2.77961
755	GRMZM2G471579	Zm00001d024411	methyltransferase domain containing protein; AT2G16030.1 S-adenosyl-L-methionine-dependent methyltransferases superfamily protein; LOC_Os05g42140.1 methyltransferase domain containing protein, expressed	protein_coding	pollen allergen	AT2G16030	LOC_Os05g42140	0	0	0.0604917	0	0	0.108807	0	0	0	0	0	6.76227	0.0153908	0.108807	439.37	62.149	-6.02179	2.75751
756	GRMZM2G029733	no gene ID in v4	AT3G46210.1 Ribosomal protein S5 domain 2-like superfamily protein; LOC_Os03g63720.1 exosome complex exonuclease, putative, expressed	protein_coding	pollen allergen	AT3G46210	LOC_Os03g63720	0	0	0.205455	0	0	0	0	0	0	0	0	6.52969	0.0186777	0.205455	349.598	31.7817	-5.74254	2.70701
757	GRMZM2G059538	Zm00001d049506	AT1G32050.1 SCAMP family protein; LOC_Os08g06440.1 secretory carrier-associated membrane protein 5, putative, expressed	protein_coding	pollen allergen	AT1G32050	LOC_Os08g06440	0.0473067	0.145708	0.0545012	0.0569476	0.0936511	0.0592653	0	0	0	0.0213826	0	6.46862	0.0435239	0.145708	148.622	44.3944	-4.52205	2.69346
758	AC186143.3_FG001	no gene ID in v4	AT5G51460.2 ATTPPA Haloacid dehalogenase-like hydrolase (HAD) superfamily protein; LOC_Os07g30160.1 trehalose phosphatase, putative, expressed	protein_coding	pollen allergen	AT5G51460	LOC_Os07g30160	0	0	0	0	0	0	0	0.146402	0.145646	0	0	6.45146	0.0265498	0.146402	242.995	44.0668	-5.23515	2.68963
759	GRMZM2G443740	Zm00001d004720	AT5G64030.1 S-adenosyl-L-methionine-dependent methyltransferases superfamily protein; LOC_Os11g08314.1 methyltransferase, putative, expressed	protein_coding	pollen allergen	AT5G64030	LOC_Os11g08314	0	0.0030826	0.268703	0.00680635	0	0	0	0.0333551	0.0325185	0.0397026	0	6.23957	0.0349243	0.268703	178.66	23.2211	-4.83962	2.64145
760	AC187057.3_FG001	no gene ID in v4	unknown function	protein_coding	unknown.maize			0	0	0	0	0	0	0	0.036542	0	0.0875577	0	6.21964	0.0112818	0.0875577	551.299	71.0347	-6.46986	2.63683
761	GRMZM2G058244	Zm00001d033188	AT5G15490.1 UDP-glucose 6-dehydrogenase family protein; LOC_Os03g40720.1 UDP-glucose 6-dehydrogenase, putative, expressed	protein_coding	pollen allergen	AT5G15490	LOC_Os03g40720	0.0677227	0.0114414	0	0.0125553	0.036046	0.0315058	0	0.0261219	0	0.046216	0	6.13066	0.0210554	0.0677227	291.168	90.5259	-5.56967	2.61604
762	GRMZM5G861020	no gene ID in v4	unknown function	protein_coding	unknown.maize			0	0.142452	0	0	0	0	0	0	0	0	0	6.08647	0.0129502	0.142452	469.99	42.7264	-6.27088	2.60561
763	GRMZM2G026271	no gene ID in v4	transposable_element	transposable_element	TE			0.0116613	0.020238	0	0.0224934	0.0439803	0	0.0179423	0.0396056	0	0.0457721	0	5.96679	0.0183357	0.0457721	325.419	130.359	-5.7692	2.57695
764	GRMZM2G115190	Zm00001d034944	AT1G31260.1 ZIP10 zinc transporter 10 precursor; LOC_Os03g46470.1 metal cation transporter, putative, expressed	protein_coding	TF	AT1G31260	LOC_Os03g46470	0.0173829	0.151073	0	0	0.149305	0.0389773	0.196743	0	0	0	0.0541875	5.85723	0.0552426	0.196743	106.027	29.771	-4.17807	2.55022
765	GRMZM2G043353	Zm00001d032028	AT5G66200.1 ARO2 armadillo repeat only 2; LOC_Os08g43500.1 armadillo/beta-catenin repeat family protein, putative, expressed	protein_coding	pollen allergen	AT5G66200	LOC_Os08g43500	0	0.0274392	0	0	0.037164	0	0	0.071696	0.0588667	0.035659	0.0368577	5.74043	0.0243348	0.071696	235.894	80.0663	-5.36084	2.52116
766	GRMZM2G484972	no gene ID in v4	transposable_element	transposable_element	TE			0.183791	0	0	0.191271	0	0	0	0	0.0675357	0	0.0649105	5.63712	0.0461371	0.191271	122.182	29.4719	-4.43793	2.49496
767	GRMZM2G044884	Zm00001d002753	UDP-glucosyl transferase; AT5G59580.1 UGT76E1 UDP-glucosyl transferase 76E1; LOC_Os07g13810.1 cytokinin-N-glucosyltransferase 1, putative, expressed	protein_coding	pollen allergen	AT5G59580	LOC_Os07g13810	0.0695823	0.0426759	0	0	0.0585767	0	0.03767	0.0335267	0	0	0	5.60574	0.0220029	0.0695823	254.773	80.5627	-5.50616	2.48691
768	GRMZM2G036832	Zm00001d005781	gex2 - gamete expressed2; AT5G49150.1 ATGEX2,GEX2 gamete expressed 2; LOC_Os09g25650.1 GEX2, putative, expressed	protein_coding	other	AT5G49150	LOC_Os09g25650	0.025261	0.0168455	0	0.362082	0.0158645	0.0203788	0.0164507	0.0046893	0.0177365	0.0128094	0.0325396	5.57365	0.0476961	0.362082	116.858	15.3934	-4.38999	2.47862
769	GRMZM2G126633	no gene ID in v4	LOC_Os11g05100.1 nucleolar GTPase, putative, expressed	protein_coding	pollen allergen		LOC_Os11g05100	0.0925583	0.0307118	0	0.0373543	0	0.166111	0	0	0	0	0	5.49787	0.0297032	0.166111	185.094	33.0976	-5.07324	2.45887
770	GRMZM2G027390	no gene ID in v4	transposable_element	transposable_element	TE			0	0	0	0.114883	0	0	0	0	0	0.0977023	0.1265	5.46382	0.0308259	0.1265	177.248	43.1922	-5.01971	2.44991
771	AC194457.3_FG001	Zm00001d019537	AT4G16480.1 ATINT4,INT4 inositol transporter 4; LOC_Os04g43210.1 transporter family protein, putative, expressed	protein_coding	other	AT4G16480	LOC_Os04g43210	0	0.0310498	0	0	0	0.0811267	0.0655413	0.0145346	0.0135145	0	0	5.41515	0.0187061	0.0811267	289.486	66.7493	-5.74035	2.437
772	GRMZM2G161882	no gene ID in v4	unknown function	protein_coding	unknown.maize			0	0	0.124789	0	0	0	0	0	0.0402663	0	0	5.40133	0.0150051	0.124789	359.967	43.2836	-6.05841	2.43332
773	GRMZM2G456923	Zm00001d008227	AT3G43790.1 ZIFL2 zinc induced facilitator-like 2; LOC_Os01g17214.1 major facilitator superfamily antiporter, putative, expressed	protein_coding	pollen allergen	AT3G43790	LOC_Os01g17214	0.0171837	0.0163352	0.0130011	0.145358	0	0	0.0317837	0	0.0181468	0.0362285	0.0392827	5.27912	0.0288473	0.145358	183.002	36.318	-5.11542	2.4003
774	GRMZM2G701469	no gene ID in v4	unknown function	protein_coding	unknown.maize			0.058038	0	0	0	0	0	0	0	0	0	0	5.12655	0.00527618	0.058038	971.641	88.331	-7.56629	2.35799
775	GRMZM2G028496	no gene ID in v4	unknown function	protein_coding	unknown.maize			0.0879966	0.027553	0.0492607	0.17335	0.0328989	0	0	0.0266678	0	0.027021	0	5.11613	0.0386134	0.17335	132.496	29.5133	-4.69475	2.35505
776	GRMZM2G004440	Zm00001d012466	ysl18 - yellow stripe-like transporter18; AT1G65730.1 YSL7 YELLOW STRIPE like 7;	protein_coding	pollen allergen	AT1G65730	LOC_Os01g61390	0	0.0293239	0	0.0106162	0	0.261637	0	0.019601	0.0278402	0.0983096	0	5.07353	0.0406662	0.261637	124.76	19.3915	-4.62003	2.34299
777	GRMZM2G095535	no gene ID in v4	unknown function	protein_coding	unknown.maize			0	0	0.107724	0.032761	0.0273801	0.055786	0	0	0	0.141544	0	5.04763	0.0331996	0.141544	152.039	35.6612	-4.91269	2.33561
778	GRMZM2G015232	Zm00001d048626	putative cytochrome P450 superfamily protein; AT3G26300.1 CYP71B34 cytochrome P450, family 71, subfamily B, polypeptide 34; LOC_Os12g16720.1 cytochrome P450 71A1, putative, expressed	protein_coding	other	AT3G26300	LOC_Os12g16720	0	0	0	0	0	0.0234803	0	0	0.013274	0	0	5.02651	0.0033413	0.0234803	1504.36	214.074	-8.22538	2.32956
779	GRMZM2G108699	no gene ID in v4	AT5G57870.1 eIFiso4G1 MIF4G domain-containing protein / MA3 domain-containing protein; LOC_Os04g42140.1 eukaryotic initiation factor iso-4F subunit p82-34, putative, expressed	protein_coding	pollen allergen	AT5G57870	LOC_Os04g42140	0.274256	0	0	0	0	0	0	0	0	0	0	4.97348	0.0249323	0.274256	199.479	18.1345	-5.32584	2.31425
780	GRMZM2G081548	no gene ID in v4	unknown function	protein_coding	unknown.maize			0	0	0	0	0	0	0	0	0	0.0206682	0	4.97071	0.00187893	0.0206682	2645.5	240.5	-9.05587	2.31345
781	GRMZM2G139355	Zm00001d032173	AT1G74680.1 Exostosin family protein; LOC_Os08g34020.1 exostosin family domain containing protein, expressed	protein_coding	pollen allergen	AT1G74680	LOC_Os08g34020	0.186715	0	0	0	0.106033	0.126334	0.0185911	0	0.036059	0	0	4.93911	0.0430666	0.186715	114.685	26.4527	-4.53729	2.30425
782	GRMZM2G113895	no gene ID in v4	unknown function	protein_coding	unknown.maize			0.0462757	0	0	0.134626	0	0.0539577	0	0	0	0	0	4.91423	0.0213508	0.134626	230.166	36.5029	-5.54956	2.29696
783	GRMZM2G074309	Zm00001d024481	AT3G14490.1 Terpenoid cyclases/Protein prenyltransferases superfamily protein; LOC_Os08g07100.1 terpene synthase, putative, expressed	protein_coding	other	AT3G14490	LOC_Os01g23530	0.0436991	0	0	0	0.0198671	0.342971	0.0415688	0	0.00811933	0.0085493	0.0172333	4.80916	0.0438189	0.342971	109.751	14.0221	-4.5123	2.26579
784	GRMZM2G149474	Zm00001d031528	exo70 exocyst complex subunit; AT4G31540.1 ATEXO70G1,EXO70G1 exocyst subunit exo70 family protein G1; LOC_Os08g40840.1 exo70 exocyst complex subunit, putative, expressed	protein_coding	other	AT4G31540	LOC_Os08g40840	0.0319855	0.0973585	0	0.0344536	0	0	0.0332826	0.0346429	0.082321	0.0302342	0.133833	4.79392	0.0434647	0.133833	110.295	35.8201	-4.52401	2.26121
785	GRMZM2G349586	no gene ID in v4	AT2G04160.1 AIR3 Subtilisin-like serine endopeptidase family protein; LOC_Os02g10520.1 OsSub12 - Putative Subtilisin homologue, expressed	protein_coding	pollen allergen	AT2G04160	LOC_Os02g10520	0.133917	0	0	0.0241242	0	0	0	0	0	0	0	4.67508	0.0143673	0.133917	325.396	34.9103	-6.12106	2.22499
786	GRMZM2G132265	no gene ID in v4	AT2G20920.1 Protein of unknown function (DUF3353); LOC_Os03g04440.2 expressed protein	protein_coding	pollen allergen	AT2G20920	LOC_Os03g04440	0	0	0.100717	0	0	0	0	0	0	0	0	4.64565	0.00915609	0.100717	507.384	46.1258	-6.77105	2.21588
787	AC230033.2_FG005	no gene ID in v4	unknown function	protein_coding	unknown.maize			0	0	0	0.288425	0	0	0	0	0	0	0	4.61418	0.0262205	0.288425	175.976	15.9978	-5.25316	2.20608
788	GRMZM2G409286	Zm00001d017731	AT1G65680.1 ATEXPB2,ATHEXP BETA 1.4,EXPB2 expansin B2; LOC_Os03g01610.1 expansin precursor, putative, expressed	protein_coding	pollen allergen	AT1G65680	LOC_Os03g01650	0	0	0	0	0	0	0	0	0	0	0.049424	4.59755	0.0044931	0.049424	1023.25	93.0225	-7.79807	2.20087
789	GRMZM2G581811	no gene ID in v4	transposable_element	transposable_element	TE			0	0.397993	0	0	0	0	0	0	0	0	0	4.53182	0.0361812	0.397993	125.253	11.3867	-4.78862	2.18009
790	GRMZM2G475521	Zm00001d048618	AT3G03550.1 RING/U-box superfamily protein; LOC_Os11g47690.1 zinc finger, C3HC4 type domain containing protein, expressed	protein_coding	other	AT3G03550	LOC_Os11g47690	0	0	0	0.017031	0	0	0	0	0	0	0	4.51547	0.00154827	0.017031	2916.46	265.132	-9.33512	2.17488
791	GRMZM5G865143	no gene ID in v4	unknown function	protein_coding	unknown.maize			0	0	0	0.401087	0	0	0	0	0	0	0	4.50815	0.0364624	0.401087	123.638	11.2398	-4.77745	2.17254
792	GRMZM2G434792	Zm00001d022579	AT4G33070.1 Thiamine pyrophosphate dependent pyruvate decarboxylase family protein; LOC_Os03g18220.1 pyruvate decarboxylase isozyme 2, putative, expressed	protein_coding	pollen allergen	AT4G33070	LOC_Os03g18220	0	0.0386031	0.0128457	0	0.0119608	0	0	0.0202161	0.0512718	0.0114102	0	4.45008	0.0133007	0.0512718	334.575	86.794	-6.23235	2.15383
793	GRMZM2G579041	no gene ID in v4	unknown function	protein_coding	unknown.maize			0	0.298653	0	0	0	0	0	0.0631	0	0	0	4.41169	0.0328866	0.298653	134.149	14.772	-4.92635	2.14133
794	AC209062.3_FG002	Zm00001d014619	unknown function	protein_coding	unknown.maize			0	0	0	0	0	0.095977	0	0.0316094	0	0	0	4.37861	0.0115988	0.095977	377.507	45.6215	-6.42989	2.13047
795	GRMZM2G438260	Zm00001d004230	AT4G00730.1 AHDP,ANL2 Homeobox-leucine zipper family protein / lipid-binding START domain-containing protein; LOC_Os09g35760.2 homeobox and START domains containing protein, putative, expressed	protein_coding	other	AT4G00730	LOC_Os09g35760	0	0.0275101	0	0	0	0	0	0	0.00744083	0	0	4.37744	0.00317736	0.0275101	1377.7	159.121	-8.29796	2.13009
796	GRMZM2G035408	no gene ID in v4	pseudogene	pseudogene	TE			0	0	0	0	0.408221	0	0	0	0	0	0	4.33534	0.037111	0.408221	116.821	10.6201	-4.75201	2.11615
797	GRMZM5G868474	no gene ID in v4	unknown function	protein_coding	unknown.maize			0	0	0	0	0	0	0	0.0569393	0	0	0	4.31801	0.0051763	0.0569393	834.188	75.8353	-7.59386	2.11037
798	AC231426.1_FG002	no gene ID in v4	AT5G55590.1 QRT1 Pectin lyase-like superfamily protein; LOC_Os11g45730.1 pectinesterase, putative, expressed	protein_coding	pollen allergen	AT5G55590	LOC_Os11g45730	0	0	0	0	0	0	0	0	0	0.0311424	0	4.25264	0.00283113	0.0311424	1502.1	136.555	-8.46441	2.08836
799	GRMZM5G809298	no gene ID in v4	unknown function	protein_coding	unknown.maize			0	0.0854847	0	0	0	0	0	0	0	0	0	4.21141	0.00777133	0.0854847	541.916	49.2651	-7.00762	2.0743
800	GRMZM2G067710	no gene ID in v4	LOC_Os03g61510.1 pectinesterase inhibitor domain containing protein, expressed	protein_coding	unknown.maize			0	0	0	0	0	0	0	0	0	0	0.126271	4.17354	0.0114792	0.126271	363.574	33.0522	-6.44484	2.06127
801	GRMZM2G077466	Zm00001d039195	pap8 - purple acid phosphatase8; AT2G16430.2 ATPAP10,PAP10 purple acid phosphatase 10; LOC_Os12g44020.1 Ser/Thr protein phosphatase family protein, putative, expressed	protein_coding	pollen allergen	AT2G16430	LOC_Os12g44020	0.0256531	0.0177746	0.0186635	0.0479787	0.119701	0.0327057	0	0.0277067	0.0284477	0	0.0457732	4.17054	0.0331276	0.119701	125.893	34.8415	-4.91582	2.06024
802	GRMZM2G093613	no gene ID in v4	transposable_element	transposable_element	TE			0	0.143384	0.237475	0	0	0	0	0	0	0	0	4.16453	0.0346235	0.237475	120.28	17.5367	-4.8521	2.05815
803	GRMZM2G166194	no gene ID in v4	unknown function	protein_coding	unknown.maize			0	0	0.220247	0	0	0	0	0	0	0	0	4.0703	0.0200225	0.220247	203.287	18.4806	-5.64224	2.02514
804	GRMZM2G070139	no gene ID in v4	unknown function	protein_coding	unknown.maize			0	0.20408	0.118126	0.0143589	0	0	0	0	0	0	0	4.0641	0.0305969	0.20408	132.827	19.9142	-5.03047	2.02294
805	GRMZM2G073990	no gene ID in v4	pseudogene	pseudogene	TE			0	0	0	0	0	0.087443	0	0	0	0	0.105545	4.05845	0.0175444	0.105545	231.325	38.4524	-5.83285	2.02093
806	GRMZM5G856812	Zm00001d012440	AT2G22560.1 Kinase interacting (KIP1-like) family protein; LOC_Os01g61910.1 KIP1, putative, expressed	protein_coding	pollen allergen	AT2G22560	LOC_Os01g61910	0	0	0	0	0	0	0	0	0	0.00920763	0	3.93236	0.000837058	0.00920763	4697.84	427.076	-10.2224	1.9754
807	GRMZM2G010480	no gene ID in v4	transposable_element	transposable_element	TE			0	0	0	0	0	0	0.0176942	0	0	0	0	3.87002	0.00160857	0.0176942	2405.88	218.717	-9.28001	1.95234
808	GRMZM2G026568	no gene ID in v4	unknown function	protein_coding	unknown.maize			0	0	0	0	0	0	0	0	0	0.0728193	0	3.84284	0.00661994	0.0728193	580.494	52.7722	-7.23897	1.94217
809	GRMZM2G053839	Zm00001d002413	AT4G30160.1 ATVLN4,VLN4 villin 4; LOC_Os04g51440.1 villin protein, putative, expressed	protein_coding	pollen allergen	AT4G30160	LOC_Os04g51440	0.00558443	0	0	0	0	0.0373875	0	0	0	0.0234649	0	3.77644	0.00603971	0.0373875	625.269	101.008	-7.37131	1.91703
810	GRMZM2G430755	Zm00001d053237	cation/H+ exchanger; AT1G79400.1 ATCHX2,CHX2 cation/H+ exchanger 2; LOC_Os08g43690.1 transporter, monovalent cation:proton antiporter-2 family, putative, expressed	protein_coding	pollen allergen	AT1G79400	LOC_Os08g43690	0	0	0.023882	0	0	0.0497341	0	0	0.00835053	0.00973983	0	3.75891	0.00833695	0.0497341	450.873	75.5801	-6.90626	1.91031
811	GRMZM2G333591	Zm00001d007384	AT5G22220.3 ATE2FB,E2F1,E2FB E2F transcription factor 1; LOC_Os12g06200.1 E2F family transcription factor protein, putative, expressed	protein_coding	TF	AT5G22220	LOC_Os12g06200	0.0239991	0.103997	0.028038	0	0	0	0	0.0134311	0	0	0	3.72552	0.015406	0.103997	241.823	35.8232	-6.02037	1.89744
812	AC210113.3_FG001	no gene ID in v4	unknown function	protein_coding	unknown.maize			0	0.034883	0	0	0	0	0	0	0	0	0	3.66959	0.00317118	0.034883	1157.17	105.197	-8.30076	1.87562
813	GRMZM2G366851	Zm00001d010601	cation/hydrogen exchanger; AT2G13620.1 ATCHX15,CHX15 cation/hydrogen exchanger 15; LOC_Os05g39600.1 ATCHX15, putative, expressed	protein_coding	pollen allergen	AT2G13620	LOC_Os05g39600	0	0	0.012479	0.00678923	0.0119035	0	0	0	0	0.0235108	0	3.65857	0.00497114	0.0235108	735.961	155.612	-7.65221	1.87128
814	GRMZM2G070465	Zm00001d043215	AT1G60430.1 ARPC3 actin-related protein C3; LOC_Os02g14000.1 actin-related protein 2/3 complex subunit 3, putative, expressed	protein_coding	pollen allergen	AT1G60430	LOC_Os02g14000	0	0	0	0	0.0161863	0.047435	0	0	0	0	0	3.62628	0.00578376	0.047435	626.977	76.4474	-7.43378	1.85849
815	GRMZM2G181202	Zm00001d047142	AT4G28250.2 ATEXPB3,ATHEXP BETA 1.6,EXPB3 expansin B3; LOC_Os10g40710.1 expansin precursor, putative, expressed	protein_coding	pollen allergen	AT1G65680	LOC_Os10g40090	0	0	0	0	0	0.0553893	0	0	0	0.0266316	0	3.54169	0.00745645	0.0553893	474.984	63.9418	-7.0673	1.82444
816	GRMZM2G057515	no gene ID in v4	AT1G24620.1 EF hand calcium-binding protein family; LOC_Os01g72100.1 OsCML10 - Calmodulin-related calcium sensor protein, expressed	protein_coding	pollen allergen	AT1G24620	LOC_Os01g72100	0	0.0209546	0	0.0221952	0	0	0	0	0.0315138	0.034698	0	3.49502	0.00994197	0.034698	351.542	100.727	-6.65225	1.8053
817	GRMZM2G425148	Zm00001d039224	unknown protein; LOC_Os02g53210.1 expressed protein	protein_coding	pollen allergen	AT2G32970	LOC_Os02g53210	0.0144585	0	0.0167153	0.0518023	0	0.0481603	0.0713347	0	0	0	0.0445165	3.43564	0.0224534	0.0713347	153.012	48.1622	-5.47692	1.78058
818	GRMZM2G568027	no gene ID in v4	transposable_element	transposable_element	TE			0	0	0.0324403	0.0143733	0	0.0198633	0	0.0153448	0.0151942	0.0135311	0	3.37758	0.0100679	0.0324403	335.48	104.117	-6.63409	1.75599
819	GRMZM2G041203	no gene ID in v4	F-box domain containing protein; AT1G48060.1 F-box and associated interaction domains-containing protein; LOC_Os10g10980.1 OsFBX379 - F-box domain containing protein, expressed	protein_coding	pollen allergen	AT1G48060	LOC_Os10g10980	0	0.0465827	0.139208	0	0	0	0	0	0	0	0	3.28756	0.0168901	0.139208	194.644	23.6161	-5.88768	1.71702
820	GRMZM2G162420	Zm00001d045258	unknown protein; LOC_Os06g06580.1 expressed protein	protein_coding	pollen allergen	AT3G01311	LOC_Os06g06660	0	0.041654	0.05292	0	0	0	0	0	0.0169226	0	0	3.22036	0.0101361	0.05292	317.713	60.8533	-6.62436	1.68722
821	GRMZM2G440688	Zm00001d045815	unknown protein; LOC_Os06g19490.1 expressed protein	protein_coding	unknown.rice		LOC_Os06g19490	0	0	0	0	0	0	0	0	0	0.224683	0	3.21851	0.0204258	0.224683	157.571	14.3247	-5.61347	1.68639
822	GRMZM2G401874	Zm00001d052570	AT1G30450.1 ATCCC1,CCC1,HAP5 cation-chloride co-transporter 1; LOC_Os08g23440.1 amino acid permease family protein, putative, expressed	protein_coding	other	AT1G30450	LOC_Os08g23440	0	0	0	0	0	0.0217132	0	0.0379871	0.0662243	0.0137263	0.0203732	3.13833	0.0145476	0.0662243	215.727	47.3894	-6.10307	1.65
823	GRMZM2G588728	no gene ID in v4	unknown function	protein_coding	unknown.maize			0	0.05146	0	0.028906	0	0	0	0	0	0	0	3.09748	0.007306	0.05146	423.964	60.1921	-7.0967	1.6311
824	GRMZM2G031084	no gene ID in v4	unknown function	protein_coding	unknown.maize			0.0345873	0	0	0	0	0	0	0	0	0.0961177	0	3.07951	0.0118823	0.0961177	259.168	32.039	-6.39505	1.6227
825	GRMZM2G107759	no gene ID in v4	unknown function	protein_coding	unknown.maize			0	0	0.0134458	0	0	0	0	0	0	0.0370232	0	3.07434	0.00458809	0.0370232	670.07	83.0382	-7.76789	1.62028
826	GRMZM2G383932	no gene ID in v4	transposable_element	transposable_element	TE			0	0	0	0	0	0	0	0	0	0.0101163	0	2.99637	0.000919667	0.0101163	3258.1	296.191	-10.0866	1.58322
827	GRMZM2G316679	Zm00001d052032	putative tRNA synthetases class II domain containing protein; AT3G11710.1 ATKRS-1 lysyl-tRNA synthetase 1; LOC_Os03g38980.2 tRNA synthetases class II domain containing protein, expressed	protein_coding	other	AT3G11710	LOC_Os03g38980	0	0	0.0152641	0	0	0	0	0.0131871	0.0135251	0	0	2.98865	0.00381602	0.0152641	783.184	195.796	-8.03371	1.57949
828	GRMZM2G090627	Zm00001d026135	uncharacterized mscS family protein; AT3G14810.1 MSL5 mechanosensitive channel of small conductance-like 5; LOC_Os04g47320.1 uncharacterized mscS family protein, putative, expressed	protein_coding	pollen allergen	AT3G14810	LOC_Os04g47320	0	0.0140297	0	0	0.0462583	0.0203039	0	0	0.00640813	0.00697123	0	2.90761	0.00854284	0.0462583	340.356	62.8559	-6.87107	1.53983
829	GRMZM2G584203	no gene ID in v4	unknown function	protein_coding	unknown.maize			0.084295	0	0	0	0	0	0	0	0	0	0	2.90489	0.00766318	0.084295	379.071	34.461	-7.02784	1.53848
830	GRMZM2G087048	no gene ID in v4	putative RNA recognition motif family protein; AT3G54230.2 SUA suppressor of abi3-5; LOC_Os02g07070.1 RNA recognition motif family protein, expressed	protein_coding	pollen allergen	AT3G54230	LOC_Os02g07070	0	0	0	0	0.096864	0	0	0	0	0	0	2.74866	0.00880582	0.096864	312.142	28.3765	-6.82733	1.45873
831	GRMZM2G176584	no gene ID in v4	transposable_element	transposable_element	TE			0	0.0998752	0.0603787	0.0326613	0	0.0726567	0	0	0	0	0	2.71812	0.0241429	0.0998752	112.585	27.2152	-5.37226	1.44261
832	GRMZM2G011383	Zm00001d013340	Nucleotide-diphospho-sugar transferase family protein; AT1G28710.1 Nucleotide-diphospho-sugar transferase family protein; LOC_Os03g52160.1 regulatory protein, putative, expressed	protein_coding	pollen allergen	AT1G28710	LOC_Os03g52160	0	0.00778713	0	0.0266536	0	0	0	0	0	0.070441	0	2.7153	0.0095347	0.070441	284.781	38.5471	-6.7126	1.44111
833	GRMZM2G101978	no gene ID in v4	transposable_element	transposable_element	TE			0	0	0	0	0	0	0.0138766	0	0	0	0	2.70232	0.00126151	0.0138766	2142.14	194.74	-9.63064	1.4342
834	GRMZM2G379271	Zm00001d052745	1-deoxy-D-xylulose 5-phosphate reductoisomerase; AT5G62790.2 DXR,PDE129 1-deoxy-D-xylulose 5-phosphate reductoisomerase; LOC_Os01g01710.1 1-deoxy-D-xylulose 5-phosphate reductoisomerase, chloroplast precursor, putative, expressed	protein_coding	other	AT5G62790	LOC_Os01g01710	0	0	0	0	0.0254794	0.068179	0.0268571	0.0222081	0	0	0	2.70202	0.0129749	0.068179	208.25	39.6313	-6.26814	1.43404
835	GRMZM2G127043	no gene ID in v4	transposable_element	transposable_element	TE			0	0.0203194	0	0	0	0	0.0293369	0	0	0	0	2.69789	0.00451421	0.0293369	597.644	91.9624	-7.79131	1.43183
836	GRMZM2G121788	no gene ID in v4	transposable_element	transposable_element	TE			0	0	0	0	0	0	0.0315298	0	0.0308394	0	0	2.65622	0.00566993	0.0315298	468.475	84.2447	-7.46245	1.40937
837	GRMZM2G094492	no gene ID in v4	transposable_element	transposable_element	TE			0	0	0	0	0.0266924	0	0.0313281	0.0225356	0.0929891	0	0	2.65012	0.0157768	0.0929891	167.975	28.4992	-5.98605	1.40606
838	GRMZM2G363630	no gene ID in v4	pseudogene	pseudogene	TE			0.115727	0	0	0.0778762	0	0	0	0	0.0266083	0	0	2.64898	0.0200192	0.115727	132.322	22.89	-5.64247	1.40544
839	GRMZM2G066759	Zm00001d041250	unknown protein; LOC_Os07g45194.1 expressed protein	protein_coding	unknown.rice		LOC_Os07g45194	0	0	0	0	0	0	0	0.0474577	0	0	0	2.62313	0.00431433	0.0474577	608.004	55.2731	-7.85665	1.39129
840	GRMZM2G394311	Zm00001d015731	IAA-amino acid hydrolase ILR1; AT3G02875.1 ILR1 Peptidase M20/M25/M40 family protein; LOC_Os07g14590.1 hydrolase, putative, expressed	protein_coding	pollen allergen	AT3G02875	LOC_Os07g14590	0	0	0	0	0	0	0	0	0	0.0124042	0	2.6081	0.00112766	0.0124042	2312.84	210.259	-9.79246	1.383
841	GRMZM2G459540	Zm00001d031277	C2H2-like zinc finger protein; AT4G35280.1 C2H2-like zinc finger protein; LOC_Os02g19180.1 ZOS2-06 - C2H2 zinc finger protein, expressed	protein_coding	pollen allergen	AT4G35280	LOC_Os02g19180	0	0.0111566	0	0	0	0	0	0.0300455	0	0	0	2.59251	0.00374564	0.0300455	692.142	86.2863	-8.06057	1.37435
842	AC234171.1_FG010	no gene ID in v4	exostosin family protein; AT5G25310.1 Exostosin family protein; LOC_Os04g01930.1 exostosin family protein, putative, expressed	protein_coding	pollen allergen	AT5G25310	LOC_Os04g01930	0	0	0	0.141445	0	0	0	0	0	0	0	2.58463	0.0128587	0.141445	201.003	18.273	-6.28112	1.36996
843	GRMZM2G164190	no gene ID in v4	transposable_element	transposable_element	TE			0.0115958	0.00869447	0	0	0	0	0	0	0	0	0	2.49585	0.00184457	0.0115958	1353.08	215.238	-9.0825	1.31953
844	GRMZM2G080949	no gene ID in v4	LOC_Os02g10900.1 NB-ARC domain containing protein, expressed	protein_coding	other		LOC_Os02g10900	0	0.0293427	0	0	0	0	0	0	0	0	0	2.49556	0.00266752	0.0293427	935.536	85.0487	-8.55029	1.31936
845	GRMZM2G097647	no gene ID in v4	unknown function	protein_coding	unknown.maize			0.0250519	0	0	0.0143765	0.0674273	0	0	0.0259339	0	0.102967	0	2.44235	0.0214325	0.102967	113.956	23.7197	-5.54406	1.28827
846	GRMZM2G379452	no gene ID in v4	LOC_Os01g73070.2 expressed protein	protein_coding	unknown.rice		LOC_Os11g40920	0	0	0	0	0	0	0	0.00971437	0	0	0	2.42753	0.000883124	0.00971437	2748.8	249.891	-10.1451	1.27949
847	AC191623.3_FG006	no gene ID in v4	unknown function	protein_coding	unknown.maize			0.0541873	0	0	0.0344633	0	0	0	0	0	0	0	2.41385	0.00805915	0.0541873	299.516	44.5463	-6.95516	1.27133
848	GRMZM2G061923	no gene ID in v4	transposable_element	transposable_element	TE			0	0	0	0	0	0.0316205	0	0	0	0	0	2.4073	0.00287459	0.0316205	837.439	76.1308	-8.44243	1.26741
849	GRMZM2G337984	no gene ID in v4	transposable_element	transposable_element	TE			0	0	0	0	0.0433033	0.104376	0	0	0	0	0	2.39849	0.0134254	0.104376	178.654	22.9794	-6.2189	1.26213
850	GRMZM2G049758	Zm00001d039943	methyltransferase domain containing protein; AT2G16030.1 S-adenosyl-L-methionine-dependent methyltransferases superfamily protein; LOC_Os05g42140.1 methyltransferase domain containing protein, expressed	protein_coding	pollen allergen	AT2G16030	LOC_Os05g42140	0	0.0128403	0	0	0	0	0	0	0	0	0	2.39261	0.0011673	0.0128403	2049.7	186.336	-9.74261	1.25858
851	GRMZM2G326032	no gene ID in v4	pseudogene	pseudogene	TE			0	0	0	0.0453247	0.130015	0	0	0	0	0	0	2.3791	0.0159399	0.130015	149.254	18.2987	-5.97121	1.25041
852	GRMZM2G026258	Zm00001d014427	Cyclopropane-fatty-acyl-phospholipid synthase; AT4G33120.1 S-adenosyl-L-methionine-dependent methyltransferases superfamily protein; LOC_Os06g37610.1 Cyclopropane-fatty-acyl-phospholipid synthase, putative, expressed	protein_coding	pollen allergen	AT4G33120	LOC_Os06g37610	0	0	0	0	0	0	0	0.013124	0	0	0	2.33209	0.00119309	0.013124	1954.66	177.696	-9.71108	1.22162
853	GRMZM2G006366	Zm00001d034924	Subtilisin-like serine endopeptidase family protein; AT2G04160.1 AIR3 Subtilisin-like serine endopeptidase family protein; LOC_Os08g23740.1 OsSub55 - Putative Subtilisin homologue, expressed	protein_coding	other	AT2G04160	LOC_Os08g23740	0	0	0.0112507	0	0	0	0	0	0	0	0	2.26602	0.00102279	0.0112507	2215.53	201.412	-9.93327	1.18016
854	GRMZM5G864380	no gene ID in v4	pseudogene	pseudogene	TE			0.0558927	0	0	0	0	0	0	0.0625733	0	0.064258	0	2.22823	0.0166113	0.064258	134.14	34.6763	-5.91169	1.1559
855	GRMZM2G160221	no gene ID in v4	transposable_element	transposable_element	TE			0	0	0	0	0	0	0	0	0.050545	0	0	2.17491	0.004595	0.050545	473.321	43.0292	-7.76572	1.12096
856	GRMZM2G415170	Zm00001d008609	F-box family protein; AT1G67623.1 F-box family protein; LOC_Os05g40360.1 expressed protein	protein_coding	pollen allergen	AT1G67623	LOC_Os05g40360	0	0.023468	0	0	0	0	0	0	0	0	0	2.12621	0.00213345	0.023468	996.604	90.6004	-8.87259	1.08828
857	GRMZM2G174650	Zm00001d030024	vq5 - VQ motif-transcription factor5; AT3G18360.1 VQ motif-containing protein; LOC_Os08g01260.1 VQ domain containing protein, putative, expressed	protein_coding	other	AT3G18360	LOC_Os08g01260	0	0	0	0	0.0168202	0.0239178	0	0.0435667	0.0963275	0	0	2.10444	0.0164211	0.0963275	128.155	21.8467	-5.9283	1.07344
858	GRMZM5G897577	no gene ID in v4	unknown function	protein_coding	unknown.maize			0	0.124749	0	0	0	0	0	0	0	0	0	2.09162	0.0113408	0.124749	184.433	16.7667	-6.46233	1.06462
859	GRMZM2G168155	no gene ID in v4	AT5G63380.1 AMP-dependent synthetase and ligase family protein; LOC_Os01g67530.1 AMP-binding enzyme, putative, expressed	protein_coding	other	AT5G63380	LOC_Os01g67530	0	0	0	0	0	0	0	0	0	0.0465143	0	1.99395	0.00422858	0.0465143	471.543	42.8675	-7.88561	0.995632
860	GRMZM5G885447	no gene ID in v4	pseudogene	pseudogene	TE			0	0	0	0	0	0	0	0	0	0.037564	0	1.96698	0.00341491	0.037564	575.998	52.3634	-8.19394	0.975982
861	GRMZM2G365605	no gene ID in v4	unknown function	protein_coding	unknown.maize			0	0	0	0	0	0	0	0	0.0738077	0	0	1.87975	0.00670979	0.0738077	280.15	25.4682	-7.21952	0.910538
862	GRMZM2G326147	no gene ID in v4	unknown function	protein_coding	unknown.maize			0	0	0	0	0	0	0.024719	0	0	0	0	1.86427	0.00224718	0.024719	829.602	75.4183	-8.79767	0.89861
863	GRMZM2G116213	no gene ID in v4	transposable_element	transposable_element	TE			0	0.0862325	0	0	0	0	0	0	0	0	0	1.86094	0.00783932	0.0862325	237.385	21.5805	-6.99506	0.896032
864	GRMZM2G549929	no gene ID in v4	unknown function	protein_coding	unknown.maize			0	0	0	0	0.0346813	0	0	0	0	0	0	1.84527	0.00315285	0.0346813	585.27	53.2063	-8.30913	0.883829
865	GRMZM2G399421	Zm00001d050149	AT4G18180.1 Pectin lyase-like superfamily protein; LOC_Os08g23790.1 polygalacturonase, putative, expressed	protein_coding	pollen allergen	AT4G18180	LOC_Os08g23790	0	0	0	0.0065581	0	0.045523	0.0690023	0	0	0	0	1.8336	0.0110076	0.0690023	166.576	26.5731	-6.50536	0.874682
866	GRMZM2G477203	no gene ID in v4	transposable_element	transposable_element	TE			0	0	0	0	0	0	0.0192666	0	0	0	0	1.81099	0.00175151	0.0192666	1033.96	93.9966	-9.15719	0.856779
867	GRMZM2G137371	no gene ID in v4	transposable_element	transposable_element	TE			0	0.0480287	0	0	0.0406267	0	0	0	0	0	0	1.7806	0.00805958	0.0480287	220.93	37.0737	-6.95508	0.832362
868	AC195306.3_FG003	no gene ID in v4	unknown function	protein_coding	unknown.maize			0	0	0	0	0	0	0	0.0868107	0	0	0	1.77808	0.00789188	0.0868107	225.305	20.4823	-6.98542	0.830321
869	GRMZM2G139701	no gene ID in v4	transposable_element	transposable_element	TE			0	0.0273043	0.040676	0	0	0	0	0	0	0	0	1.76127	0.00618003	0.040676	284.994	43.2999	-7.33817	0.816616
870	GRMZM5G818812	no gene ID in v4	unknown function	protein_coding	unknown.maize			0	0	0	0	0	0.0277173	0	0	0.038007	0	0.0386958	1.69427	0.00949274	0.0386958	178.481	43.7843	-6.71896	0.760664
871	GRMZM2G170839	Zm00001d030468	AT4G33840.1 Glycosyl hydrolase family 10 protein; LOC_Os10g21110.1 glycosyl hydrolase family 10 protein, putative, expressed	protein_coding	pollen allergen	AT4G33840	LOC_Os10g21110	0	0	0	0	0	0	0	0.0193983	0.0483195	0	0	1.66193	0.00615616	0.0483195	269.962	34.3946	-7.34375	0.73286
872	GRMZM2G400284	no gene ID in v4	AT1G11060.1 WAPL (Wings apart-like protein regulation of heterochromatin) protein; LOC_Os10g35380.1 expressed protein	protein_coding	pollen allergen	AT1G11060	LOC_Os10g35380	0.0305823	0	0.063463	0	0.0672133	0	0	0	0	0	0	1.66166	0.0146599	0.0672133	113.347	24.7221	-6.09198	0.732621
873	GRMZM2G148624	Zm00001d037376	AT4G30590.1 AtENODL12,ENODL12 early nodulin-like protein 12; LOC_Os06g17730.1 plastocyanin-like domain containing protein, putative, expressed	protein_coding	pollen allergen	AT4G30590	LOC_Os06g17730	0	0.0102131	0	0.0613154	0	0	0	0	0	0	0	1.61615	0.00650259	0.0613154	248.54	26.358	-7.26477	0.692564
874	GRMZM2G452150	Zm00001d030583	AT4G18180.1 Pectin lyase-like superfamily protein; LOC_Os08g23790.1 polygalacturonase, putative, expressed	protein_coding	pollen allergen	AT4G18180	LOC_Os08g23790	0	0.00860127	0	0	0	0	0	0	0	0	0	1.5963	0.000781933	0.00860127	2041.48	185.589	-10.3207	0.674732
875	AC200108.4_FG012	no gene ID in v4	transposable_element	transposable_element	TE			0	0	0	0.0331473	0	0	0	0	0	0	0	1.56849	0.00301339	0.0331473	520.505	47.3186	-8.37439	0.649373
876	GRMZM2G149122	no gene ID in v4	AT1G03370.1 C2 calcium/lipid-binding and GRAM domain containing protein; LOC_Os08g38440.1 GRAM and C2 domains containing protein, putative, expressed	protein_coding	pollen allergen	AT1G03370	LOC_Os08g38440	0	0.00949147	0	0	0	0	0	0	0	0	0	1.534	0.000862861	0.00949147	1777.8	161.618	-10.1786	0.617295
877	GRMZM2G438704	Zm00001d011774	Kinase interacting family protein; AT2G22560.1 Kinase interacting (KIP1-like) family protein; LOC_Os01g74510.1 KIP1, putative, expressed	protein_coding	pollen allergen	AT2G22560	LOC_Os01g74510	0.0182167	0.0422489	0.0073809	0.0224397	0.0115855	0	0	0.02465	0.0238193	0	0	1.52522	0.0136674	0.0422489	111.596	36.1009	-6.19312	0.609021
878	GRMZM2G001924	Zm00001d035342	AT1G79680.1 ATWAKL10,WAKL10 WALL ASSOCIATED KINASE (WAK)-LIKE 10; LOC_Os04g30160.1 OsWAK46 - OsWAK receptor-like protein kinase, expressed	protein_coding	kinase	AT1G79680	LOC_Os04g30160	0	0	0	0	0.0141143	0.0299018	0	0	0.00946597	0	0	1.5249	0.004862	0.0299018	313.637	50.9971	-7.68423	0.608718
879	GRMZM2G317382	Zm00001d011726	AT4G32650.1 ATKC1,AtLKT1,KAT3,KC1 potassium channel in Arabidopsis thaliana 3; LOC_Os11g10420.1 phosphatidylinositol kinase, putative, expressed	protein_coding	pollen allergen	AT4G32650	LOC_Os11g10420	0.00310346	0	0.00373943	0	0.00408307	0.006459	0	0	0.00315329	0	0	1.51296	0.00186711	0.006459	810.322	234.241	-9.06497	0.597376
880	GRMZM2G419823	no gene ID in v4	transposable_element	transposable_element	TE			0	0	0	0	0	0.0146455	0	0	0	0	0	1.50858	0.00133141	0.0146455	1133.07	103.007	-9.55283	0.593193
881	GRMZM2G355469	Zm00001d025462	AT4G37850.1 basic helix-loop-helix (bHLH) DNA-binding superfamily protein; LOC_Os03g46860.1 helix-loop-helix DNA-binding protein, putative, expressed	protein_coding	TF	AT4G37850	LOC_Os03g46860	0	0	0	0	0	0.0833603	0	0.0169789	0.0508626	0	0	1.50218	0.0137456	0.0833603	109.284	18.0203	-6.18488	0.587056
882	GRMZM2G127543	no gene ID in v4	unknown function	protein_coding	unknown.maize			0	0.0187356	0	0.0197722	0	0	0	0	0	0	0	1.43608	0.00350071	0.0197722	410.226	72.6313	-8.15814	0.522139
883	GRMZM2G441544	no gene ID in v4	transposable_element	transposable_element	TE			0	0	0	0	0.033254	0	0	0	0	0.0274722	0	1.40548	0.00552057	0.033254	254.589	42.2649	-7.50097	0.491059
884	GRMZM2G081562	no gene ID in v4	transposable_element	transposable_element	TE			0.0291723	0	0	0	0	0	0	0.0250598	0	0	0	1.37572	0.00493019	0.0291723	279.039	47.1583	-7.66414	0.460182
885	GRMZM2G155491	Zm00001d003343	amino acid transporter; AT5G09220.1 AAP2 amino acid permease 2; LOC_Os04g39489.1 amino acid transporter, putative, expressed	protein_coding	pollen allergen	AT5G09220	LOC_Os04g39489	0	0.0213149	0	0.00630887	0	0.0221357	0	0	0	0.0311843	0	1.36025	0.00735853	0.0311843	184.854	43.6197	-7.08637	0.443872
886	GRMZM2G101722	no gene ID in v4	LOC_Os12g07120.1 GATA zinc finger domain containing protein, expressed	protein_coding	pollen allergen		LOC_Os12g07120	0	0	0	0	0	0	0	0	0.132334	0	0	1.35828	0.0120304	0.132334	112.904	10.264	-6.37717	0.441786
887	GRMZM2G320175	no gene ID in v4	glycoside hydrolase family protein / polygalacturonase (pectinase) family protein; AT2G33160.1 glycoside hydrolase family 28 protein / polygalacturonase (pectinase) family protein; LOC_Os06g35370.1 polygalacturonase, putative, expressed	protein_coding	pollen allergen	AT2G33160	LOC_Os06g35370	0	0	0	0	0	0.0155254	0	0	0	0.012647	0.0360121	1.35315	0.00583495	0.0360121	231.905	37.575	-7.42106	0.436325
888	AC184130.4_FG005	Zm00001d053755	AT3G12660.1 FLA14 FASCICLIN-like arabinogalactan protein 14 precursor; LOC_Os06g44660.1 fasciclin-like arabinogalactan precursor protein, putative, expressed	protein_coding	pollen allergen	AT3G12660	LOC_Os06g44660	0	0	0	0	0	0	0	0.0565625	0.0555369	0	0	1.34424	0.0101909	0.0565625	131.907	23.7656	-6.61658	0.426791
889	GRMZM2G152029	no gene ID in v4	AT1G27440.1 ATGUT1,GUT2,IRX10 Exostosin family protein; LOC_Os01g70200.1 exostosin family domain containing protein, expressed	protein_coding	pollen allergen	AT1G27440	LOC_Os01g70200	0.0284341	0	0	0	0	0	0	0.016324	0.03244	0	0	1.32911	0.007018	0.03244	189.385	40.9712	-7.15472	0.410455
890	GRMZM2G471240	Zm00001d029412	AT2G26560.1 PLA IIA,PLA2A,PLP2 phospholipase A 2A; LOC_Os03g27610.1 patatin, putative, expressed	protein_coding	other	AT2G26560	LOC_Os03g27610	0	0	0	0.00862813	0	0	0	0	0	0	0	1.26537	0.000784376	0.00862813	1613.21	146.656	-10.3162	0.339555
891	GRMZM2G435756	Zm00001d041266	AT4G14820.1 Pentatricopeptide repeat (PPR) superfamily protein; LOC_Os02g41560.1 pentatricopeptide, putative, expressed	protein_coding	other	AT4G14820	LOC_Os02g41560	0	0.0084848	0	0	0	0.0323313	0	0	0	0	0	1.20845	0.00371055	0.0323313	325.679	37.3771	-8.07415	0.273156
892	GRMZM5G873271	Zm00001d039382	AT3G43720.1 Bifunctional inhibitor/lipid-transfer protein/seed storage 2S albumin superfamily protein; LOC_Os07g29230.1 LTPL63 - Protease inhibitor/seed storage/LTP family protein precursor, putative, expressed	protein_coding	other	AT3G43720	LOC_Os02g49280	0	0	0	0	0.0306737	0	0	0	0.0797977	0	0	1.14063	0.0100429	0.0797977	113.577	14.2941	-6.63769	0.189835
893	GRMZM2G065136	no gene ID in v4	pseudogene	pseudogene	TE			0.0512527	0	0	0	0	0	0	0	0	0	0	1.13465	0.00465933	0.0512527	243.522	22.1383	-7.74566	0.182246
894	GRMZM2G348151	Zm00001d004846	AT5G13150.1 ATEXO70C1,EXO70C1 exocyst subunit exo70 family protein C1; LOC_Os11g06700.1 exo70 exocyst complex subunit, putative, expressed	protein_coding	pollen allergen	AT5G13150	LOC_Os11g06700	0	0	0	0	0	0	0	0.0119821	0	0	0	1.12385	0.00108928	0.0119821	1031.73	93.7937	-9.84241	0.168444
895	GRMZM2G124225	Zm00001d037739	AT4G39980.1 DHS1 3-deoxy-D-arabino-heptulosonate 7-phosphate synthase 1; LOC_Os07g42960.1 phospho-2-dehydro-3-deoxyheptonate aldolase, chloroplast precursor, putative, expressed	protein_coding	pollen allergen	AT4G39980	LOC_Os07g42960	0	0	0.0421638	0	0	0	0.0145223	0	0.0120365	0.0234281	0	1.09115	0.00837734	0.0421638	130.25	25.8788	-6.89929	0.125846
896	AC203251.3_FG002	no gene ID in v4	unknown function	protein_coding	unknown.maize			0.050223	0.0288755	0	0	0	0	0	0	0	0	0	1.08426	0.00719077	0.050223	150.785	21.5889	-7.11964	0.11671
897	GRMZM2G314176	no gene ID in v4	AT3G13060.2 ECT5 evolutionarily conserved C-terminal region 5; LOC_Os08g12760.1 YT521-B, putative, expressed	protein_coding	pollen allergen	AT3G13060	LOC_Os08g12760	0	0	0	0	0	0	0	0.041788	0	0	0	1.07104	0.00379891	0.041788	281.933	25.6303	-8.0402	0.0990106
898	AC212859.3_FG003	no gene ID in v4	AT5G01020.1 Protein kinase superfamily protein; LOC_Os01g43851.1 cytochrome P450 72A1, putative, expressed	protein_coding	kinase	AT5G01020	LOC_Os01g43851	0	0.0942488	0	0	0	0	0	0	0	0	0	1.0679	0.00856807	0.0942488	124.637	11.3306	-6.86681	0.0947712
899	AC207235.3_FG001	no gene ID in v4	transposable_element	transposable_element	TE			0	0	0	0	0	0	0	0	0	0.00803447	0	1.03579	0.000730406	0.00803447	1418.1	128.918	-10.419	0.0507315
900	GRMZM2G106834	Zm00001d029403	AT3G63240.1 DNAse I-like superfamily protein; LOC_Os03g46090.1 endonuclease/exonuclease/phosphatase family domain containing protein, expressed	protein_coding	other	AT3G63240	LOC_Os03g46090	0	0	0.0620214	0	0	0	0	0	0	0	0	1.01287	0.00563831	0.0620214	179.641	16.331	-7.47052	0.0184557
901	GRMZM2G560924	no gene ID in v4	pseudogene	pseudogene	TE			0	0	0	0	0	0	0	0	0	0	0	1879.35	0	0	#DIV/0!	#DIV/0!	#NUM!	10.876
902	GRMZM2G510203	no gene ID in v4	pseudogene	pseudogene	TE			0	0	0	0	0	0	0	0	0	0	0	1098.71	0	0	#DIV/0!	#DIV/0!	#NUM!	10.1016
903	GRMZM2G517002	no gene ID in v4	pseudogene	pseudogene	TE			0	0	0	0	0	0	0	0	0	0	0	986.144	0	0	#DIV/0!	#DIV/0!	#NUM!	9.94565
904	GRMZM2G583976	no gene ID in v4	transposable_element	transposable_element	TE			0	0	0	0	0	0	0	0	0	0	0	923.883	0	0	#DIV/0!	#DIV/0!	#NUM!	9.85157
905	GRMZM2G565261	no gene ID in v4	pseudogene	pseudogene	TE			0	0	0	0	0	0	0	0	0	0	0	746.564	0	0	#DIV/0!	#DIV/0!	#NUM!	9.54412
906	GRMZM2G490072	no gene ID in v4	pseudogene	pseudogene	TE			0	0	0	0	0	0	0	0	0	0	0	362.95	0	0	#DIV/0!	#DIV/0!	#NUM!	8.50363
907	GRMZM2G500705	no gene ID in v4	transposable_element	transposable_element	TE			0	0	0	0	0	0	0	0	0	0	0	279.417	0	0	#DIV/0!	#DIV/0!	#NUM!	8.12628
908	GRMZM2G542919	no gene ID in v4	transposable_element	transposable_element	TE			0	0	0	0	0	0	0	0	0	0	0	273.529	0	0	#DIV/0!	#DIV/0!	#NUM!	8.09555
909	GRMZM2G534598	no gene ID in v4	pseudogene	pseudogene	TE			0	0	0	0	0	0	0	0	0	0	0	257.889	0	0	#DIV/0!	#DIV/0!	#NUM!	8.01061
910	GRMZM2G498488	no gene ID in v4	transposable_element	transposable_element	TE			0	0	0	0	0	0	0	0	0	0	0	213.919	0	0	#DIV/0!	#DIV/0!	#NUM!	7.74092
911	GRMZM2G558230	no gene ID in v4	pseudogene	pseudogene	TE			0	0	0	0	0	0	0	0	0	0	0	193.846	0	0	#DIV/0!	#DIV/0!	#NUM!	7.59877
912	GRMZM2G569029	no gene ID in v4	transposable_element	transposable_element	TE			0	0	0	0	0	0	0	0	0	0	0	193.846	0	0	#DIV/0!	#DIV/0!	#NUM!	7.59877
913	GRMZM2G538711	no gene ID in v4	pseudogene	pseudogene	TE			0	0	0	0	0	0	0	0	0	0	0	192.404	0	0	#DIV/0!	#DIV/0!	#NUM!	7.588
914	GRMZM2G501854	no gene ID in v4	pseudogene	pseudogene	TE			0	0	0	0	0	0	0	0	0	0	0	192.404	0	0	#DIV/0!	#DIV/0!	#NUM!	7.588
915	GRMZM2G579881	no gene ID in v4	transposable_element	transposable_element	TE			0	0	0	0	0	0	0	0	0	0	0	178.179	0	0	#DIV/0!	#DIV/0!	#NUM!	7.47718
916	GRMZM2G552051	no gene ID in v4	transposable_element	transposable_element	TE			0	0	0	0	0	0	0	0	0	0	0	159.501	0	0	#DIV/0!	#DIV/0!	#NUM!	7.31742
917	GRMZM2G493871	no gene ID in v4	transposable_element	transposable_element	TE			0	0	0	0	0	0	0	0	0	0	0	151.949	0	0	#DIV/0!	#DIV/0!	#NUM!	7.24744
918	GRMZM2G571079	no gene ID in v4	pseudogene	pseudogene	TE			0	0	0	0	0	0	0	0	0	0	0	149.982	0	0	#DIV/0!	#DIV/0!	#NUM!	7.22865
919	GRMZM2G509531	no gene ID in v4	transposable_element	transposable_element	TE			0	0	0	0	0	0	0	0	0	0	0	122.535	0	0	#DIV/0!	#DIV/0!	#NUM!	6.93705
920	GRMZM2G556839	no gene ID in v4	unknown function	protein_coding	unknown.maize			0	0	0	0	0	0	0	0	0	0	0	121.197	0	0	#DIV/0!	#DIV/0!	#NUM!	6.92121
921	GRMZM2G585646	no gene ID in v4	pseudogene	pseudogene	TE			0	0	0	0	0	0	0	0	0	0	0	121.073	0	0	#DIV/0!	#DIV/0!	#NUM!	6.91973
922	GRMZM2G528670	no gene ID in v4	transposable_element	transposable_element	TE			0	0	0	0	0	0	0	0	0	0	0	109.847	0	0	#DIV/0!	#DIV/0!	#NUM!	6.77936
923	GRMZM2G537571	no gene ID in v4	pseudogene	pseudogene	TE			0	0	0	0	0	0	0	0	0	0	0	99.2	0	0	#DIV/0!	#DIV/0!	#NUM!	6.63227
924	GRMZM2G383303	no gene ID in v4	unknown function	protein_coding	unknown.arabidopsis	AT3G04735		0	0	0	0	0	0	0	0	0	0	0	96.5273	0	0	#DIV/0!	#DIV/0!	#NUM!	6.59287
925	GRMZM2G483312	no gene ID in v4	pseudogene	pseudogene	TE			0	0	0	0	0	0	0	0	0	0	0	90.8417	0	0	#DIV/0!	#DIV/0!	#NUM!	6.50528
926	GRMZM2G557626	no gene ID in v4	pseudogene	pseudogene	TE			0	0	0	0	0	0	0	0	0	0	0	85.6313	0	0	#DIV/0!	#DIV/0!	#NUM!	6.42007
927	GRMZM2G576628	no gene ID in v4	transposable_element	transposable_element	TE			0	0	0	0	0	0	0	0	0	0	0	85.6297	0	0	#DIV/0!	#DIV/0!	#NUM!	6.42004
928	GRMZM2G565593	no gene ID in v4	transposable_element	transposable_element	TE			0	0	0	0	0	0	0	0	0	0	0	82.535	0	0	#DIV/0!	#DIV/0!	#NUM!	6.36693
929	GRMZM2G574867	no gene ID in v4	pseudogene	pseudogene	TE			0	0	0	0	0	0	0	0	0	0	0	80.1013	0	0	#DIV/0!	#DIV/0!	#NUM!	6.32375
930	GRMZM2G502202	no gene ID in v4	transposable_element	transposable_element	TE			0	0	0	0	0	0	0	0	0	0	0	77.1527	0	0	#DIV/0!	#DIV/0!	#NUM!	6.26964
931	GRMZM2G567879	no gene ID in v4	transposable_element	transposable_element	TE			0	0	0	0	0	0	0	0	0	0	0	73.052	0	0	#DIV/0!	#DIV/0!	#NUM!	6.19085
932	GRMZM2G539235	no gene ID in v4	transposable_element	transposable_element	TE			0	0	0	0	0	0	0	0	0	0	0	72.6747	0	0	#DIV/0!	#DIV/0!	#NUM!	6.18338
933	GRMZM2G513164	no gene ID in v4	pseudogene	pseudogene	TE			0	0	0	0	0	0	0	0	0	0	0	69.818	0	0	#DIV/0!	#DIV/0!	#NUM!	6.12553
934	GRMZM2G505877	no gene ID in v4	transposable_element	transposable_element	TE			0	0	0	0	0	0	0	0	0	0	0	66.8073	0	0	#DIV/0!	#DIV/0!	#NUM!	6.06193
935	GRMZM2G550242	no gene ID in v4	pseudogene	pseudogene	TE			0	0	0	0	0	0	0	0	0	0	0	64.846	0	0	#DIV/0!	#DIV/0!	#NUM!	6.01895
936	GRMZM2G511666	no gene ID in v4	pseudogene	pseudogene	TE			0	0	0	0	0	0	0	0	0	0	0	60.013	0	0	#DIV/0!	#DIV/0!	#NUM!	5.9072
937	AC190610.3_FG001	no gene ID in v4	transposable_element	transposable_element	TE			0	0	0	0	0	0	0	0	0	0	0	59.8623	0	0	#DIV/0!	#DIV/0!	#NUM!	5.90358
938	GRMZM2G567475	no gene ID in v4	pseudogene	pseudogene	TE			0	0	0	0	0	0	0	0	0	0	0	54.9519	0	0	#DIV/0!	#DIV/0!	#NUM!	5.7801
939	GRMZM2G072382	no gene ID in v4	transposable_element	transposable_element	TE			0	0	0	0	0	0	0	0	0	0	0	53.0519	0	0	#DIV/0!	#DIV/0!	#NUM!	5.72933
940	GRMZM2G534633	no gene ID in v4	pseudogene	pseudogene	TE			0	0	0	0	0	0	0	0	0	0	0	52.485	0	0	#DIV/0!	#DIV/0!	#NUM!	5.71383
941	GRMZM2G498073	no gene ID in v4	pseudogene	pseudogene	TE			0	0	0	0	0	0	0	0	0	0	0	47.802	0	0	#DIV/0!	#DIV/0!	#NUM!	5.579
942	GRMZM2G493017	no gene ID in v4	pseudogene	pseudogene	TE			0	0	0	0	0	0	0	0	0	0	0	47.674	0	0	#DIV/0!	#DIV/0!	#NUM!	5.57513
943	GRMZM2G452275	no gene ID in v4	pseudogene	pseudogene	TE			0	0	0	0	0	0	0	0	0	0	0	46.0252	0	0	#DIV/0!	#DIV/0!	#NUM!	5.52435
944	GRMZM2G514377	no gene ID in v4	pseudogene	pseudogene	TE			0	0	0	0	0	0	0	0	0	0	0	43.143	0	0	#DIV/0!	#DIV/0!	#NUM!	5.43105
945	GRMZM2G484246	no gene ID in v4	pseudogene	pseudogene	TE			0	0	0	0	0	0	0	0	0	0	0	41.1161	0	0	#DIV/0!	#DIV/0!	#NUM!	5.36163
946	GRMZM2G550060	no gene ID in v4	pseudogene	pseudogene	TE			0	0	0	0	0	0	0	0	0	0	0	38.6324	0	0	#DIV/0!	#DIV/0!	#NUM!	5.27174
947	GRMZM2G339128	no gene ID in v4	pseudogene	pseudogene	TE			0	0	0	0	0	0	0	0	0	0	0	38.2313	0	0	#DIV/0!	#DIV/0!	#NUM!	5.25668
948	GRMZM2G155052	no gene ID in v4	transposable_element	transposable_element	TE			0	0	0	0	0	0	0	0	0	0	0	37.4945	0	0	#DIV/0!	#DIV/0!	#NUM!	5.22861
949	GRMZM5G820735	no gene ID in v4	unknown function	protein_coding	unknown.maize			0	0	0	0	0	0	0	0	0	0	0	35.0633	0	0	#DIV/0!	#DIV/0!	#NUM!	5.13189
950	GRMZM5G895114	no gene ID in v4	pseudogene	pseudogene	TE			0	0	0	0	0	0	0	0	0	0	0	33.7275	0	0	#DIV/0!	#DIV/0!	#NUM!	5.07585
951	GRMZM2G545394	no gene ID in v4	pseudogene	pseudogene	TE			0	0	0	0	0	0	0	0	0	0	0	32.5577	0	0	#DIV/0!	#DIV/0!	#NUM!	5.02493
952	GRMZM2G591457	no gene ID in v4	pseudogene	pseudogene	TE			0	0	0	0	0	0	0	0	0	0	0	31.4834	0	0	#DIV/0!	#DIV/0!	#NUM!	4.97652
953	GRMZM2G559491	no gene ID in v4	unknown function	protein_coding	unknown.maize			0	0	0	0	0	0	0	0	0	0	0	31.0088	0	0	#DIV/0!	#DIV/0!	#NUM!	4.9546
954	GRMZM2G000943	no gene ID in v4	pseudogene	pseudogene	TE			0	0	0	0	0	0	0	0	0	0	0	30.5507	0	0	#DIV/0!	#DIV/0!	#NUM!	4.93314
955	GRMZM2G529223	no gene ID in v4	pseudogene	pseudogene	TE			0	0	0	0	0	0	0	0	0	0	0	29.7404	0	0	#DIV/0!	#DIV/0!	#NUM!	4.89435
956	GRMZM2G503096	no gene ID in v4	pseudogene	pseudogene	TE			0	0	0	0	0	0	0	0	0	0	0	29.4306	0	0	#DIV/0!	#DIV/0!	#NUM!	4.87925
957	GRMZM2G546441	no gene ID in v4	pseudogene	pseudogene	TE			0	0	0	0	0	0	0	0	0	0	0	29.4094	0	0	#DIV/0!	#DIV/0!	#NUM!	4.87821
958	GRMZM2G553279	no gene ID in v4	pseudogene	pseudogene	TE			0	0	0	0	0	0	0	0	0	0	0	28.4388	0	0	#DIV/0!	#DIV/0!	#NUM!	4.82979
959	AC214764.3_FG004	no gene ID in v4	unknown function	protein_coding	unknown.maize			0	0	0	0	0	0	0	0	0	0	0	27.5143	0	0	#DIV/0!	#DIV/0!	#NUM!	4.78211
960	GRMZM2G070872	no gene ID in v4	pseudogene	pseudogene	TE			0	0	0	0	0	0	0	0	0	0	0	27.2613	0	0	#DIV/0!	#DIV/0!	#NUM!	4.76878
961	GRMZM2G571030	no gene ID in v4	pseudogene	pseudogene	TE			0	0	0	0	0	0	0	0	0	0	0	25.0371	0	0	#DIV/0!	#DIV/0!	#NUM!	4.64599
962	GRMZM2G524755	no gene ID in v4	pseudogene	pseudogene	TE			0	0	0	0	0	0	0	0	0	0	0	22.5013	0	0	#DIV/0!	#DIV/0!	#NUM!	4.49194
963	GRMZM5G835983	no gene ID in v4	pseudogene	pseudogene	TE			0	0	0	0	0	0	0	0	0	0	0	21.8351	0	0	#DIV/0!	#DIV/0!	#NUM!	4.44857
964	AC217371.3_FG003	no gene ID in v4	unknown function	protein_coding	unknown.maize			0	0	0	0	0	0	0	0	0	0	0	21.3258	0	0	#DIV/0!	#DIV/0!	#NUM!	4.41453
965	GRMZM2G498497	no gene ID in v4	pseudogene	pseudogene	TE			0	0	0	0	0	0	0	0	0	0	0	20.9188	0	0	#DIV/0!	#DIV/0!	#NUM!	4.38673
966	GRMZM2G515291	no gene ID in v4	pseudogene	pseudogene	TE			0	0	0	0	0	0	0	0	0	0	0	20.532	0	0	#DIV/0!	#DIV/0!	#NUM!	4.3598
967	GRMZM2G484375	no gene ID in v4	pseudogene	pseudogene	TE			0	0	0	0	0	0	0	0	0	0	0	19.5887	0	0	#DIV/0!	#DIV/0!	#NUM!	4.29195
968	GRMZM2G587755	no gene ID in v4	pseudogene	pseudogene	TE			0	0	0	0	0	0	0	0	0	0	0	19.1813	0	0	#DIV/0!	#DIV/0!	#NUM!	4.26163
969	GRMZM5G861056	no gene ID in v4	pseudogene	pseudogene	TE			0	0	0	0	0	0	0	0	0	0	0	18.695	0	0	#DIV/0!	#DIV/0!	#NUM!	4.22458
970	GRMZM2G379459	no gene ID in v4	unknown function	protein_coding	unknown.maize			0	0	0	0	0	0	0	0	0	0	0	17.141	0	0	#DIV/0!	#DIV/0!	#NUM!	4.09938
971	GRMZM2G551831	no gene ID in v4	pseudogene	pseudogene	TE			0	0	0	0	0	0	0	0	0	0	0	17.1115	0	0	#DIV/0!	#DIV/0!	#NUM!	4.09689
972	GRMZM2G497526	no gene ID in v4	pseudogene	pseudogene	TE			0	0	0	0	0	0	0	0	0	0	0	16.5576	0	0	#DIV/0!	#DIV/0!	#NUM!	4.04942
973	GRMZM2G038617	no gene ID in v4	pseudogene	pseudogene	TE			0	0	0	0	0	0	0	0	0	0	0	16.39	0	0	#DIV/0!	#DIV/0!	#NUM!	4.03475
974	AC196065.3_FG001	Zm00001d019742	unknown function	protein_coding	unknown.maize			0	0	0	0	0	0	0	0	0	0	0	14.8498	0	0	#DIV/0!	#DIV/0!	#NUM!	3.89237
975	GRMZM2G569599	no gene ID in v4	transposable_element	transposable_element	TE			0	0	0	0	0	0	0	0	0	0	0	14.5093	0	0	#DIV/0!	#DIV/0!	#NUM!	3.85891
976	GRMZM2G117666	no gene ID in v4	transposable_element	transposable_element	TE			0	0	0	0	0	0	0	0	0	0	0	14.4966	0	0	#DIV/0!	#DIV/0!	#NUM!	3.85765
977	GRMZM2G131757	no gene ID in v4	unknown function	protein_coding	unknown.maize			0	0	0	0	0	0	0	0	0	0	0	14.2926	0	0	#DIV/0!	#DIV/0!	#NUM!	3.83719
978	GRMZM2G031150	no gene ID in v4	unknown function	protein_coding	unknown.maize			0	0	0	0	0	0	0	0	0	0	0	14.1037	0	0	#DIV/0!	#DIV/0!	#NUM!	3.81801
979	GRMZM5G894862	Zm00001d033728	Nucleolar complex protein2 homolog	protein_coding	other			0	0	0	0	0	0	0	0	0	0	0	13.4305	0	0	#DIV/0!	#DIV/0!	#NUM!	3.74744
980	GRMZM2G494224	no gene ID in v4	pseudogene	pseudogene	TE			0	0	0	0	0	0	0	0	0	0	0	13.3979	0	0	#DIV/0!	#DIV/0!	#NUM!	3.74393
981	GRMZM2G555078	no gene ID in v4	pseudogene	pseudogene	TE			0	0	0	0	0	0	0	0	0	0	0	13.3244	0	0	#DIV/0!	#DIV/0!	#NUM!	3.736
982	GRMZM2G540176	no gene ID in v4	transposable_element	transposable_element	TE			0	0	0	0	0	0	0	0	0	0	0	12.8751	0	0	#DIV/0!	#DIV/0!	#NUM!	3.68651
983	GRMZM2G425808	no gene ID in v4	LOC_Os05g01310.3 ankyrin repeat family protein putative	protein_coding	pollen allergen		LOC_Os05g01310	0	0	0	0	0	0	0	0	0	0	0	12.8309	0	0	#DIV/0!	#DIV/0!	#NUM!	3.68155
984	GRMZM2G556472	no gene ID in v4	unknown function	protein_coding	unknown.maize			0	0	0	0	0	0	0	0	0	0	0	12.6169	0	0	#DIV/0!	#DIV/0!	#NUM!	3.65729
985	GRMZM2G512080	no gene ID in v4	pseudogene	pseudogene	TE			0	0	0	0	0	0	0	0	0	0	0	12.3516	0	0	#DIV/0!	#DIV/0!	#NUM!	3.62663
986	GRMZM2G563026	no gene ID in v4	pseudogene	pseudogene	TE			0	0	0	0	0	0	0	0	0	0	0	11.4838	0	0	#DIV/0!	#DIV/0!	#NUM!	3.52153
987	GRMZM2G023764	no gene ID in v4	unknown function	protein_coding	unknown.maize			0	0	0	0	0	0	0	0	0	0	0	11.3153	0	0	#DIV/0!	#DIV/0!	#NUM!	3.5002
988	GRMZM2G499652	no gene ID in v4	pseudogene	pseudogene	TE			0	0	0	0	0	0	0	0	0	0	0	11.2819	0	0	#DIV/0!	#DIV/0!	#NUM!	3.49593
989	GRMZM2G577265	no gene ID in v4	unknown function	protein_coding	unknown.maize			0	0	0	0	0	0	0	0	0	0	0	10.995	0	0	#DIV/0!	#DIV/0!	#NUM!	3.45877
990	GRMZM2G068697	no gene ID in v4	unknown function	protein_coding	unknown.maize			0	0	0	0	0	0	0	0	0	0	0	10.7325	0	0	#DIV/0!	#DIV/0!	#NUM!	3.42391
991	GRMZM2G557123	no gene ID in v4	unknown function	protein_coding	unknown.maize			0	0	0	0	0	0	0	0	0	0	0	10.6277	0	0	#DIV/0!	#DIV/0!	#NUM!	3.40975
992	GRMZM5G800786	no gene ID in v4	transposable_element	protein_coding	TE			0	0	0	0	0	0	0	0	0	0	0	10.5841	0	0	#DIV/0!	#DIV/0!	#NUM!	3.40383
993	GRMZM2G567934	no gene ID in v4	pseudogene	pseudogene	TE			0	0	0	0	0	0	0	0	0	0	0	10.5168	0	0	#DIV/0!	#DIV/0!	#NUM!	3.39462
994	AC234187.1_FG006	no gene ID in v4	transposable_element	transposable_element	TE			0	0	0	0	0	0	0	0	0	0	0	10.2445	0	0	#DIV/0!	#DIV/0!	#NUM!	3.35678
995	GRMZM2G139513	Zm00001d049843	group3 pollen allergen (expansin); AT1G65680.1 ATEXPB2,ATHEXP BETA 1.4,EXPB2 expansin B2; LOC_Os06g45290.1 pollen allergen, putative, expressed	protein_coding	pollen allergen	AT1G65680	LOC_Os06g45290	0	0	0	0	0	0	0	0	0	0	0	9.98573	0	0	#DIV/0!	#DIV/0!	#NUM!	3.31987
996	GRMZM5G829012	no gene ID in v4	unknown function	protein_coding	unknown.maize			0	0	0	0	0	0	0	0	0	0	0	9.97555	0	0	#DIV/0!	#DIV/0!	#NUM!	3.3184
997	GRMZM2G555002	no gene ID in v4	pseudogene	pseudogene	TE			0	0	0	0	0	0	0	0	0	0	0	9.474	0	0	#DIV/0!	#DIV/0!	#NUM!	3.24397
998	AC189762.3_FG001	no gene ID in v4	unknown function	protein_coding	unknown.maize			0	0	0	0	0	0	0	0	0	0	0	9.35529	0	0	#DIV/0!	#DIV/0!	#NUM!	3.22578
999	AC232289.2_FG008	no gene ID in v4	AT4G34950.1 Major facilitator superfamily protein; LOC_Os09g36600.1 nodulin, putative, expressed	protein_coding	other	AT4G34950	LOC_Os09g36600	0	0	0	0	0	0	0	0	0	0	0	9.18822	0	0	#DIV/0!	#DIV/0!	#NUM!	3.19979
1000	GRMZM5G897830	no gene ID in v4	unknown function	protein_coding	other			0	0	0	0	0	0	0	0	0	0	0	8.54007	0	0	#DIV/0!	#DIV/0!	#NUM!	3.09425
1001	GRMZM2G383497	Zm00001d031075	unknown proteins; LOC_Os12g42170.1 expressed protein	protein_coding	unknown.rice		LOC_Os12g42170	0	0	0	0	0	0	0	0	0	0	0	8.28079	0	0	#DIV/0!	#DIV/0!	#NUM!	3.04977
1002	GRMZM2G504237	no gene ID in v4	pseudogene	pseudogene	TE			0	0	0	0	0	0	0	0	0	0	0	8.2451	0	0	#DIV/0!	#DIV/0!	#NUM!	3.04354
1003	GRMZM2G061893	no gene ID in v4	pseudogene	pseudogene	TE			0	0	0	0	0	0	0	0	0	0	0	8.2391	0	0	#DIV/0!	#DIV/0!	#NUM!	3.04249
1004	GRMZM2G305793	no gene ID in v4	AT5G40010.1 AATP1 AAA-ATPase 1; LOC_Os01g19260.1 ATPase, putative, expressed	protein_coding	other	AT5G40010	LOC_Os01g19260	0	0	0	0	0	0	0	0	0	0	0	7.96606	0	0	#DIV/0!	#DIV/0!	#NUM!	2.99387
1005	GRMZM2G029410	no gene ID in v4	unknown function	protein_coding	unknown.maize			0	0	0	0	0	0	0	0	0	0	0	7.68328	0	0	#DIV/0!	#DIV/0!	#NUM!	2.94172
1006	GRMZM2G136815	no gene ID in v4	AT1G47550.2 SEC3A exocyst complex component sec3A; LOC_Os11g17600.1 roothairless 1, putative, expressed	protein_coding	pollen allergen	AT1G47550	LOC_Os11g17600	0	0	0	0	0	0	0	0	0	0	0	7.59277	0	0	#DIV/0!	#DIV/0!	#NUM!	2.92463
1007	GRMZM2G525546	no gene ID in v4	pseudogene	pseudogene	TE			0	0	0	0	0	0	0	0	0	0	0	7.51893	0	0	#DIV/0!	#DIV/0!	#NUM!	2.91053
1008	GRMZM2G004602	no gene ID in v4	unknown function	protein_coding	unknown.maize			0	0	0	0	0	0	0	0	0	0	0	7.47603	0	0	#DIV/0!	#DIV/0!	#NUM!	2.90227
1009	GRMZM2G066340	no gene ID in v4	unknown function	protein_coding	unknown.maize			0	0	0	0	0	0	0	0	0	0	0	6.88803	0	0	#DIV/0!	#DIV/0!	#NUM!	2.78409
1010	GRMZM2G579589	no gene ID in v4	transposable_element	transposable_element	TE			0	0	0	0	0	0	0	0	0	0	0	6.85729	0	0	#DIV/0!	#DIV/0!	#NUM!	2.77764
1011	AC213903.3_FG002	no gene ID in v4	unknown function	protein_coding	unknown.maize			0	0	0	0	0	0	0	0	0	0	0	6.7597	0	0	#DIV/0!	#DIV/0!	#NUM!	2.75696
1012	GRMZM5G819573	no gene ID in v4	pseudogene	pseudogene	TE			0	0	0	0	0	0	0	0	0	0	0	6.51816	0	0	#DIV/0!	#DIV/0!	#NUM!	2.70446
1013	GRMZM5G805491	no gene ID in v4	pseudogene	pseudogene	TE			0	0	0	0	0	0	0	0	0	0	0	6.4745	0	0	#DIV/0!	#DIV/0!	#NUM!	2.69477
1014	AC199039.3_FG007	no gene ID in v4	unknown function	protein_coding	unknown.maize			0	0	0	0	0	0	0	0	0	0	0	6.36752	0	0	#DIV/0!	#DIV/0!	#NUM!	2.67073
1015	GRMZM5G873946	no gene ID in v4	unknown function	protein_coding	unknown.maize			0	0	0	0	0	0	0	0	0	0	0	5.70669	0	0	#DIV/0!	#DIV/0!	#NUM!	2.51265
1016	GRMZM2G336722	no gene ID in v4	pseudogene	pseudogene	TE			0	0	0	0	0	0	0	0	0	0	0	5.68204	0	0	#DIV/0!	#DIV/0!	#NUM!	2.50641
1017	GRMZM5G820540	no gene ID in v4	unknown function	protein_coding	unknown.maize			0	0	0	0	0	0	0	0	0	0	0	5.57155	0	0	#DIV/0!	#DIV/0!	#NUM!	2.47808
1018	GRMZM2G004663	Zm00001d041160	nlp16 - NLP-transcription factor 16; AT4G35590.1 RWP-RK domain-containing protein; LOC_Os12g12970.1 RWP-RK domain-containing protein, putative, expressed	protein_coding	other	AT4G35590	LOC_Os12g12970	0	0	0	0	0	0	0	0	0	0	0	5.57001	0	0	#DIV/0!	#DIV/0!	#NUM!	2.47768
1019	GRMZM2G054218	no gene ID in v4	unknown function	protein_coding	unknown.maize			0	0	0	0	0	0	0	0	0	0	0	5.56223	0	0	#DIV/0!	#DIV/0!	#NUM!	2.47566
1020	GRMZM2G570784	no gene ID in v4	transposable_element	transposable_element	TE			0	0	0	0	0	0	0	0	0	0	0	5.51533	0	0	#DIV/0!	#DIV/0!	#NUM!	2.46345
1021	GRMZM2G050965	no gene ID in v4	transposable_element	transposable_element	TE			0	0	0	0	0	0	0	0	0	0	0	5.49644	0	0	#DIV/0!	#DIV/0!	#NUM!	2.4585
1022	GRMZM2G573816	no gene ID in v4	pseudogene	pseudogene	TE			0	0	0	0	0	0	0	0	0	0	0	5.4763	0	0	#DIV/0!	#DIV/0!	#NUM!	2.4532
1023	GRMZM2G581088	no gene ID in v4	pseudogene	pseudogene	TE			0	0	0	0	0	0	0	0	0	0	0	5.46725	0	0	#DIV/0!	#DIV/0!	#NUM!	2.45081
1024	AC234165.1_FG003	Zm00001d042422	unknown function	protein_coding	unknown.maize			0	0	0	0	0	0	0	0	0	0	0	5.38223	0	0	#DIV/0!	#DIV/0!	#NUM!	2.4282
1025	GRMZM2G141029	no gene ID in v4	AT2G23770.1 protein kinase family protein / peptidoglycan-binding LysM domain-containing protein; LOC_Os05g38020.1 expressed protein	protein_coding	kinase	AT2G23770	LOC_Os05g38020	0	0	0	0	0	0	0	0	0	0	0	5.36777	0	0	#DIV/0!	#DIV/0!	#NUM!	2.42432
1026	GRMZM2G703158	no gene ID in v4	unknown function	protein_coding	unknown.maize			0	0	0	0	0	0	0	0	0	0	0	5.28331	0	0	#DIV/0!	#DIV/0!	#NUM!	2.40144
1027	GRMZM2G178793	no gene ID in v4	unknown function	protein_coding	unknown.maize			0	0	0	0	0	0	0	0	0	0	0	5.15082	0	0	#DIV/0!	#DIV/0!	#NUM!	2.3648
1028	GRMZM2G053061	no gene ID in v4	transposable_element	transposable_element	TE			0	0	0	0	0	0	0	0	0	0	0	5.02643	0	0	#DIV/0!	#DIV/0!	#NUM!	2.32953
1029	GRMZM2G343068	Zm00001d036577	myb116 - MYB-transcription factor 116; AT5G06100.1 ATMYB33,MYB33 myb domain protein 33; LOC_Os06g46560.1 myb-like DNA-binding domain containing protein, expressed	protein_coding	TF	AT5G06100	LOC_Os06g46560	0	0	0	0	0	0	0	0	0	0	0	4.98948	0	0	#DIV/0!	#DIV/0!	#NUM!	2.31889
1030	GRMZM2G387301	no gene ID in v4	unknown function	protein_coding	unknown.maize			0	0	0	0	0	0	0	0	0	0	0	4.82544	0	0	#DIV/0!	#DIV/0!	#NUM!	2.27066
1031	GRMZM2G366856	no gene ID in v4	unknown function	protein_coding	unknown.maize			0	0	0	0	0	0	0	0	0	0	0	4.81219	0	0	#DIV/0!	#DIV/0!	#NUM!	2.26669
1032	GRMZM2G043079	no gene ID in v4	transposable_element	transposable_element	TE			0	0	0	0	0	0	0	0	0	0	0	4.81104	0	0	#DIV/0!	#DIV/0!	#NUM!	2.26635
1033	GRMZM2G483309	no gene ID in v4	transposable_element	transposable_element	TE			0	0	0	0	0	0	0	0	0	0	0	4.57385	0	0	#DIV/0!	#DIV/0!	#NUM!	2.19341
1034	AC182627.2_FG003	no gene ID in v4	unknown function	protein_coding	unknown.maize			0	0	0	0	0	0	0	0	0	0	0	4.56418	0	0	#DIV/0!	#DIV/0!	#NUM!	2.19036
1035	AC205423.3_FG003	no gene ID in v4	unknown function	protein_coding	unknown.maize			0	0	0	0	0	0	0	0	0	0	0	4.45832	0	0	#DIV/0!	#DIV/0!	#NUM!	2.1565
1036	GRMZM2G138033	no gene ID in v4	transposable_element	transposable_element	TE			0	0	0	0	0	0	0	0	0	0	0	4.40065	0	0	#DIV/0!	#DIV/0!	#NUM!	2.13772
1037	GRMZM2G046047	no gene ID in v4	transposable_element	transposable_element	TE			0	0	0	0	0	0	0	0	0	0	0	4.31123	0	0	#DIV/0!	#DIV/0!	#NUM!	2.1081
1038	AC184868.2_FG005	no gene ID in v4	unknown function	protein_coding	unknown.maize			0	0	0	0	0	0	0	0	0	0	0	4.29727	0	0	#DIV/0!	#DIV/0!	#NUM!	2.10342
1039	GRMZM2G576063	no gene ID in v4	pseudogene	pseudogene	TE			0	0	0	0	0	0	0	0	0	0	0	4.29666	0	0	#DIV/0!	#DIV/0!	#NUM!	2.10321
1040	GRMZM2G310771	no gene ID in v4	transposable_element	transposable_element	TE			0	0	0	0	0	0	0	0	0	0	0	4.26248	0	0	#DIV/0!	#DIV/0!	#NUM!	2.09169
1041	AC187147.4_FG005	no gene ID in v4	transposable_element	transposable_element	TE			0	0	0	0	0	0	0	0	0	0	0	4.16702	0	0	#DIV/0!	#DIV/0!	#NUM!	2.05902
1042	AC190803.2_FG003	no gene ID in v4	unknown function	protein_coding	unknown.maize			0	0	0	0	0	0	0	0	0	0	0	4.09746	0	0	#DIV/0!	#DIV/0!	#NUM!	2.03473
1043	GRMZM2G100313	no gene ID in v4	LOC_Os08g34510.1 expressed protein	protein_coding	unknown.rice		LOC_Os08g34510	0	0	0	0	0	0	0	0	0	0	0	4.04123	0	0	#DIV/0!	#DIV/0!	#NUM!	2.0148
1044	GRMZM2G549259	no gene ID in v4	pseudogene	pseudogene	TE			0	0	0	0	0	0	0	0	0	0	0	3.95268	0	0	#DIV/0!	#DIV/0!	#NUM!	1.98283
1045	AC204414.3_FG006	no gene ID in v4	transposable_element	transposable_element	TE			0	0	0	0	0	0	0	0	0	0	0	3.94386	0	0	#DIV/0!	#DIV/0!	#NUM!	1.97961
1046	AC187065.3_FG002	no gene ID in v4	unknown function	protein_coding	unknown.maize			0	0	0	0	0	0	0	0	0	0	0	3.8992	0	0	#DIV/0!	#DIV/0!	#NUM!	1.96318
1047	AC214450.4_FG003	no gene ID in v4	unknown function	protein_coding	unknown.maize			0	0	0	0	0	0	0	0	0	0	0	3.87828	0	0	#DIV/0!	#DIV/0!	#NUM!	1.95542
1048	GRMZM2G011596	no gene ID in v4	transposable_element	transposable_element	TE			0	0	0	0	0	0	0	0	0	0	0	3.82214	0	0	#DIV/0!	#DIV/0!	#NUM!	1.93438
1049	GRMZM2G521792	no gene ID in v4	pseudogene	pseudogene	TE			0	0	0	0	0	0	0	0	0	0	0	3.71447	0	0	#DIV/0!	#DIV/0!	#NUM!	1.89316
1050	GRMZM2G700808	Zm00001d012462	unknown function	protein_coding	unknown.maize			0	0	0	0	0	0	0	0	0	0	0	3.70915	0	0	#DIV/0!	#DIV/0!	#NUM!	1.89109
1051	GRMZM2G169576	no gene ID in v4	unknown function	protein_coding	unknown.maize			0	0	0	0	0	0	0	0	0	0	0	3.67698	0	0	#DIV/0!	#DIV/0!	#NUM!	1.87852
1052	GRMZM2G045305	no gene ID in v4	unknown function	protein_coding	unknown.maize			0	0	0	0	0	0	0	0	0	0	0	3.64963	0	0	#DIV/0!	#DIV/0!	#NUM!	1.86775
1053	GRMZM2G097669	no gene ID in v4	AT1G20930.1 CDKB2;2 cyclin-dependent kinase B2;2; LOC_Os08g40170.1 cyclin-dependent kinase B2-1, putative, expressed	protein_coding	pollen allergen	AT1G20930	LOC_Os08g40170	0	0	0	0	0	0	0	0	0	0	0	3.63432	0	0	#DIV/0!	#DIV/0!	#NUM!	1.86169
1054	GRMZM2G058033	Zm00001d036820	glycoside hydrolase family 28 protein; AT2G33160.1 glycoside hydrolase family 28 protein / polygalacturonase (pectinase) family protein; LOC_Os06g35370.1 polygalacturonase, putative, expressed	protein_coding	pollen allergen	AT2G33160	LOC_Os06g35370	0	0	0	0	0	0	0	0	0	0	0	3.60059	0	0	#DIV/0!	#DIV/0!	#NUM!	1.84823
1055	GRMZM2G154930	no gene ID in v4	unknown function	protein_coding	unknown.maize			0	0	0	0	0	0	0	0	0	0	0	3.58847	0	0	#DIV/0!	#DIV/0!	#NUM!	1.84337
1056	AC217532.1_FG002	no gene ID in v4	unknown function	protein_coding	unknown.maize			0	0	0	0	0	0	0	0	0	0	0	3.5397	0	0	#DIV/0!	#DIV/0!	#NUM!	1.82363
1057	GRMZM2G071628	Zm00001d022294	unknown function; AT2G41150.1LOC_Os03g25110.1 expressed protein	protein_coding	pollen allergen	AT2G41150	LOC_Os03g25110	0	0	0	0	0	0	0	0	0	0	0	3.4995	0	0	#DIV/0!	#DIV/0!	#NUM!	1.80715
1058	GRMZM2G043071	no gene ID in v4	transposable_element	transposable_element	TE			0	0	0	0	0	0	0	0	0	0	0	3.49949	0	0	#DIV/0!	#DIV/0!	#NUM!	1.80715
1059	GRMZM2G494156	no gene ID in v4	transposable_element	transposable_element	TE			0	0	0	0	0	0	0	0	0	0	0	3.48401	0	0	#DIV/0!	#DIV/0!	#NUM!	1.80075
1060	GRMZM2G347201	no gene ID in v4	AT1G70300.1 KUP6 K+ uptake permease 6; LOC_Os06g42030.1 potassium transporter, putative, expressed	protein_coding	other	AT1G70300	LOC_Os06g42030	0	0	0	0	0	0	0	0	0	0	0	3.47419	0	0	#DIV/0!	#DIV/0!	#NUM!	1.79667
1061	GRMZM5G841723	no gene ID in v4	unknown function	protein_coding	unknown.maize			0	0	0	0	0	0	0	0	0	0	0	3.40098	0	0	#DIV/0!	#DIV/0!	#NUM!	1.76595
1062	GRMZM2G046076	Zm00001d033425	unknown function	protein_coding	unknown.maize			0	0	0	0	0	0	0	0	0	0	0	3.35109	0	0	#DIV/0!	#DIV/0!	#NUM!	1.74463
1063	GRMZM2G065975	no gene ID in v4	pseudogene	pseudogene	TE			0	0	0	0	0	0	0	0	0	0	0	3.30747	0	0	#DIV/0!	#DIV/0!	#NUM!	1.72573
1064	GRMZM2G557291	no gene ID in v4	transposable_element	transposable_element	TE			0	0	0	0	0	0	0	0	0	0	0	3.24228	0	0	#DIV/0!	#DIV/0!	#NUM!	1.69701
1065	GRMZM2G474519	Zm00001d015173	Transducin/WD40 repeat-like superfamily protein; AT2G46290.1 Transducin/WD40 repeat-like superfamily protein; LOC_Os08g21660.1 WD domain, G-beta repeat domain containing protein, expressed	protein_coding	pollen allergen	AT2G46290	LOC_Os08g21660	0	0	0	0	0	0	0	0	0	0	0	3.22195	0	0	#DIV/0!	#DIV/0!	#NUM!	1.68794
1066	AC205035.3_FG004	Zm00001d037647	AT1G13270.2 MAP1B,MAP1C methionine aminopeptidase 1B; LOC_Os06g45390.1 expressed protein	protein_coding	pollen allergen	AT1G13270	LOC_Os06g45390	0	0	0	0	0	0	0	0	0	0	0	3.17368	0	0	#DIV/0!	#DIV/0!	#NUM!	1.66616
1067	GRMZM2G052708	no gene ID in v4	transposable_element	transposable_element	TE			0	0	0	0	0	0	0	0	0	0	0	3.13585	0	0	#DIV/0!	#DIV/0!	#NUM!	1.64886
1068	GRMZM2G142746	no gene ID in v4	unknown function	protein_coding	unknown.maize			0	0	0	0	0	0	0	0	0	0	0	3.13275	0	0	#DIV/0!	#DIV/0!	#NUM!	1.64743
1069	GRMZM2G342691	Zm00001d051376	platz6 - PLATZ-transcription factor 6; AT1G31040.1 PLATZ transcription factor family protein; LOC_Os02g44260.1 zinc-binding protein, putative, expressed	protein_coding	TF	AT1G31040	LOC_Os02g44260	0	0	0	0	0	0	0	0	0	0	0	3.0865	0	0	#DIV/0!	#DIV/0!	#NUM!	1.62597
1070	GRMZM2G160145	no gene ID in v4	unknown function	protein_coding	unknown.maize			0	0	0	0	0	0	0	0	0	0	0	3.01573	0	0	#DIV/0!	#DIV/0!	#NUM!	1.59251
1071	GRMZM2G086450	Zm00001d013906	LOC_Os08g06620.1 DNA polymerase delta subunit 4 family, putative, expressed	protein_coding	pollen allergen		LOC_Os08g06620	0	0	0	0	0	0	0	0	0	0	0	3.01142	0	0	#DIV/0!	#DIV/0!	#NUM!	1.59044
1072	AC185588.2_FG008	no gene ID in v4	unknown function	protein_coding	unknown.maize			0	0	0	0	0	0	0	0	0	0	0	2.9953	0	0	#DIV/0!	#DIV/0!	#NUM!	1.5827
1073	AC187223.4_FG004	no gene ID in v4	unknown function	protein_coding	unknown.maize			0	0	0	0	0	0	0	0	0	0	0	2.96448	0	0	#DIV/0!	#DIV/0!	#NUM!	1.56778
1074	GRMZM2G404277	no gene ID in v4	transposable_element	transposable_element	TE			0	0	0	0	0	0	0	0	0	0	0	2.86948	0	0	#DIV/0!	#DIV/0!	#NUM!	1.52079
1075	GRMZM2G134465	no gene ID in v4	pseudogene	pseudogene	TE			0	0	0	0	0	0	0	0	0	0	0	2.83528	0	0	#DIV/0!	#DIV/0!	#NUM!	1.50349
1076	GRMZM2G497640	no gene ID in v4	transposable_element	transposable_element	TE			0	0	0	0	0	0	0	0	0	0	0	2.82017	0	0	#DIV/0!	#DIV/0!	#NUM!	1.49578
1077	AC233959.1_FG005	no gene ID in v4	unknown function	protein_coding	unknown.maize			0	0	0	0	0	0	0	0	0	0	0	2.78511	0	0	#DIV/0!	#DIV/0!	#NUM!	1.47773
1078	GRMZM2G138021	no gene ID in v4	transposable_element	transposable_element	TE			0	0	0	0	0	0	0	0	0	0	0	2.76681	0	0	#DIV/0!	#DIV/0!	#NUM!	1.46822
1079	AC202890.4_FG005	no gene ID in v4	unknown function	protein_coding	unknown.maize			0	0	0	0	0	0	0	0	0	0	0	2.75411	0	0	#DIV/0!	#DIV/0!	#NUM!	1.46159
1080	GRMZM2G021045	no gene ID in v4	transposable_element	transposable_element	TE			0	0	0	0	0	0	0	0	0	0	0	2.74449	0	0	#DIV/0!	#DIV/0!	#NUM!	1.45654
1081	GRMZM2G588299	no gene ID in v4	pseudogene	pseudogene	TE			0	0	0	0	0	0	0	0	0	0	0	2.68269	0	0	#DIV/0!	#DIV/0!	#NUM!	1.42368
1082	GRMZM2G103146	no gene ID in v4	pseudogene	pseudogene	TE			0	0	0	0	0	0	0	0	0	0	0	2.66654	0	0	#DIV/0!	#DIV/0!	#NUM!	1.41497
1083	GRMZM5G897514	no gene ID in v4	unknown function	protein_coding	unknown.maize			0	0	0	0	0	0	0	0	0	0	0	2.66246	0	0	#DIV/0!	#DIV/0!	#NUM!	1.41276
1084	GRMZM2G054392	no gene ID in v4	AT5G13230.1 Tetratricopeptide repeat (TPR)-like superfamily protein; LOC_Os03g32620.1 pentatricopeptide, putative, expressed	protein_coding	other	AT5G13230	LOC_Os03g32620	0	0	0	0	0	0	0	0	0	0	0	2.6339	0	0	#DIV/0!	#DIV/0!	#NUM!	1.3972
1085	GRMZM2G701895	no gene ID in v4	unknown function	protein_coding	unknown.maize			0	0	0	0	0	0	0	0	0	0	0	2.58371	0	0	#DIV/0!	#DIV/0!	#NUM!	1.36944
1086	GRMZM2G565614	no gene ID in v4	pseudogene	pseudogene	TE			0	0	0	0	0	0	0	0	0	0	0	2.5725	0	0	#DIV/0!	#DIV/0!	#NUM!	1.36317
1087	GRMZM2G490059	no gene ID in v4	transposable_element	transposable_element	TE			0	0	0	0	0	0	0	0	0	0	0	2.53624	0	0	#DIV/0!	#DIV/0!	#NUM!	1.34269
1088	AC188759.3_FG004	no gene ID in v4	unknown function	protein_coding	unknown.maize			0	0	0	0	0	0	0	0	0	0	0	2.51674	0	0	#DIV/0!	#DIV/0!	#NUM!	1.33156
1089	GRMZM2G529315	no gene ID in v4	pseudogene	pseudogene	TE			0	0	0	0	0	0	0	0	0	0	0	2.49666	0	0	#DIV/0!	#DIV/0!	#NUM!	1.32
1090	GRMZM2G181622	no gene ID in v4	transposable_element	transposable_element	TE			0	0	0	0	0	0	0	0	0	0	0	2.47422	0	0	#DIV/0!	#DIV/0!	#NUM!	1.30697
1091	GRMZM2G120414	no gene ID in v4	unknown function	protein_coding	unknown.maize			0	0	0	0	0	0	0	0	0	0	0	2.4604	0	0	#DIV/0!	#DIV/0!	#NUM!	1.29889
1092	AC191748.3_FG001	no gene ID in v4	AT3G47680.1 DNA binding; LOC_Os06g02710.1 expressed protein	protein_coding	unknown.arabidopsis	AT3G47680	LOC_Os06g02710	0	0	0	0	0	0	0	0	0	0	0	2.44818	0	0	#DIV/0!	#DIV/0!	#NUM!	1.29171
1093	GRMZM5G809334	no gene ID in v4	pseudogene	pseudogene	TE			0	0	0	0	0	0	0	0	0	0	0	2.4423	0	0	#DIV/0!	#DIV/0!	#NUM!	1.28824
1094	GRMZM2G099662	no gene ID in v4	unknown function	protein_coding	unknown.maize			0	0	0	0	0	0	0	0	0	0	0	2.39719	0	0	#DIV/0!	#DIV/0!	#NUM!	1.26135
1095	AC186809.3_FG003	no gene ID in v4	unknown function	protein_coding	unknown.maize			0	0	0	0	0	0	0	0	0	0	0	2.37825	0	0	#DIV/0!	#DIV/0!	#NUM!	1.2499
1096	GRMZM2G138040	no gene ID in v4	AT2G21380.1 Kinesin motor family protein; LOC_Os10g36880.1 kinesin motor domain containing protein, putative, expressed	protein_coding	pollen allergen	AT2G21380	LOC_Os10g36880	0	0	0	0	0	0	0	0	0	0	0	2.35112	0	0	#DIV/0!	#DIV/0!	#NUM!	1.23335
1097	GRMZM2G509135	no gene ID in v4	AT5G66020.1 ATSAC1B,ATSAC6,IBS2,SACIB Phosphoinositide phosphatase family protein; LOC_Os11g20384.1 SacI homology domain containing protein, expressed	protein_coding	pollen allergen	AT5G66020	LOC_Os11g20384	0	0	0	0	0	0	0	0	0	0	0	2.33908	0	0	#DIV/0!	#DIV/0!	#NUM!	1.22594
1098	GRMZM5G890952	no gene ID in v4	transposable_element	transposable_element	TE			0	0	0	0	0	0	0	0	0	0	0	2.32607	0	0	#DIV/0!	#DIV/0!	#NUM!	1.21789
1099	AC190640.4_FG006	no gene ID in v4	unknown function	protein_coding	unknown.maize			0	0	0	0	0	0	0	0	0	0	0	2.2997	0	0	#DIV/0!	#DIV/0!	#NUM!	1.20144
1100	AC184868.2_FG006	no gene ID in v4	unknown function	protein_coding	unknown.maize			0	0	0	0	0	0	0	0	0	0	0	2.27173	0	0	#DIV/0!	#DIV/0!	#NUM!	1.18379
1101	AC199039.3_FG008	no gene ID in v4	unknown function	protein_coding	unknown.maize			0	0	0	0	0	0	0	0	0	0	0	2.26267	0	0	#DIV/0!	#DIV/0!	#NUM!	1.17802
1102	GRMZM2G141263	no gene ID in v4	AT2G46950.1 CYP709B2 cytochrome P450, family 709, subfamily B, polypeptide 2; LOC_Os07g23710.1 cytochrome P450, putative, expressed	protein_coding	TF	AT2G46950	LOC_Os07g23710	0	0	0	0	0	0	0	0	0	0	0	2.25879	0	0	#DIV/0!	#DIV/0!	#NUM!	1.17555
1103	GRMZM5G815426	no gene ID in v4	transposable_element	transposable_element	TE			0	0	0	0	0	0	0	0	0	0	0	2.23646	0	0	#DIV/0!	#DIV/0!	#NUM!	1.16122
1104	AC212472.3_FG002	no gene ID in v4	transposable_element	transposable_element	TE			0	0	0	0	0	0	0	0	0	0	0	2.2004	0	0	#DIV/0!	#DIV/0!	#NUM!	1.13777
1105	GRMZM2G386489	no gene ID in v4	unknown function	protein_coding	unknown.maize			0	0	0	0	0	0	0	0	0	0	0	2.16163	0	0	#DIV/0!	#DIV/0!	#NUM!	1.11212
1106	AC210009.3_FG006	no gene ID in v4	transposable_element	transposable_element	TE			0	0	0	0	0	0	0	0	0	0	0	2.15346	0	0	#DIV/0!	#DIV/0!	#NUM!	1.10665
1107	GRMZM2G000700	no gene ID in v4	putative adenine nucleotide transporter; AT4G01100.1 ADNT1 adenine nucleotide transporter 1; LOC_Os05g50840.1 mitochondrial carrier protein, putative, expressed	protein_coding	pollen allergen	AT4G01100	LOC_Os05g50840	0	0	0	0	0	0	0	0	0	0	0	2.12812	0	0	#DIV/0!	#DIV/0!	#NUM!	1.08958
1108	GRMZM5G829467	no gene ID in v4	pseudogene	pseudogene	TE			0	0	0	0	0	0	0	0	0	0	0	2.12811	0	0	#DIV/0!	#DIV/0!	#NUM!	1.08957
1109	AC213378.3_FG001	no gene ID in v4	transposable_element	transposable_element	TE			0	0	0	0	0	0	0	0	0	0	0	2.09993	0	0	#DIV/0!	#DIV/0!	#NUM!	1.07034
1110	AC205280.2_FG001	no gene ID in v4	transposable_element	transposable_element	TE			0	0	0	0	0	0	0	0	0	0	0	2.06899	0	0	#DIV/0!	#DIV/0!	#NUM!	1.04892
1111	GRMZM2G542934	no gene ID in v4	pseudogene	pseudogene	TE			0	0	0	0	0	0	0	0	0	0	0	2.05968	0	0	#DIV/0!	#DIV/0!	#NUM!	1.04242
1112	GRMZM2G074457	no gene ID in v4	transposable_element	transposable_element	TE			0	0	0	0	0	0	0	0	0	0	0	2.05852	0	0	#DIV/0!	#DIV/0!	#NUM!	1.04161
1113	AC188832.5_FG001	no gene ID in v4	unknown function	protein_coding	unknown.maize			0	0	0	0	0	0	0	0	0	0	0	2.01396	0	0	#DIV/0!	#DIV/0!	#NUM!	1.01003
1114	AC213872.3_FG007	no gene ID in v4	unknown function	protein_coding	unknown.maize			0	0	0	0	0	0	0	0	0	0	0	2.01303	0	0	#DIV/0!	#DIV/0!	#NUM!	1.00937
1115	AC212031.4_FG003	no gene ID in v4	transposable_element	transposable_element	TE			0	0	0	0	0	0	0	0	0	0	0	2.01079	0	0	#DIV/0!	#DIV/0!	#NUM!	1.00776
1116	GRMZM2G534901	no gene ID in v4	pseudogene	pseudogene	TE			0	0	0	0	0	0	0	0	0	0	0	2.00016	0	0	#DIV/0!	#DIV/0!	#NUM!	1.00011
1117	GRMZM2G348263	no gene ID in v4	transposable_element	transposable_element	TE			0	0	0	0	0	0	0	0	0	0	0	1.98641	0	0	#DIV/0!	#DIV/0!	#NUM!	0.990163
1118	GRMZM2G420010	Zm00001d053850	AT3G19960.2 ATM1 myosin 1; LOC_Os02g06510.1 myosin heavy chain, putative, expressed	protein_coding	pollen allergen	AT3G19960	LOC_Os02g06510	0	0	0	0	0	0	0	0	0	0	0	1.98152	0	0	#DIV/0!	#DIV/0!	#NUM!	0.986605
1119	GRMZM2G007074	no gene ID in v4	unknown function	protein_coding	unknown.maize			0	0	0	0	0	0	0	0	0	0	0	1.96426	0	0	#DIV/0!	#DIV/0!	#NUM!	0.973983
1120	AC208930.3_FG006	no gene ID in v4	unknown function	protein_coding	unknown.maize			0	0	0	0	0	0	0	0	0	0	0	1.94556	0	0	#DIV/0!	#DIV/0!	#NUM!	0.960188
1121	AC212710.3_FG005	no gene ID in v4	unknown function	protein_coding	unknown.maize			0	0	0	0	0	0	0	0	0	0	0	1.94248	0	0	#DIV/0!	#DIV/0!	#NUM!	0.957901
1122	GRMZM2G001710	no gene ID in v4	transposable_element	transposable_element	TE			0	0	0	0	0	0	0	0	0	0	0	1.93849	0	0	#DIV/0!	#DIV/0!	#NUM!	0.954936
1123	GRMZM2G056587	no gene ID in v4	transposable_element	transposable_element	TE			0	0	0	0	0	0	0	0	0	0	0	1.93211	0	0	#DIV/0!	#DIV/0!	#NUM!	0.950176
1124	AC182823.3_FG007	no gene ID in v4	unknown function	protein_coding	unknown.maize			0	0	0	0	0	0	0	0	0	0	0	1.85916	0	0	#DIV/0!	#DIV/0!	#NUM!	0.894654
1125	GRMZM2G095441	Zm00001d046482	AT1G61290.1 ATSYP124,SYP124 syntaxin of plants 124; LOC_Os06g39050.1 syntaxin, putative, expressed	protein_coding	pollen allergen	AT1G61290	LOC_Os06g39050	0	0	0	0	0	0	0	0	0	0	0	1.852	0	0	#DIV/0!	#DIV/0!	#NUM!	0.889082
1126	AC205284.3_FG007	no gene ID in v4	transposable_element	transposable_element	TE			0	0	0	0	0	0	0	0	0	0	0	1.8271	0	0	#DIV/0!	#DIV/0!	#NUM!	0.869556
1127	GRMZM5G852846	no gene ID in v4	pseudogene	pseudogene	TE			0	0	0	0	0	0	0	0	0	0	0	1.82677	0	0	#DIV/0!	#DIV/0!	#NUM!	0.869296
1128	GRMZM2G081428	no gene ID in v4	pseudogene	pseudogene	TE			0	0	0	0	0	0	0	0	0	0	0	1.81184	0	0	#DIV/0!	#DIV/0!	#NUM!	0.857456
1129	GRMZM2G132569	no gene ID in v4	AT5G22780.1 Adaptor protein complex AP-2, alpha subunit; LOC_Os03g02150.1 adapitin protein, putative, expressed	protein_coding	pollen allergen	AT5G22780	LOC_Os03g02150	0	0	0	0	0	0	0	0	0	0	0	1.78692	0	0	#DIV/0!	#DIV/0!	#NUM!	0.837478
1130	GRMZM2G584911	no gene ID in v4	transposable_element	transposable_element	TE			0	0	0	0	0	0	0	0	0	0	0	1.7823	0	0	#DIV/0!	#DIV/0!	#NUM!	0.833743
1131	AC191121.3_FG002	no gene ID in v4	unknown function	protein_coding	unknown.maize			0	0	0	0	0	0	0	0	0	0	0	1.75216	0	0	#DIV/0!	#DIV/0!	#NUM!	0.809131
1132	GRMZM2G380718	no gene ID in v4	transposable_element	transposable_element	TE			0	0	0	0	0	0	0	0	0	0	0	1.74931	0	0	#DIV/0!	#DIV/0!	#NUM!	0.806783
1133	GRMZM2G540169	no gene ID in v4	pseudogene	pseudogene	TE			0	0	0	0	0	0	0	0	0	0	0	1.74907	0	0	#DIV/0!	#DIV/0!	#NUM!	0.806591
1134	GRMZM2G473765	no gene ID in v4	transposable_element	transposable_element	TE			0	0	0	0	0	0	0	0	0	0	0	1.74894	0	0	#DIV/0!	#DIV/0!	#NUM!	0.806478
1135	GRMZM2G460221	no gene ID in v4	unknown function	protein_coding	unknown.maize			0	0	0	0	0	0	0	0	0	0	0	1.74884	0	0	#DIV/0!	#DIV/0!	#NUM!	0.806396
1136	GRMZM5G847889	no gene ID in v4	pseudogene	pseudogene	TE			0	0	0	0	0	0	0	0	0	0	0	1.73459	0	0	#DIV/0!	#DIV/0!	#NUM!	0.794595
1137	GRMZM2G025748	Zm00001d030871	AT1G04180.1 YUC9 YUCCA 9; LOC_Os01g12490.1 flavin monooxygenase, putative, expressed	protein_coding	pollen allergen	AT1G04180	LOC_Os01g12490	0	0	0	0	0	0	0	0	0	0	0	1.7281	0	0	#DIV/0!	#DIV/0!	#NUM!	0.789184
1138	AC214829.2_FG010	no gene ID in v4	unknown function	protein_coding	unknown.maize			0	0	0	0	0	0	0	0	0	0	0	1.72329	0	0	#DIV/0!	#DIV/0!	#NUM!	0.785166
1139	GRMZM2G034846	Zm00001d030035	AT2G01610.1 Plant invertase/pectin methylesterase inhibitor superfamily protein; LOC_Os10g10620.1 invertase/pectin methylesterase inhibitor family protein, putative, expressed	protein_coding	pollen allergen	AT2G01610	LOC_Os10g10620	0	0	0	0	0	0	0	0	0	0	0	1.68586	0	0	#DIV/0!	#DIV/0!	#NUM!	0.753488
1140	GRMZM2G033189	no gene ID in v4	unknown function	protein_coding	unknown.maize			0	0	0	0	0	0	0	0	0	0	0	1.68079	0	0	#DIV/0!	#DIV/0!	#NUM!	0.749136
1141	AC197235.3_FG001	no gene ID in v4	transposable_element	transposable_element	TE			0	0	0	0	0	0	0	0	0	0	0	1.66443	0	0	#DIV/0!	#DIV/0!	#NUM!	0.735031
1142	GRMZM2G028574	no gene ID in v4	AT3G14940.1 ATPPC3,PPC3 phosphoenolpyruvate carboxylase 3; LOC_Os02g14770.1 phosphoenolpyruvate carboxylase, putative, expressed	protein_coding	other	AT3G14940	LOC_Os02g14770	0	0	0	0	0	0	0	0	0	0	0	1.64252	0	0	#DIV/0!	#DIV/0!	#NUM!	0.715914
1143	AC203810.4_FG003	no gene ID in v4	transposable_element	transposable_element	TE			0	0	0	0	0	0	0	0	0	0	0	1.64092	0	0	#DIV/0!	#DIV/0!	#NUM!	0.714505
1144	GRMZM2G545450	no gene ID in v4	pseudogene	pseudogene	TE			0	0	0	0	0	0	0	0	0	0	0	1.63493	0	0	#DIV/0!	#DIV/0!	#NUM!	0.709232
1145	GRMZM2G129986	no gene ID in v4	transposable_element	transposable_element	TE			0	0	0	0	0	0	0	0	0	0	0	1.62085	0	0	#DIV/0!	#DIV/0!	#NUM!	0.696751
1146	GRMZM2G702687	no gene ID in v4	unknown function	protein_coding	unknown.maize			0	0	0	0	0	0	0	0	0	0	0	1.61885	0	0	#DIV/0!	#DIV/0!	#NUM!	0.694966
1147	GRMZM2G489226	no gene ID in v4	pseudogene	pseudogene	TE			0	0	0	0	0	0	0	0	0	0	0	1.60937	0	0	#DIV/0!	#DIV/0!	#NUM!	0.686499
1148	GRMZM2G404653	no gene ID in v4	unknown function	protein_coding	unknown.maize			0	0	0	0	0	0	0	0	0	0	0	1.60876	0	0	#DIV/0!	#DIV/0!	#NUM!	0.685946
1149	GRMZM5G894523	no gene ID in v4	unknown function	protein_coding	unknown.maize			0	0	0	0	0	0	0	0	0	0	0	1.59497	0	0	#DIV/0!	#DIV/0!	#NUM!	0.673529
1150	GRMZM2G444863	no gene ID in v4	transposable_element	transposable_element	TE			0	0	0	0	0	0	0	0	0	0	0	1.57408	0	0	#DIV/0!	#DIV/0!	#NUM!	0.654509
1151	GRMZM5G874201	no gene ID in v4	unknown function	protein_coding	unknown.maize			0	0	0	0	0	0	0	0	0	0	0	1.57298	0	0	#DIV/0!	#DIV/0!	#NUM!	0.653503
1152	GRMZM2G105137	Zm00001d002750	MYB-transcription factor 104; AT3G60460.1 DUO1 myb-like HTH transcriptional regulator family protein; LOC_Os04g46384.1 MYB family transcription factor, putative, expressed	protein_coding	TF	AT3G60460	LOC_Os04g46384	0	0	0	0	0	0	0	0	0	0	0	1.55453	0	0	#DIV/0!	#DIV/0!	#NUM!	0.636474
1153	AC235546.1_FG004	Zm00001d019174	unknown protein; LOC_Os01g68130.1 expressed protein	protein_coding	unknown.rice		LOC_Os01g68130	0	0	0	0	0	0	0	0	0	0	0	1.54711	0	0	#DIV/0!	#DIV/0!	#NUM!	0.629572
1154	GRMZM5G899202	Zm00001d028476	AT5G01330.1 PDC3 pyruvate decarboxylase-3; LOC_Os02g03110.1 CDP-alcohol phosphatidyltransferase, putative, expressed	protein_coding	pollen allergen	AT5G01330	LOC_Os02g03110	0	0	0	0	0	0	0	0	0	0	0	1.53066	0	0	#DIV/0!	#DIV/0!	#NUM!	0.614157
1155	GRMZM2G416733	Zm00001d036931	syntaxin of plants; AT1G61290.1 ATSYP124,SYP124 syntaxin of plants 124; LOC_Os06g39050.1 syntaxin, putative, expressed	protein_coding	pollen allergen	AT1G61290	LOC_Os06g39050	0	0	0	0	0	0	0	0	0	0	0	1.52998	0	0	#DIV/0!	#DIV/0!	#NUM!	0.613517
1156	GRMZM2G702269	no gene ID in v4	transposable_element	transposable_element	TE			0	0	0	0	0	0	0	0	0	0	0	1.52852	0	0	#DIV/0!	#DIV/0!	#NUM!	0.612139
1157	GRMZM2G102187	no gene ID in v4	transposable_element	transposable_element	TE			0	0	0	0	0	0	0	0	0	0	0	1.52095	0	0	#DIV/0!	#DIV/0!	#NUM!	0.604973
1158	GRMZM2G419157	Zm00001d011337	putative ankyrin repeat family protein; LOC_Os05g01310.1 ankyrin repeat family protein, putative, expressed	protein_coding	other		LOC_Os05g01310	0	0	0	0	0	0	0	0	0	0	0	1.50776	0	0	#DIV/0!	#DIV/0!	#NUM!	0.59241
1159	GRMZM5G828938	no gene ID in v4	unknown function	protein_coding	unknown.maize			0	0	0	0	0	0	0	0	0	0	0	1.50725	0	0	#DIV/0!	#DIV/0!	#NUM!	0.591922
1160	GRMZM2G536923	no gene ID in v4	pseudogene	pseudogene	TE			0	0	0	0	0	0	0	0	0	0	0	1.46649	0	0	#DIV/0!	#DIV/0!	#NUM!	0.552367
1161	GRMZM5G823883	no gene ID in v4	transposable_element	transposable_element	TE			0	0	0	0	0	0	0	0	0	0	0	1.46424	0	0	#DIV/0!	#DIV/0!	#NUM!	0.550149
1162	GRMZM2G042123	no gene ID in v4	transposable_element	transposable_element	TE			0	0	0	0	0	0	0	0	0	0	0	1.4595	0	0	#DIV/0!	#DIV/0!	#NUM!	0.545471
1163	GRMZM5G873867	no gene ID in v4	unknown function	protein_coding	unknown.maize			0	0	0	0	0	0	0	0	0	0	0	1.45654	0	0	#DIV/0!	#DIV/0!	#NUM!	0.542543
1164	GRMZM2G560587	no gene ID in v4	transposable_element	transposable_element	TE			0	0	0	0	0	0	0	0	0	0	0	1.42924	0	0	#DIV/0!	#DIV/0!	#NUM!	0.515248
1165	GRMZM5G805762	no gene ID in v4	unknown function	protein_coding	unknown.maize			0	0	0	0	0	0	0	0	0	0	0	1.42149	0	0	#DIV/0!	#DIV/0!	#NUM!	0.507406
1166	GRMZM2G380138	no gene ID in v4	unknown function	protein_coding	unknown.maize			0	0	0	0	0	0	0	0	0	0	0	1.41842	0	0	#DIV/0!	#DIV/0!	#NUM!	0.504285
1167	GRMZM2G086340	no gene ID in v4	AT3G23560.1 ALF5 MATE efflux family protein; LOC_Os07g31884.1 MATE efflux family protein, putative, expressed	protein_coding	pollen allergen	AT3G23560	LOC_Os07g31884	0	0	0	0	0	0	0	0	0	0	0	1.41815	0	0	#DIV/0!	#DIV/0!	#NUM!	0.504006
1168	GRMZM2G046509	no gene ID in v4	LOC_Os12g34108.1 ATP synthase protein 9, mitochondrial, putative, expressed	protein_coding	other		LOC_Os12g34108	0	0	0	0	0	0	0	0	0	0	0	1.41158	0	0	#DIV/0!	#DIV/0!	#NUM!	0.497314
1169	GRMZM2G045064	Zm00001d007614	LOC_Os02g55510.1 CXXXC2 - Cysteine-rich protein with paired CXXXC motifs precursor, putative, expressed	protein_coding	unknown.rice		LOC_Os02g55500	0	0	0	0	0	0	0	0	0	0	0	1.41042	0	0	#DIV/0!	#DIV/0!	#NUM!	0.49612
1170	AC205708.3_FG008	no gene ID in v4	unknown function	protein_coding	unknown.maize			0	0	0	0	0	0	0	0	0	0	0	1.4058	0	0	#DIV/0!	#DIV/0!	#NUM!	0.491395
1171	AC208534.3_FG001	no gene ID in v4	transposable_element	transposable_element	TE			0	0	0	0	0	0	0	0	0	0	0	1.40535	0	0	#DIV/0!	#DIV/0!	#NUM!	0.490926
1172	GRMZM5G810058	no gene ID in v4	unknown function	protein_coding	unknown.maize			0	0	0	0	0	0	0	0	0	0	0	1.40009	0	0	#DIV/0!	#DIV/0!	#NUM!	0.485516
1173	AC197040.3_FG002	no gene ID in v4	transposable_element	transposable_element	TE			0	0	0	0	0	0	0	0	0	0	0	1.37887	0	0	#DIV/0!	#DIV/0!	#NUM!	0.46349
1174	GRMZM5G895086	no gene ID in v4	transposable_element	transposable_element	TE			0	0	0	0	0	0	0	0	0	0	0	1.35834	0	0	#DIV/0!	#DIV/0!	#NUM!	0.441845
1175	AC210429.3_FG005	no gene ID in v4	transposable_element	transposable_element	TE			0	0	0	0	0	0	0	0	0	0	0	1.34534	0	0	#DIV/0!	#DIV/0!	#NUM!	0.427974
1176	GRMZM2G097515	no gene ID in v4	unknown function	protein_coding	unknown.maize			0	0	0	0	0	0	0	0	0	0	0	1.33713	0	0	#DIV/0!	#DIV/0!	#NUM!	0.419136
1177	GRMZM2G042646	no gene ID in v4	unknown function	protein_coding	unknown.maize			0	0	0	0	0	0	0	0	0	0	0	1.32716	0	0	#DIV/0!	#DIV/0!	#NUM!	0.408346
1178	AC214534.3_FG013	no gene ID in v4	unknown function	protein_coding	unknown.maize			0	0	0	0	0	0	0	0	0	0	0	1.31626	0	0	#DIV/0!	#DIV/0!	#NUM!	0.396444
1179	GRMZM2G096588	no gene ID in v4	transposable_element	transposable_element	TE			0	0	0	0	0	0	0	0	0	0	0	1.29819	0	0	#DIV/0!	#DIV/0!	#NUM!	0.376502
1180	AC204019.3_FG002	no gene ID in v4	transposable_element	transposable_element	TE			0	0	0	0	0	0	0	0	0	0	0	1.26514	0	0	#DIV/0!	#DIV/0!	#NUM!	0.339293
1181	GRMZM2G320381	no gene ID in v4	transposable_element	transposable_element	TE			0	0	0	0	0	0	0	0	0	0	0	1.25483	0	0	#DIV/0!	#DIV/0!	#NUM!	0.327492
1182	AC213903.3_FG003	no gene ID in v4	unknown function	protein_coding	unknown.maize			0	0	0	0	0	0	0	0	0	0	0	1.2537	0	0	#DIV/0!	#DIV/0!	#NUM!	0.326188
1183	AC211247.4_FG001	no gene ID in v4	transposable_element	transposable_element	TE			0	0	0	0	0	0	0	0	0	0	0	1.25265	0	0	#DIV/0!	#DIV/0!	#NUM!	0.32498
1184	GRMZM2G121692	no gene ID in v4	transposable_element	transposable_element	TE			0	0	0	0	0	0	0	0	0	0	0	1.21583	0	0	#DIV/0!	#DIV/0!	#NUM!	0.281944
1185	GRMZM2G494519	no gene ID in v4	transposable_element	transposable_element	TE			0	0	0	0	0	0	0	0	0	0	0	1.20833	0	0	#DIV/0!	#DIV/0!	#NUM!	0.273018
1186	GRMZM2G001195	Zm00001d023627	AT4G33140.1 Haloacid dehalogenase-like hydrolase (HAD) superfamily protein; LOC_Os06g09320.1 expressed protein	protein_coding	pollen allergen	AT4G33140	LOC_Os06g09320	0	0	0	0	0	0	0	0	0	0	0	1.20479	0	0	#DIV/0!	#DIV/0!	#NUM!	0.268777
1187	GRMZM5G843087	no gene ID in v4	unknown function	protein_coding	unknown.maize			0	0	0	0	0	0	0	0	0	0	0	1.19909	0	0	#DIV/0!	#DIV/0!	#NUM!	0.261934
1188	AC199944.4_FG002	no gene ID in v4	transposable_element	transposable_element	TE			0	0	0	0	0	0	0	0	0	0	0	1.19744	0	0	#DIV/0!	#DIV/0!	#NUM!	0.259957
1189	AC184164.2_FG006	Zm00001d043885	AT4G13870.2 ATWEX,ATWRNEXO,WEX,WRNEXO Werner syndrome-like exonuclease; LOC_Os01g47180.1 3-5 exonuclease domain-containing protein, putative, expressed	protein_coding	other	AT4G13870	LOC_Os01g47180	0	0	0	0	0	0	0	0	0	0	0	1.19328	0	0	#DIV/0!	#DIV/0!	#NUM!	0.254936
1190	GRMZM2G019591	no gene ID in v4	unknown function	protein_coding	unknown.maize			0	0	0	0	0	0	0	0	0	0	0	1.18545	0	0	#DIV/0!	#DIV/0!	#NUM!	0.245431
1191	GRMZM2G309589	no gene ID in v4	transposable_element	transposable_element	TE			0	0	0	0	0	0	0	0	0	0	0	1.18455	0	0	#DIV/0!	#DIV/0!	#NUM!	0.244337
1192	GRMZM2G570216	no gene ID in v4	transposable_element	transposable_element	TE			0	0	0	0	0	0	0	0	0	0	0	1.17313	0	0	#DIV/0!	#DIV/0!	#NUM!	0.230362
1193	GRMZM2G042111	no gene ID in v4	transposable_element	transposable_element	TE			0	0	0	0	0	0	0	0	0	0	0	1.1643	0	0	#DIV/0!	#DIV/0!	#NUM!	0.219463
1194	GRMZM5G880025	no gene ID in v4	unknown function	protein_coding	unknown.maize			0	0	0	0	0	0	0	0	0	0	0	1.15623	0	0	#DIV/0!	#DIV/0!	#NUM!	0.209424
1195	GRMZM2G079649	no gene ID in v4	transposable_element	transposable_element	TE			0	0	0	0	0	0	0	0	0	0	0	1.13818	0	0	#DIV/0!	#DIV/0!	#NUM!	0.186732
1196	GRMZM2G161171	no gene ID in v4	transposable_element	transposable_element	TE			0	0	0	0	0	0	0	0	0	0	0	1.13579	0	0	#DIV/0!	#DIV/0!	#NUM!	0.183691
1197	GRMZM2G010183	no gene ID in v4	pseudogene	pseudogene	TE			0	0	0	0	0	0	0	0	0	0	0	1.1354	0	0	#DIV/0!	#DIV/0!	#NUM!	0.183203
1198	GRMZM2G039688	no gene ID in v4	AT1G56290.1 CwfJ-like family protein; LOC_Os03g52980.1 CWF19-like 2, cell cycle control, putative, expressed	protein_coding	pollen allergen	AT1G56290	LOC_Os03g52980	0	0	0	0	0	0	0	0	0	0	0	1.1241	0	0	#DIV/0!	#DIV/0!	#NUM!	0.168776
1199	GRMZM2G347967	no gene ID in v4	unknown function	protein_coding	unknown.maize			0	0	0	0	0	0	0	0	0	0	0	1.11572	0	0	#DIV/0!	#DIV/0!	#NUM!	0.157979
1200	GRMZM2G058359	no gene ID in v4	LOC_Os05g34210.1 expressed protein	protein_coding	pollen allergen		LOC_Os05g34210	0	0	0	0	0	0	0	0	0	0	0	1.11555	0	0	#DIV/0!	#DIV/0!	#NUM!	0.157756
1201	AC202891.3_FG003	no gene ID in v4	unknown function	protein_coding	unknown.maize			0	0	0	0	0	0	0	0	0	0	0	1.11274	0	0	#DIV/0!	#DIV/0!	#NUM!	0.154113
1202	GRMZM2G429126	no gene ID in v4	transposable_element	transposable_element	TE			0	0	0	0	0	0	0	0	0	0	0	1.11121	0	0	#DIV/0!	#DIV/0!	#NUM!	0.15213
1203	AC209642.1_FG007	no gene ID in v4	unknown function	protein_coding	unknown.maize			0	0	0	0	0	0	0	0	0	0	0	1.09125	0	0	#DIV/0!	#DIV/0!	#NUM!	0.125976
1204	GRMZM2G372780	no gene ID in v4	AT4G30340.1 ATDGK7,DGK7 diacylglycerol kinase 7; LOC_Os02g54650.1 diacylglycerol kinase, putative, expressed	protein_coding	kinase	AT4G30340	LOC_Os02g54650	0	0	0	0	0	0	0	0	0	0	0	1.0768	0	0	#DIV/0!	#DIV/0!	#NUM!	0.10675
1205	GRMZM2G545778	no gene ID in v4	transposable_element	transposable_element	TE			0	0	0	0	0	0	0	0	0	0	0	1.07266	0	0	#DIV/0!	#DIV/0!	#NUM!	0.101192
1206	GRMZM2G094473	no gene ID in v4	unknown function	protein_coding	unknown.maize			0	0	0	0	0	0	0	0	0	0	0	1.0568	0	0	#DIV/0!	#DIV/0!	#NUM!	0.0797069
1207	GRMZM2G112718	no gene ID in v4	transposable_element	transposable_element	TE			0	0	0	0	0	0	0	0	0	0	0	1.05522	0	0	#DIV/0!	#DIV/0!	#NUM!	0.0775502
1208	AC207307.2_FG003	no gene ID in v4	unknown function	protein_coding	unknown.maize			0	0	0	0	0	0	0	0	0	0	0	1.04677	0	0	#DIV/0!	#DIV/0!	#NUM!	0.0659482
1209	GRMZM2G401501	Zm00001d038759	unknown function	protein_coding	unknown.arabidopsis	AT5G47320		0	0	0	0	0	0	0	0	0	0	0	1.04144	0	0	#DIV/0!	#DIV/0!	#NUM!	0.058583
1210	GRMZM2G044329	no gene ID in v4	AT3G29090.1 ATPME31,PME31 pectin methylesterase 31; LOC_Os10g26680.2 pectinesterase, putative, expressed	protein_coding	pollen allergen	AT3G29090	LOC_Os10g26680	0	0	0	0	0	0	0	0	0	0	0	1.03505	0	0	#DIV/0!	#DIV/0!	#NUM!	0.0497051
1211	GRMZM2G095283	no gene ID in v4	transposable_element	transposable_element	TE			0	0	0	0	0	0	0	0	0	0	0	1.01217	0	0	#DIV/0!	#DIV/0!	#NUM!	0.0174469
1212	GRMZM5G804271	no gene ID in v4	AT3G14240.1 Subtilase family protein; LOC_Os03g02750.1 OsSub25 - Putative Subtilisin homologue, expressed	protein_coding	pollen allergen	AT3G14240	LOC_Os03g02750	0	0	0	0	0	0	0	0	0	0	0	1.00935	0	0	#DIV/0!	#DIV/0!	#NUM!	0.0134218
1213	GRMZM2G308462	no gene ID in v4	transposable_element	transposable_element	TE			0	0	0	0	0	0	0	0	0	0	0	1.0042	0	0	#DIV/0!	#DIV/0!	#NUM!	0.00604519
1214	GRMZM2G509184	no gene ID in v4	transposable_element	transposable_element	TE			0	0	0	0	0	0	0	0	0	0	0	0.99653	0	0	#DIV/0!	#DIV/0!	#NUM!	-0.00501486
1215	GRMZM2G178233	no gene ID in v4	transposable_element	transposable_element	TE			0	0.095117	0	0	0	0	0	0	0	0	0	0.995267	0.008647	0.095117	115.1	10.4636	-6.85358	-0.00684497
