# Supplementary material for: A Rapid Pipeline for Pollen- and Anther-Specific Gene Discovery Based on Transcriptome Profiling Analysis of Maize Tissues
Source: Int J Mol Sci. 2021 Jun 26;22(13):6877. doi: 10.3390/ijms22136877 (PMC8267723; doi:10.3390/ijms22136877)
Supplement: Supplementary file 1 [file ijms-22-06877-s001.zip › Table S3 1009 MAS ID description FPKM (14tiss)..xlsx]

## Sheet: MAS 1009
Table A3 The gene ID and transcrit abundance (FPKM) of 1009 mature anther-specific (MAS) genes in 14 tissues (including mature anther) of B73(excel)
transcript_AGPv3	transcript ID_v4	Annotation	Gene_biotype	Protein category	Orthologue in Arabidopsis	Orthologue in rice	Root_System_7DAS	Crown_Roots_Node4_V7	Coleoptile_GH_6DAS	Eighth_Leaf_V9	Thirteenth_Leaf_VT	Stem_and_SAM_V3	Fourth_Internode_V9	Immature_Cob_V18	Silks_R1	Whole_Seed_8DAP	Endosperm_16DAP	Embryo_16DAP	Pericarp_18DAP	Average of 13 tissues except anther	Anthers_R1	ratio of anther/Average of 13 tissues
AC189771.3_FG001	no gene ID in v4	unknown function	protein_coding	unknown.maize			0	0	0	0	0	0	0	0	0	0	0	0	0	0	13976.5	#DIV/0!	MAPS
AC190609.3_FG004	Zm00001d052720	Eukaryotic aspartyl protease family protein	protein_coding	pollen allergen	AT1G05840.1	LOC_Os02g27360.1	49.4	42.5767	26.2167	25.4	15.0767	21.94	29.72	43.2867	22.93	17.5	29.94	25.8233	26.0933	28.9156	3168.92	109.592	MAPS
AC191748.3_FG001	no gene ID in v4	AT3G47680.1 DNA binding; LOC_Os06g02710.1 expressed protein	protein_coding	unknown.arabidopsis	AT3G47680.1	LOC_Os06g02710.1	0	0	0	0	0	0	0	0	0	0	0	0	0	0	48.2133	#DIV/0!	MAPS
AC194341.4_FG003	Zm00001d011277	sun5;SUN domain protein5:plant-prevalentmid-SUN3 transmembrane (PM3) type nuclear envelope protein;may be pollen specific	protein_coding	pollen allergen	AT4G23950.1	LOC_Os01g41600.1	0	0	0	0	0	0	0	0	0	0	0	0	0	0	507.63	#DIV/0!	MAPS
AC194457.3_FG001	Zm00001d019537	AT4G16480.1 ATINT4,INT4 inositol transporter 4; LOC_Os04g43210.1 transporter family protein, putative, expressed	protein_coding	other	AT4G16480.1	LOC_Os04g43210.2	2.22667	2.29667	0	0	0	0	0	0	0	0	0	0	0	0.347949	257.097	738.892	MAPS
AC195147.3_FG001	Zm00001d022253	mab1;math-btb1；AT5G19000.1 (ATBPM1, BPM1) BTB-POZ and MATH domain 1	protein_coding	pollen allergen	AT5G19000.1	LOC_Os08g41220.1	0	0	0	0	0	0	0	0	0	0	0	0	0	0	1.66333	#DIV/0!	MAPS
AC195798.3_FG001	no gene ID in v4	unknown function	protein_coding	unknown.maize			0	0	0	0	0	0	0	0	0	0	0	0	0	0	345.393	#DIV/0!	MAPS
AC196065.3_FG001	Zm00001d019742	unknown function	protein_coding	unknown.maize			0	0	0	0	0	0	0	0	0	0	0	0	0	0	112.9	#DIV/0!	MAPS
AC196779.3_FG003	Zm00001d036107	AT4G25150.1 HAD superfamily subfamily IIIB acid phosphatase	protein_coding	pollen allergen	AT4G25150.1	LOC_Os06g04790.1	8.71667	1.73667	23.9833	0	0	3.16	16.8433	9.91	47.5633	32.53	0	0	15.5467	12.3069	1360.33	110.533	MAPS
AC197143.3_FG007	Zm00001d039212	pathogenesis-related protein-1-like; PR1-like	protein_coding	pollen allergen	AT2G14580.1	LOC_Os05g51660.1	0	0	0	0	0	0	0	0	0	0	0	0	0	0	5308.17	#DIV/0!	MAPS
AC197577.2_FG002	no gene ID in v4	AT4G04930.1 (DES-1-LIKE) fatty acid desaturase family protein; LOC_Os02g42660.1 sphingolipid delta desaturase putative expressed	protein_coding	pollen allergen	AT4G04930.1	LOC_Os02g42660.1	0	0	0	0	0	0	0	0	0	0	0	0	0	0	5.76333	#DIV/0!	MAPS
AC203262.3_FG002	Zm00001d030642	AT1G09310.1 Protein of unknown function DUF538; LOC_Os12g37650.1 DUF538 domain containing protein putative expressed	protein_coding	unknown.arabidopsis	AT1G09310.1	LOC_Os12g37650.1	0	0	0	0	0	0	0	0	0	0	0	0	0	0	76.5933	#DIV/0!	MAPS
AC203294.3_FG001	Zm00001d012552	calcium-dependent protein kinase family protein putative	protein_coding	pollen allergen	AT5G19360.1	LOC_Os05g41270.1	0	0	0	0	0	0	0	0	0	1.66333	0	0	0	0.127949	2006.09	15678.9	MAPS
AC203535.4_FG006	Zm00001d042286	unknown function; homologous to rice LOC_Os01g70120.2 expressed protein	protein_coding	pollen allergen		LOC_Os01g70120.2	0	0	0	0	0	0	0	0	0	0	0	0	0	0	2210.34	#DIV/0!	MAPS
AC205012.3_FG002	Zm00001d009741	Phosphatidylinositol4-kinase gamma3	protein_coding	pollen allergen	AT2G46500.2	LOC_Os05g51230.1	0	0	7.16333	5.40333	8.57667	0	0	0	0	0	0	0	0	1.62641	1340.45	824.179	MAPS
AC205035.3_FG004	Zm00001d037647	AT1G13270.2 MAP1B,MAP1C methionine aminopeptidase 1B; LOC_Os06g45390.1 expressed protein	protein_coding	pollen allergen	AT1G13270.2	LOC_Os06g45390.1	0	0	0	0	0	0	0	0	0	0	0	0	0	0	1.27667	#DIV/0!	MAPS
AC206223.3_FG008	Zm00001d047721	AT3G51770.2 (ATEOL1, ETO1) tetratricopeptide repeat (TPR)-containing protein	protein_coding	pollen allergen	AT3G51770.2	LOC_Os03g18360.1	2.37333	0.896667	0.693333	0	0	0.62	0	0	0	2.65667	0	0	12.28	1.50154	858.837	571.971	MAPS
AC209744.3_FG001	Zm00001d041638	Adenine nucleotide alpha hydrolases-like superfamily protein	protein_coding	other	AT2G47710.1	LOC_Os12g36630.1	0	0	0	0	0	0	0	0	0	0	0	0	0	0	1013.6	#DIV/0!	MAPS
AC212769.3_FG004	no gene ID in v4	unknown function	protein_coding	unknown.maize			0	0	0	0	0	0	0	0	0	0	0	0	0	0	853.943	#DIV/0!	MAPS
AC216731.3_FG002	Zm00001d017805	Cation/H(+) antiporter1	protein_coding	pollen allergen	AT1G79400.1	LOC_Os02g58660.1	0	0	0	0	0	0	0	0	0	0	0	0	0	0	528.403	#DIV/0!	MAPS
AC217374.3_FG001	Zm00001d034822	unknown function; homologous to rice LOC_Os07g18070.1 expressed protein	protein_coding	pollen allergen		LOC_Os07g18070.1	0	0	0	0	0	0	0	0	0	0	0	0	0	0	222.343	#DIV/0!	MAPS
AC217910.3_FG006	Zm00001d032286	LOB domain-containing protein22	protein_coding	pollen allergen	AT3G13850.1	LOC_Os08g31080.1	0	0	0	0	0	0	0	0	0	0	0	0	0	0	250.457	#DIV/0!	MAPS
AC218457.2_FG008	Zm00001d008650	unknown function	protein_coding	unknown.maize			0	0	0	0	0	0	0	0	0	0	0	0	0	0	355.973	#DIV/0!	MAPS
AC233881.1_FG006	Zm00001d017740	Expansin-B4	protein_coding	pollen allergen	AT1G65680.1	LOC_Os03g01640.1	0	0	0	0	0	0	0	0	0	0	0	0	0	0	4730.8	#DIV/0!	MAPS
AC233885.1_FG002	Zm00001d013660	putative protein; LOC_Os03g44750.1 pollen preferential protein putative expressed	protein_coding	unknown.arabidopsis	AT5G06380.1	LOC_Os03g44750.1	4.25	0	0	0	0	0	0	0	13.6067	0	0	0	0	1.37359	2908.03	2117.1	MAPS
AC233954.1_FG004	Zm00001d019042	Actin-related protein2/3 complex subunit3	protein_coding	pollen allergen	AT1G60430.1	LOC_Os02g14000.1	0	0.103333	0	0	0	0	0	0	0	1.72667	0	0.456667	0.1	0.18359	539.567	2938.98	MAPS
AC233959.1_FG006	Zm00001d015284	unknown function; homologous to rice LOC_Os02g05670.1 expressed protein	protein_coding	pollen allergen		LOC_Os02g05670.1	4.23667	1.09667	0	0	0	0	0	0	0	0	0	0	0	0.410256	5779.32	14087.1	MAPS
AC235544.1_FG002	Zm00001d048225	AT4G40020.1 Myosin heavy chain-related protein	protein_coding	pollen allergen	AT4G40020.1	LOC_Os03g08980.1	0	0	0	0	0	0	0	0	0	0	0	0	0	0	131.187	#DIV/0!	MAPS
AC235546.1_FG004	Zm00001d019174	unknown protein; LOC_Os01g68130.1 expressed protein	protein_coding	unknown.rice		LOC_Os01g68130.1	0	0	0	0	0	0	0	0	0	0	0	0	0	0	8.61333	#DIV/0!	MAPS
GRMZM2G000044	Zm00001d002271	Nitrate-induced NOI protein	protein_coding	pollen allergen	AT5G63270.1	LOC_Os04g52950.1	0	1	0	0	0	0	0	0	0.856667	0	0	0	0	0.142821	4816.53	33724.4	MAPS
GRMZM2G000122	no gene ID in v4	unknown function; homologous to rice LOC_Os06g05730.1 expressed protein	protein_coding	unknown.rice		LOC_Os06g05730.1	0	0	0	0	0	0	0	0	0	0	0	0	0	0	924.227	#DIV/0!	MAPS
GRMZM2G000376	Zm00001d036346	MLO-likeprotein	protein_coding	pollen allergen	AT2G33670.1	LOC_Os05g09050.1	0	0	7.41333	2.74333	10.2233	0	0	0	3.57667	0	0	0	0	1.84282	626.857	340.162	MAPS
GRMZM2G000700	no gene ID in v4	putative adenine nucleotide transporter; AT4G01100.1 ADNT1 adenine nucleotide transporter 1; LOC_Os05g50840.1 mitochondrial carrier protein, putative, expressed	protein_coding	pollen allergen	AT4G01100.1	LOC_Os05g50840.1	0	0	0	0	0	0	0	0	0	0	0	0	0	0	9.50667	#DIV/0!	MAPS
GRMZM2G001058	no gene ID in v4	transposable_element	transposable_element	TE			0	0	0	0	0	0	0	0	2.83	0	0	0	0	0.217692	4750.4	21821.6	MAPS
GRMZM2G001116	Zm00001d048673	P-loop nucleoside triphosphate hydrolases superfamily protein with CH (Calponin Homology) domain	protein_coding	pollen allergen	AT2G47500.1	LOC_Os11g44880.1	1.65333	1.37667	16.1033	0	0	3.75667	6.72667	8.84667	4.57333	4.01667	2.88667	5.91	1.45333	4.40795	1905.12	432.2	MAPS
GRMZM2G001405	Zm00001d007481	AT5G11880.1 Pyridoxal-dependent decarboxylase family protein; LOC_Os09g37120.1 pyridoxal-dependent decarboxylase protein, putative, expressed	protein_coding	pollen allergen	AT5G11880.1	LOC_Os09g37120.1	0	0	0	0	0	0	0	0	0	0	0	0	0	0	176.147	#DIV/0!	MAPS
GRMZM2G001924	Zm00001d035342	AT1G79680.1 ATWAKL10,WAKL10 WALL ASSOCIATED KINASE (WAK)-LIKE 10; LOC_Os04g30160.1 OsWAK46 - OsWAK receptor-like protein kinase, expressed	protein_coding	kinase	AT1G79680.1	LOC_Os04g30160.1	0	0	0	0	0	0	0	0	0	0	0	0	0	0	1.03	#DIV/0!	MAPS
GRMZM2G002961	Zm00001d014928	AT4G19040.1 EDR2 ENHANCED DISEASE RESISTANCE 2; LOC_Os02g01270.1 START domain containing protein, expressed	protein_coding	pollen allergen	AT4G19040.1	LOC_Os02g01270.1	0.663333	0	0	0	0	0	0	0	0	0	0	0	0	0.0510256	391.73	7677.12	MAPS
GRMZM2G003059	no gene ID in v4	CAMK includes calcium/calmodulin depedent protein kinases	protein_coding	pollen allergen	AT2G31500.1	LOC_Os12g12860.1	0	0.35	1.2	0	0	5.17333	26.7033	10.7433	0	0	0	0	0	3.39769	1947.36	573.141	MAPS
GRMZM2G003838	Zm00001d043725	pmei44 - pectin methylesterase inhibitor44	protein_coding	pollen allergen	AT3G14300.1	LOC_Os01g50810.1	0	0	0	0	0	0	0	0	0	0	0	0	0	0	3076.5	#DIV/0!	MAPS
GRMZM2G004330	no gene ID in v4	putative prolin-rich extensin-like receptor protein kinase;AT1G23540.1 (AtPERK12, IGI1) Protein kinase superfamily protein	protein_coding	pollen allergen	AT1G23540.1	LOC_Os03g37120.1	0	0	0	1.92667	0	0	0	0	0	0	0	0	0	0.148205	580.9	3919.57	MAPS
GRMZM2G004354	Zm00001d012468	LOC_Os01g61360.1 DEFL4 - Defensin and Defensin-like DEFL family expressed	protein_coding	pollen allergen		LOC_Os01g61360.1	0	0	0	0	0	0	0	0	0	0	0	0	0	0	1368.44	#DIV/0!	MAPS
GRMZM2G004408	Zm00001d005426	CRIB domain-containing protein RIC1	protein_coding	pollen allergen	AT3G23380.1	LOC_Os07g26480.1	0	0	0	0	0	0	0	0	0	0	0	0	0	0	1811.08	#DIV/0!	MAPS
GRMZM2G004440	Zm00001d012466	ysl18 - yellow stripe-like transporter18; AT1G65730.1 YSL7 YELLOW STRIPE like 7;	protein_coding	pollen allergen	AT1G65730.1	LOC_Os01g61390.1	0	0	0	0	0	0	0	0	0	0	0	0	1.32333	0.101795	187.72	1844.1	MAPS
GRMZM2G004663	Zm00001d041160	nlp16 - NLP-transcription factor 16; AT4G35590.1 RWP-RK domain-containing protein; LOC_Os12g12970.1 RWP-RK domain-containing protein, putative, expressed	protein_coding	other	AT4G35590.1	LOC_Os12g12970.1	0	0	0	0	0	0	0	0	0	0	0	0	0	0	12.7667	#DIV/0!	MAPS
GRMZM2G004799	Zm00001d039623	RING/U-box superfamily protein	protein_coding	pollen allergen	AT4G32600.1	LOC_Os01g08340.1	0	0	0	0	0	0	0	0	0	0	0	0	0	0	398.063	#DIV/0!	MAPS
GRMZM2G004927	Zm00001d044585	Probable pectin esterase 67	protein_coding	pollen allergen	AT3G17060.1	LOC_Os03g19610.1	0	0	0	0	0	0	0	0	0	0	0	0	0	0	4341.32	#DIV/0!	MAPS
GRMZM2G005643	Zm00001d038640	OSJNBa0063G07.3 protein; OSJNBa0082E08.9 protein; protein	protein_coding	pollen allergen	AT1G65680.1	LOC_Os06g45160.1	0	0	0	0	0	0	0	0	1.77667	0	0	0	0	0.136667	5842.23	42748	MAPS
GRMZM2G005798	Zm00001d046480	O-Glycosyl hydrolases family17 protein	protein_coding	pollen allergen	AT5G64790.1	LOC_Os06g39060.1	0	0	0	0	0	0	0	0	0	0	0	0	0	0	2350.64	#DIV/0!	MAPS
GRMZM2G006366	Zm00001d034924	Subtilisin-like serine endopeptidase family protein; AT2G04160.1 AIR3 Subtilisin-like serine endopeptidase family protein; LOC_Os08g23740.1 OsSub55 - Putative Subtilisin homologue, expressed	protein_coding	other	AT2G04160.1	LOC_Os08g23740.1	0	0	0	0	0	0	0	0	0	0	0	0	0	0	391.393	#DIV/0!	MAPS
GRMZM2G007074	no gene ID in v4	unknown function	protein_coding	unknown.maize			0	0	0	0	0	0	0	0	0	0	0	0	0	0	6.16333	#DIV/0!	MAPS
GRMZM2G007685	Zm00001d040609	expb10c; beta expansin10c:	protein_coding	pollen allergen	AT1G65680.1	LOC_Os03g01640.1	0	0	0	0	0	0	0	0	0.793333	0	0	0	0	0.0610256	4243.07	69529.2	MAPS
GRMZM2G007708	no gene ID in v4	Pollen allergen Phlp2	protein_coding	pollen allergen	AT1G65680.1	LOC_Os06g45290.1	0	0	0	0	0	0	0	0	5.37667	0	0	0	0	0.41359	20118.2	48642.9	MAPS
GRMZM2G008047	Zm00001d014932	pmei43 - pectin methylesterase inhibitor43	protein_coding	pollen allergen	AT5G46970.1	LOC_Os02g01310.1	0	0	0	0	0	0	0	0	0.883333	0	0	0	0	0.0679487	2497.35	36753.4	MAPS
GRMZM2G008622	Zm00001d026618	unknown function (DUF639) protein	protein_coding	pollen allergen	AT5G23390.1	LOC_Os04g58100.1	23.3267	19.3267	10.77	1.18667	3.04333	14.0533	6.14333	5.22667	5.85333	7.94667	12.68	0	11.0133	9.27462	1633.22	176.095	MAPS
GRMZM2G010319	Zm00001d010509	AT5G58530.1 Glutaredoxin family protein; LOC_Os05g28530.1 glutaredoxin, putative, expressed	protein_coding	pollen allergen	AT5G58530.1	LOC_Os05g28530.1	0	0	0	0	0	0	0	0	0	0	0	0	0	0	69.6667	#DIV/0!	MAPS
GRMZM2G011383	Zm00001d013340	Nucleotide-diphospho-sugar transferase family protein; AT1G28710.1 Nucleotide-diphospho-sugar transferase family protein; LOC_Os03g52160.1 regulatory protein, putative, expressed	protein_coding	pollen allergen	AT1G28710.3	LOC_Os03g52160.1	0	0	0	0	0	0	0	0	0	0	0	0	0	0	14.61	#DIV/0!	MAPS
GRMZM2G011951	Zm00001d017896	AT5G55850.1 (NOI) RPM1-interacting protein 4 (RIN4) family protein	protein_coding	pollen allergen	AT1G48940.1	LOC_Os02g49350.1	0	0	0	0	0	0	0	0	1.63333	0	0	0	0	0.125641	2682.28	21348.8	MAPS
GRMZM2G012263	Zm00001d037061	AT5G14130.1 Peroxidase superfamily protein	protein_coding	pollen allergen	AT5G14130.1	LOC_Os06g27850.1	0	0	2.16333	0	0	0	0	0	0.986667	0	0	0	0	0.242308	3624.57	14958.6	MAPS
GRMZM2G012328	Zm00001d003431	pme6 - pectin methylesterase6;AT5G49180.1 Plant invertase/pectin methylesterase inhibitor superfamily	protein_coding	cell wall	AT5G49180.1	LOC_Os04g38560.1	0.303333	0.21	0	0	0	0	0	0	2.86667	0	0	0	0.48	0.296923	7032.9	23685.9	MAPS
GRMZM2G012544	Zm00001d052663	Probable protein S-acyltransferase7	protein_coding	pollen allergen	AT3G26935.1	LOC_Os11g32960.1	0	0	0	0	0	0	0	0	0	0	0	0	0	0	600.073	#DIV/0!	MAPS
GRMZM2G012611	Zm00001d032962	Myosin-binding protein1	protein_coding	pollen allergen	AT1G08800.2	LOC_Os10g27480.1	0	0.5	2.27	1.19333	0	1.85333	50.24	3.41	1.4	2.31667	0	0	0	4.86026	3833.9	788.827	MAPS
GRMZM2G013967	Zm00001d052784	FAD/NAD(P)-binding oxidoreductase family protein	protein_coding	pollen allergen	AT3G44190.1	LOC_Os11g05970.1	0	0	0	0	0	0	0	0	0	0	0	0	0	0	384.223	#DIV/0!	MAPS
GRMZM2G014463	no gene ID in v4	AT4G30770.1 Putative membrane lipoprotein	protein_coding	pollen allergen	AT4G30770.1	LOC_Os11g09030.1	0	0	0	0	0	0	0	0	0	0	0	0	0	0	419.28	#DIV/0!	MAPS
GRMZM2G014551	Zm00001d037762	unknown function; homologous to rice LOC_Os05g10800.1 expressed protein	protein_coding	pollen allergen	AT2G03630.2	LOC_Os05g10800.1	0	0	0	0	0	0	0	0	0	0	0	0	0	0	10.35	#DIV/0!	MAPS
GRMZM2G014618	Zm00001d013288	Protein kinase superfamily protein	protein_coding	pollen allergen	AT3G22750.1	LOC_Os03g53410.1	0	0	0	0	0	0	0	0	0	0	0	0	0	0	378.263	#DIV/0!	MAPS
GRMZM2G015232	Zm00001d048626	putative cytochrome P450 superfamily protein; AT3G26300.1 CYP71B34 cytochrome P450, family 71, subfamily B, polypeptide 34; LOC_Os12g16720.1 cytochrome P450 71A1, putative, expressed	protein_coding	other	AT3G26300.1	LOC_Os12g16720.1	0	0	0	0	0	0	0	0	0	0	0	0	0	0	51.8967	#DIV/0!	MAPS
GRMZM2G015395	no gene ID in v4	AT3G51150.2 ATP binding microtubule motor family protein	protein_coding	pollen allergen	AT2G21300.1	LOC_Os09g35890.1	0	0	0	0	0	0	0	0	0.0933333	0	0	0	0	0.00717949	938.55	130727	MAPS
GRMZM2G015418	no gene ID in v4	RING/U-box superfamily protein	protein_coding	pollen allergen	AT1G01050.1	LOC_Os10g26600.1	0	0	0	0	0	0	0	0	0.47	0	0	0	0	0.0361538	4392.35	121491	MAPS
GRMZM2G016259	Zm00001d007759	unknown function	protein_coding	unknown.maize			4.28667	0	0	0	0	0	0	0	0	0	0	0	0	0.329744	61.7767	187.348	MAPS
GRMZM2G018148	Zm00001d054041	ysl8 - yellow stripe-like transporter8; AT1G65730.1 YSL7 YELLOW STRIPE like 7;	protein_coding	pollen allergen	AT1G65730.1	LOC_Os02g02460.1	0	0	0	0	0	0	0	0	0.813333	0	0	0	0	0.0625641	418.533	6689.67	MAPS
GRMZM2G018366	Zm00001d020850	unknown function	protein_coding	unknown.maize			0	0	0	0	0	0	0	0	1.86667	0	0	0	0	0.14359	1990.38	13861.6	MAPS
GRMZM2G018372	Zm00001d041514	AT1G18670.1 (IBS1) Protein kinase superfamily protein	protein_coding	pollen allergen	AT1G18670.1	LOC_Os12g38860.1	11.3767	6.40667	7.38667	0	0	18.9133	24.86	13.87	21.8133	1.73333	1.39667	6.39	0.763333	8.83923	1422.57	160.938	MAPS
GRMZM2G019209	Zm00001d051843	AT4G26590.1 ATOPT5,OPT5 oligopeptide transporter 5; LOC_Os08g23130.2 oligopeptide transporter, putative, expressed	protein_coding	pollen allergen	AT4G26590.1	LOC_Os08g23130.2	0	0	0	0	0	0	0	0	0	0	0	0	0	0	243.587	#DIV/0!	MAPS
GRMZM2G019328	Zm00001d010494	unknown function	protein_coding	unknown.maize			40.07	7.57	0	0	0	0	0	0	0	0	20.6467	0	9.28333	5.96692	4110	688.797	MAPS
GRMZM2G019583	Zm00001d022349	Probable galacturonosyl transferase-like4	protein_coding	pollen allergen	AT3G06260.1	LOC_Os07g45260.1	21.8867	2.51	0.946667	0	0	0	0	0	1	29.9233	0	0	0	4.32821	1331.58	307.653	MAPS
GRMZM2G020131	Zm00001d011497	Arabinogalactan peptide20	protein_coding	pollen allergen	AT2G46330.1	LOC_Os01g46850.1	0	0	0	0	0	0	0	0	0	0	0	0	0	0	5114.41	#DIV/0!	MAPS
GRMZM2G020852	no gene ID in v4	Expansin-B4	protein_coding	pollen allergen	AT1G65680.1	LOC_Os10g40090.1	0	0	0	0	0	0	0	0	3.18	0	0	0	0	0.244615	6673.7	27282.4	MAPS
GRMZM2G020915	Zm00001d052296	Receptor-likekinase LIP2	protein_coding	kinase	AT5G13160.1	LOC_Os01g71000.1	0	0	0	0	0	0	0	0	0	0	0	0	0	0	842.82	#DIV/0!	MAPS
GRMZM2G021051	Zm00001d007894	ga20ox2; gibberellin20-oxidase2:	protein_coding	pollen allergen	AT5G51810.1	LOC_Os07g07420.1	0	0	0	0	0	0	0	0	0	0	0	0	0	0	34.5233	#DIV/0!	MAPS
GRMZM2G021889	Zm00001d052232	Putative inositol polyphosphate phosphatase (Synaptogenin-like) family protein	protein_coding	pollen allergen	AT5G65090.1	LOC_Os02g51600.1	0	0	0	0	0	0	0	0	0	0	0	0	0	0	399.993	#DIV/0!	MAPS
GRMZM2G022347	Zm00001d003877	Pollen Ole e 1 allergen and extensin family protein; LOC_Os04g32680.1 POEI20 - Pollen Ole e I allergen and extensin family protein precursor expressed	protein_coding	pollen allergen	AT4G08685.1	LOC_Os04g32680.1	0.446667	0.896667	0.426667	12.7533	2.07333	0	0	0	0.01	0	0	0	0	1.27744	16798.8	13150.4	MAPS
GRMZM2G022363	Zm00001d027862	AT5G47540.1 Mo25 family protein; LOC_Os03g07600.1 calcium-binding protein, putative, expressed	protein_coding	pollen allergen	AT5G47540.1	LOC_Os03g07600.1	0	0	0	0	0	0	0	0	0	0	0	0	0	0	88.86	#DIV/0!	MAPS
GRMZM2G024495	Zm00001d004909	Alpha carbonic anhydrase1chloroplastic	protein_coding	pollen allergen	AT1G08080.1	LOC_Os12g05730.1	0	0	0	0	0	0	0	0	0	0	0	0	0	0	1061.77	#DIV/0!	MAPS
GRMZM2G024887	Zm00001d025926	LIM domain-containing protein PLIM2b	protein_coding	pollen allergen	AT3G61230.1	LOC_Os04g45010.1	0	0	0	0	0	0	0	0	0.603333	0	0	0	0	0.0464103	8853.75	190771	MAPS
GRMZM2G025175	Zm00001d010422	Pollen-specific protein-like; Pollen Ole e 1 allergen and extensin family protein	protein_coding	pollen allergen	AT1G29140.1	LOC_Os06g36240.1	1.47667	4.85333	0	107.263	136.677	56.1267	0	0	0	7.31333	0	8.67333	142.703	35.7759	6927.67	193.641	MAPS
GRMZM2G025748	Zm00001d030871	AT1G04180.1 YUC9 YUCCA 9; LOC_Os01g12490.1 flavin monooxygenase, putative, expressed	protein_coding	pollen allergen	AT1G04180.1	LOC_Os01g12490.1	0	0	0	0	0	0	0	0	0	0	0	0	0	0	31.9767	#DIV/0!	MAPS
GRMZM2G025833	Zm00001d014083	Beta-amylase	protein_coding	pollen allergen	AT3G23920.1	LOC_Os10g32810.1	0	0	0	14.4067	241.693	0	0	0	3.68667	0	0	0	0	19.9836	10978.3	549.366	MAPS
GRMZM2G026258	Zm00001d014427	Cyclopropane-fatty-acyl-phospholipid synthase; AT4G33120.1 S-adenosyl-L-methionine-dependent methyltransferases superfamily protein; LOC_Os06g37610.1 Cyclopropane-fatty-acyl-phospholipid synthase, putative, expressed	protein_coding	pollen allergen	AT4G33120.1	LOC_Os06g37610.1	0	0	0	0	0	0	0	0	0	0	0	0	0	0	10.1867	#DIV/0!	MAPS
GRMZM2G026568	no gene ID in v4	unknown function	protein_coding	unknown.maize			0	0	0	0	0	0	0	0	0	0	0	0	0	0	1306.78	#DIV/0!	MAPS
GRMZM2G026737	Zm00001d032388	unknown function; homologous to rice LOC_Os08g25830.1 expressed protein	protein_coding	pollen allergen	AT1G57680.2	LOC_Os08g25830.1	0	0	0	0	0	0	0	0	0	0	0	0	0	0	32.1233	#DIV/0!	MAPS
GRMZM2G027019	Zm00001d018408	Vesicle-associated membrane protein 711	protein_coding	pollen allergen	AT5G11150.1	LOC_Os02g55990.1	11.3233	6.45	3.42333	1.51667	4.63667	4.82	0.69	5.32333	7.47	2.57667	6.99	5.49333	3.98333	4.97667	1275.59	256.313	MAPS
GRMZM2G027187	Zm00001d053956	65-kD a microtubule-associated protein3	protein_coding	pollen allergen	AT5G51600.1	LOC_Os02g03400.1	0	0	0	0	0	0	3.17667	0	0	0	0	4.84667	0	0.617179	1341.61	2173.78	MAPS
GRMZM2G027782	Zm00001d009341	Pectinlyase-like superfamily protein	protein_coding	pollen allergen	AT2G33160.1	LOC_Os01g33300.1	0	0	0	0	0	0	0	0	2.33333	0	0	0	0	0.179487	7722	43022.6	MAPS
GRMZM2G028247	Zm00001d028019	Serine carboxy peptidase-like40	protein_coding	pollen allergen	AT3G63470.1	LOC_Os03g09190.1	0	0	0	0	0	0	0	0	0	0	0	0	0	0	1594.2	#DIV/0!	MAPS
GRMZM2G028643	Zm00001d048245	Leucine-richrepeat (LRR) family protein	protein_coding	pollen allergen	AT3G19230.1	LOC_Os03g08610.1	0	0	6.92	0	0	2.22	1.04	1.14333	0	0	0	0	0	0.871026	627.423	720.327	MAPS
GRMZM2G029249	Zm00001d019546	Desiccation-associated protein	protein_coding	pollen allergen	AT4G28556.1	LOC_Os07g26480.2	0	0	0	2.06667	0	2.27667	0	0	0.53	0	0	0	0	0.374872	5257.16	14023.9	MAPS
GRMZM2G029558	Zm00001d008272	Protein MIZU-KUSSEI1	protein_coding	other	AT5G06990.1	LOC_Os01g16320.1	0	0	0	0	0	0	0	0	0	0	0	0	0	0	908.17	#DIV/0!	MAPS
GRMZM2G029716	Zm00001d038750	ALA-interacting subunit1	protein_coding	pollen allergen	AT3G12740.1	LOC_Os05g45370.1	0	0	0	0	0	0	0	0	0	0	0	0	0	0	1408.57	#DIV/0!	MAPS
GRMZM2G030265	Zm00001d053662	AT3G07820.1 Pectin lyase-like superfamily protein; LOC_Os02g10300.1 polygalacturonase putative	protein_coding	pollen allergen	AT3G07820.1	LOC_Os02g10300.1	0.0633333	0.833333	0	11.26	15.33	0.233333	0	0	0.866667	0.433333	0	0	0.833333	2.29641	13675.7	5955.24	MAPS
GRMZM2G030531	Zm00001d031906	expansinA24	protein_coding	pollen allergen	AT2G37640.1	LOC_Os08g44790.1	0	0	0	0	0	0	0	0	1.36	0	0	0	0	0.104615	2768.87	26467.2	MAPS
GRMZM2G031329	Zm00001d007181	AT4G20780.1 (CML42) calmodulin like 42;LOC_Os08g04890.1 OsCML32 - Calmodulin-related calcium sensor protein expressed	protein_coding	pollen allergen	AT4G20780.1	LOC_Os08g04890.1	15.2833	10.8533	6.34	19.1133	39.8667	0	0	0	0	0	0	0	15.6933	8.24231	1445.48	175.374	MAPS
GRMZM2G033359	Zm00001d043350	Probable indole-3-aceticacid-amidosynthetaseGH3.1	protein_coding	pollen allergen	AT4G37390.1	LOC_Os01g55940.1	26.5167	16.3767	0	0	0	1.21	0	21.0567	0	16.3167	1.97333	0	33.2167	8.97436	971.043	108.202	MAPS
GRMZM2G034846	Zm00001d030035	AT2G01610.1 Plant invertase/pectin methylesterase inhibitor superfamily protein; LOC_Os10g10620.1 invertase/pectin methylesterase inhibitor family protein, putative, expressed	protein_coding	pollen allergen	AT2G01610.1	LOC_Os10g10620.1	0	0	0	0	0	0	0	0	0	0	0	0	0	0	225.847	#DIV/0!	MAPS
GRMZM2G034924	Zm00001d052422	pco086652; pollen allergen Cyn d 23 putative expressed	protein_coding	pollen allergen		LOC_Os09g27710.1	0	0	0	0	0	0	0	0	0.8	0	0	0	0	0.0615385	4888.7	79441.4	MAPS
GRMZM2G035839	Zm00001d023648	Myosin-binding protein7	protein_coding	pollen allergen	AT5G06560.1	LOC_Os12g30500.1	0	0	0	0	0	0	0	0	0	0	0	0	0	0	1428.38	#DIV/0!	MAPS
GRMZM2G036288	Zm00001d048268	zim14 - ZIM-transcription factor 14	protein_coding	JA signal	AT5G20900.1	LOC_Os03g08310.1	0	2.35667	0	33.7867	15.7933	0	0	0	0	0	0	0	7.74333	4.59077	820.633	178.757	MAPS
GRMZM2G036832	Zm00001d005781	gex2 - gamete expressed2; AT5G49150.1 ATGEX2,GEX2 gamete expressed 2; LOC_Os09g25650.1 GEX2, putative, expressed	protein_coding	other	AT5G49150.1	LOC_Os09g25650.1	0	0.366667	0	0	0	0	0	0	0	0	0	0	0	0.0282051	42.23	1497.25	MAPS
GRMZM2G037690	Zm00001d030269	Probable alpha-mannosidase	protein_coding	pollen allergen	AT5G66150.1	LOC_Os10g05069.3	0	0	0	0	0	0	0	1.04667	0	0	0	0	0	0.0805128	200.093	2485.24	MAPS
GRMZM2G037912	Zm00001d027808	vesicle-associated membrane protein728	protein_coding	pollen allergen	AT1G04760.1	LOC_Os03g06960.1	0	0	0	0	0	0	0	0	0	0	0	0	0	0	1464.63	#DIV/0!	MAPS
GRMZM2G038001	Zm00001d015609	Glycerophospho diesterphospho diesterase GDPDL3	protein_coding	pollen allergen	AT5G58170.1	LOC_Os02g09450.1	1.21	0	0	0	0	0	0	0	0	0	0	0	0	0.0930769	3188.33	34254.8	MAPS
GRMZM2G038617	no gene ID in v4	pseudogene	pseudogene	TE			0	0	0	0	0	0	0	0	0	0	0	0	0	0	559.893	#DIV/0!	MAPS
GRMZM2G040052	Zm00001d028248	drg3 - dark response gene3	protein_coding	pollen allergen	AT1G22730.1	LOC_Os03g12180.1	0	0	0	0	0	0	0	0	0.653333	0	0	10.3167	0	0.843846	1713.5	2030.58	MAPS
GRMZM2G040068	Zm00001d029734	fringe-related protein	protein_coding	pollen allergen	AT5G41460.1	LOC_Os10g39020.2	0	0	0	0	0	0	0	0	0	0	0	0	0	0	348.843	#DIV/0!	MAPS
GRMZM2G040871	Zm00001d014872	Monosaccharide-sensing protein2	protein_coding	pollen allergen	AT3G51490.2	LOC_Os11g28610.1	0	0	3.13333	0	0	0	0	0	0	0	0	0	0	0.241026	1458.01	6049.2	MAPS
GRMZM2G041448	no gene ID in v4	unknown function	protein_coding	unknown.maize			0	0	0	0	0	0	0	0	4.25667	0	0	0	0	0.327436	18086.8	55237.8	MAPS
GRMZM2G041493	no gene ID in v4	unknown function	protein_coding	unknown.maize			98.3267	7.11333	6.14333	0	0	0	0	0	0	18.7	0	0	25.55	11.9872	5228.52	436.176	MAPS
GRMZM2G042421	Zm00001d044173	Probable desiccation-related proteinLEA14	protein_coding	pollen allergen	AT2G46140.1	LOC_Os01g43530.1	8.31	0.766667	1.54	0	0	0	2.24667	0	0	0	0	0	0	0.989487	2028.16	2049.7	MAPS
GRMZM2G043069	Zm00001d010687	Protein kinase superfamily protein	protein_coding	pollen allergen	AT3G20530.1	LOC_Os05g41950.1	0	0	0.436667	0	0	0	0	0	0	0	0	0	0	0.0335897	1257.08	37424.5	MAPS
GRMZM2G043141	Zm00001d029566	LOC_Os12g38850.1 DUF1336 domain containing protein expressed	protein_coding	pollen allergen	AT1G13970.1	LOC_Os12g38850.2	171.92	29.39	3.61	0	0	4.06333	0	3.85	0	0	0	7.21667	0	16.9269	2433.93	143.79	MAPS
GRMZM2G043353	Zm00001d032028	AT5G66200.1 ARO2 armadillo repeat only 2; LOC_Os08g43500.1 armadillo/beta-catenin repeat family protein, putative, expressed	protein_coding	pollen allergen	AT5G66200.1	LOC_Os08g43500.1	0	0	0	0	0	0	0	0	0	0	0	0	0	0	59.6033	#DIV/0!	MAPS
GRMZM2G043415	Zm00001d032100	Probable pectin esterase/pectin esterase inhibitor13	protein_coding	pollen allergen	AT3G05610.1	LOC_Os08g34910.1	0	0	0	26.7967	16.7167	0	0	0	0	0	0	0	0	3.34718	1378.15	411.735	MAPS
GRMZM2G043477	Zm00001d030566	unknown function	protein_coding	unknown.rice		LOC_Os08g25830.1	0	0	0	0	0	0	0	0	0	0	0	0	0	0	23.8367	#DIV/0!	MAPS
GRMZM2G043575	Zm00001d050600	AT1G12880.1 (atnudt12, NUDT12) nudix hydrolase homolog 12	protein_coding	pollen allergen	AT1G12880.1	LOC_Os02g32060.2	19.37	13.7433	2.38	0	0	0	0	0	0	0	0	0	0	2.73026	613.98	224.88	MAPS
GRMZM2G044100	Zm00001d026434	unknown function	protein_coding	pollen allergen	AT2G12400.1	LOC_Os04g55110.1	6.29	4.47	2.85	0	0	5.21333	2.05	34.97	0	27.1533	0	119.47	5.68667	16.0118	2148.12	134.159	MAPS
GRMZM2G044269	Zm00001d032387	Cellulose synthase-like proteinD4	protein_coding	pollen allergen	AT4G38190.1	LOC_Os08g25710.1	0	0	0	0	0	0	0	0	0	21.0467	0	0	13.72	2.67436	1036.08	387.412	MAPS
GRMZM2G044884	Zm00001d002753	UDP-glucosyl transferase; AT5G59580.1 UGT76E1 UDP-glucosyl transferase 76E1; LOC_Os07g13810.1 cytokinin-N-glucosyltransferase 1, putative, expressed	protein_coding	pollen allergen	AT5G59580.1	LOC_Os07g13810.1	0	0	0	0	0	0	0	0	0	0	0	0	0	0	18.8867	#DIV/0!	MAPS
GRMZM2G045030	no gene ID in v4	LOC_Os02g55510.1 CXXXC2 - Cysteine-rich protein with paired CXXXC motifs precursor putative expressed	protein_coding	unknown.rice		LOC_Os02g55500.1	0	0	0	0	0	0	0	0	3.03667	0	0	0	0	0.23359	5701.83	24409.6	MAPS
GRMZM2G045064	no gene ID in v4	LOC_Os02g55510.1 CXXXC2 - Cysteine-rich protein with paired CXXXC motifs precursor, putative, expressed	protein_coding	unknown.rice		LOC_Os02g55500.1	3.1	0	0	0	0	0	0	0	2.87667	0	0	0	0	0.459744	5673.55	12340.7	MAPS
GRMZM2G045106	no gene ID in v4	LOC_Os02g55510.1 CXXXC2 - Cysteine-rich protein with paired CXXXC motifs precursor putative expressed	protein_coding	unknown.rice		LOC_Os02g55510.1	0.76	0	0	0	0	0	0	0	4.76333	0	0	0	0	0.424872	7144.45	16815.5	MAPS
GRMZM2G045278	Zm00001d012382	AT3G53990.1 Adenine nucleotide alpha hydrolases-like superfamily protein	protein_coding	pollen allergen	AT3G53990.1	LOC_Os01g63010.1	0	0	0	24.2433	62.6867	0	0	0	0	0	0	155.497	10.61	19.4644	3153.63	162.021	MAPS
GRMZM2G045565	Zm00001d044230	DUF538 family protein	protein_coding	pollen allergen	AT3G08890.1	LOC_Os01g38500.1	2.50667	4.27667	0	0	0	0	0	0	0	0	0	0	0	0.521795	659.67	1264.23	MAPS
GRMZM2G047131	Zm00001d036202	LOC_Os06g05710.1 pollen-specific protein putative expressed	protein_coding	pollen allergen	AT2G03630.2	LOC_Os06g05710.1	0	0	0	0	0	0	0	0	0	0	0	0	0	0	214.75	#DIV/0!	MAPS
GRMZM2G047153	Zm00001d032347	DNA J heat shock family protein	protein_coding	pollen allergen	AT5G25530.1	LOC_Os08g28700.1	0	0	0	0	0	0	0	0	0	0	0	0	0	0	125.193	#DIV/0!	MAPS
GRMZM2G047296	Zm00001d036199	unknown function;homologous to rice LOC_Os06g05730.1 expressed protein	protein_coding	unknown.rice		LOC_Os06g05730.1	0	0	0	0	0	0	0	0	0	0	0	0	0	0	418.38	#DIV/0!	MAPS
GRMZM2G047632	Zm00001d005545	unknown function	protein_coding	pollen allergen		LOC_Os09g12630.1	0	0	0	0	0	0	0	0	0	0	0	0	0	0	110.497	#DIV/0!	MAPS
GRMZM2G047699	Zm00001d010592	putative defensin and defensin-like family protein; LOC_Os01g61360.1 DEFL4 - Defensin and Defensin-like DEFL family expressed	protein_coding	pollen allergen		LOC_Os01g61360.1	0	0	0	0	0	0	0	0	0	20.3767	0	0	2.83333	1.78538	11669.9	6536.33	MAPS
GRMZM2G048010	Zm00001d044094	Exostosin family protein	protein_coding	pollen allergen	AT4G16745.1	LOC_Os01g45350.1	0	0	0	0	0	0	0	0	0	0	0	0	0	0	257.05	#DIV/0!	MAPS
GRMZM2G048172	Zm00001d018780	unknown function	protein_coding	unknown.maize			0	0	0	0	0	0	0	0	0	0	8.95667	0	0	0.688974	980.303	1422.84	MAPS
GRMZM2G048584	Zm00001d053093	Putative RNA recognition motif containing family protein	protein_coding	pollen allergen	AT4G17720.1	LOC_Os11g34680.1	0	0	0	0	0	0	0	0	0	0	0	0	0	0	776.25	#DIV/0!	MAPS
GRMZM2G048635	Zm00001d048739	Protein kinase superfamily protein	protein_coding	kinase	AT5G35960.1	LOC_Os11g42440.1	0	0	0	0	0	0	0	0	0	0	0	0	0	0	33.4467	#DIV/0!	MAPS
GRMZM2G049238	Zm00001d054042	Probable metal-nicotian amine transporter YSL7	protein_coding	pollen allergen	AT1G65730.1	LOC_Os02g02450.1	0	0	0	0	0	0	0	0	0	0	0	0	0	0	1399.37	#DIV/0!	MAPS
GRMZM2G049726	Zm00001d010939	unknown function	protein_coding	pollen allergen	AT1G04470.1	LOC_Os03g04560.1	0	0	0	0	0	0	0	0	0	0	0	0	0	0	60.12	#DIV/0!	MAPS
GRMZM2G049758	no gene ID in v4	methyltransferase domain containing protein; AT2G16030.1 S-adenosyl-L-methionine-dependent methyltransferases superfamily protein; LOC_Os05g42140.1 methyltransferase domain containing protein, expressed	protein_coding	pollen allergen	AT2G16030.1	LOC_Os05g42140.1	0	0	0	0	0	0	0	0	0	0	0	0	0	0	17.7333	#DIV/0!	MAPS
GRMZM2G050364	Zm00001d009775	Eukaryotic aspartyl protease family protein	protein_coding	pollen allergen	AT3G12700.1	LOC_Os05g51750.1	0	0	0	8.59	21.3233	1.27	0	0	1.81667	0	0	2.59667	0	2.73821	1788.87	653.299	MAPS
GRMZM2G051491	Zm00001d005053	putative esterase; AT3G10870.1 (ATMES17, MES17) methyl esterase 17; LOC_Os12g02510.1 esterase putative expressed	protein_coding	pollen allergen	AT3G10870.1	LOC_Os12g02510.1	5.82	6.89667	2.46333	24.48	26.39	1.23	1.52	9.64333	6.4	1.23333	0	0	2.11	6.78359	1942.97	286.422	MAPS
GRMZM2G052006	Zm00001d039217	Eukaryotic aspartyl protease family protein	protein_coding	pollen allergen	AT3G12700.1	LOC_Os05g51750.1	0	0	0	0	0	0	0	0	0	0	0	0	0	0	2519.46	#DIV/0!	MAPS
GRMZM2G053387	Zm00001d012906	Cell number regulator3；AT1G14870.1 (PCR2) PLANT CADMIUM RESISTANCE 2	protein_coding	calcium signal	AT1G14870.1	LOC_Os03g61470.1	0	0	0	0	0	0	0	0	0	0	0	0	0	0	672.99	#DIV/0!	MAPS
GRMZM2G053637	Zm00001d019345	Late embryo genesis abundant protein group2	protein_coding	pollen allergen	AT2G44060.2	LOC_Os07g17120.1	0	0.436667	0	0	0	0	0	0	0	0	0	0	0	0.0335897	1267.37	37731	MAPS
GRMZM2G053749	Zm00001d049840	Pollen allergen Phlp2	protein_coding	pollen allergen	AT1G65680.1	LOC_Os06g45290.1	0	0	0	0	0	0	0	0	1.22333	0	0	0	0	0.0941026	11045.9	117382	MAPS
GRMZM2G053839	Zm00001d002413	AT4G30160.1 ATVLN4,VLN4 villin 4; LOC_Os04g51440.1 villin protein, putative, expressed	protein_coding	pollen allergen	AT4G30160.1	LOC_Os04g51440.2	0	0	0	0	0	0	0	0	0	0	0	0	0	0	406.28	#DIV/0!	MAPS
GRMZM2G056221	Zm00001d008881	Protein RALF-like33	protein_coding	pollen allergen	AT4G15800.1	LOC_Os05g11330.1	0	0	0	0	0	0	0	0	0	0	0	0	0	0	3071.41	#DIV/0!	MAPS
GRMZM2G056627	Zm00001d021661	Brittle stalk-2-like protein5	protein_coding	pollen allergen	AT3G20580.1	LOC_Os06g47110.1	0	0	0	0	0	0	0	0	0	0	0	0	0	0	1218.02	#DIV/0!	MAPS
GRMZM2G057717	Zm00001d017647	Unknown protein; homologous to rice LOC_Os02g46180.1 DUF581 domain containing protein expressed	protein_coding	pollen allergen	AT2G44670.1	LOC_Os02g46180.1	1.94333	0	0	0	0	0	0	0	0	2.13667	0	0	15.43	1.50077	198.97	132.579	MAPS
GRMZM2G058033	Zm00001d036820	glycoside hydrolase family 28 protein; AT2G33160.1 glycoside hydrolase family 28 protein / polygalacturonase (pectinase) family protein; LOC_Os06g35370.1 polygalacturonase, putative, expressed	protein_coding	pollen allergen	AT2G33160.1	LOC_Os06g35370.1	0	0	0	0	0	0	0	0	0	0	0	0	0	0	32.7267	#DIV/0!	MAPS
GRMZM2G058244	Zm00001d033188	AT5G15490.1 UDP-glucose 6-dehydrogenase family protein; LOC_Os03g40720.1 UDP-glucose 6-dehydrogenase, putative, expressed	protein_coding	pollen allergen	AT5G15490.1	LOC_Os03g40720.1	0	0	0	0	0	0	0	0	0	0	0	0	0	0	367.187	#DIV/0!	MAPS
GRMZM2G059052	Zm00001d043889	Rop guanine nucleotide exchange factor9	protein_coding	pollen allergen	AT3G24620.1	LOC_Os01g48410.1	0	0	0	0	0	4.14333	0	0	0	0	0	0	0	0.318718	1534.4	4814.29	MAPS
GRMZM2G059538	Zm00001d049506	AT1G32050.1 SCAMP family protein; LOC_Os08g06440.1 secretory carrier-associated membrane protein 5, putative, expressed	protein_coding	pollen allergen	AT1G32050.1	LOC_Os08g06440.1	0	0	0	0	0	0	0	0	0	0	0	0	0	0	254.23	#DIV/0!	MAPS
GRMZM2G060400	Zm00001d005792	ami1; amidase1:	protein_coding	pollen allergen	AT4G33230.1	LOC_Os09g26360.1	0	0	0	0	0	0	0	0	0	0	0	0	0	0	1773.44	#DIV/0!	MAPS
GRMZM2G060732	Zm00001d052364	AT3G10870.1 (ATMES17, MES17) methyl esterase 17	protein_coding	pollen allergen	AT3G10870.1	LOC_Os12g02510.1	8.33	13.54	6.22	8.76667	4.59667	12.24	7.55667	16.5133	3.16	13.38	0	0	9.38667	7.97615	1128.65	141.503	MAPS
GRMZM2G060937	Zm00001d049838	OSJNBa0063G07.3 protein; OSJNBa0082E08.9 protein; protein	protein_coding	pollen allergen	AT1G65680.1	LOC_Os06g45290.1	0	0	0	0	0	0	0	0	0.99	0	32.72	0	0	2.59308	11480.5	4427.35	MAPS
GRMZM2G060967	no gene ID in v4	unknown function	protein_coding	unknown.maize			0	0	0	0	0	0	0	0	0	0	0	0	0	0	88.26	#DIV/0!	MAPS
GRMZM2G061257	Zm00001d045013	Putativele ucine-rich repeat protein kinase family protein	protein_coding	pollen allergen	AT3G42880.1	LOC_Os06g09860.1	0	0	0	0	0	0	0	0	0	0	0	0	0	0	1142.13	#DIV/0!	MAPS
GRMZM2G061749	Zm00001d037848	Reticulon-like proteinB4	protein_coding	pollen allergen	AT4G23630.1	LOC_Os05g24770.1	0	24.4767	0	0	0	0	0	0	0.35	0.763333	0	0	0	1.96846	2278.56	1157.53	MAPS
GRMZM2G061764	Zm00001d046014	Putative cellulose synthase-like family protein	protein_coding	pollen allergen	AT2G33100.1	LOC_Os06g22980.1	0	0	0	0	0	0	0	0	0	0	0	0	0	0	1168.23	#DIV/0!	MAPS
GRMZM2G062811	Zm00001d024378	Probable xyloglucan endotransglucosylase/hydrolase protein21	protein_coding	pollen allergen	AT4G14130.1	LOC_Os08g13980.1	0	0	0	0	0	0	0	0	0	0	0	0	0	0	78.18	#DIV/0!	MAPS
GRMZM2G062996	Zm00001d029441	Probable pectin esterase/pectin esterase inhibitor13	protein_coding	pollen allergen	AT4G33230.1	LOC_Os03g28090.1	3.65	1.11667	0	0	0	1.66333	0	0	0	0	0	0	0	0.494615	1224.64	2475.94	MAPS
GRMZM2G063390	Zm00001d014933	AT1G09380.1 nodulin MtN21 /EamA-like transporter family protein	protein_coding	pollen allergen	AT1G09380.1	LOC_Os12g18960.1	0	0	0	0	0	0	0	0	0	0	0	0	0	0	265.5	#DIV/0!	MAPS
GRMZM2G063435	Zm00001d048413	AT4G26010.1 Peroxidase superfamily protein	protein_coding	pollen allergen	AT4G26010.1	LOC_Os03g05770.1	5.53	0.813333	0	0	0	0	0	0	0.876667	0	0	0	0	0.555385	6432.37	11581.8	MAPS
GRMZM2G064626	Zm00001d051495	DUF581 domain containing protein; AT2G44670.1 Protein of unknown function (DUF581); LOC_Os02g46180.1 DUF581 domain containing protein	protein_coding	pollen allergen	AT2G44670.1	LOC_Os02g46180.1	0	0	0	0	0	0	0	0	0	0	0	0	0	0	29.6267	#DIV/0!	MAPS
GRMZM2G064698	Zm00001d004326	Low-molecular-weight cysteine-rich protein LCR68	protein_coding	other	AT2G02100.1	LOC_Os04g11195.1	1.78333	0	0	0	0	0	0	0	0	0	0	0	0	0.137179	10372.2	75610.4	MAPS
GRMZM2G065012	Zm00001d001906	EH domain-containing protein1	protein_coding	other	AT1G12020.1	LOC_Os04g57360.1	10.0233	11.3433	11.1967	13.875	22.91	9.64333	7.40667	6.52667	17.7967	4.11667	32.0033	37.0767	4.89	14.5237	3313.6	228.151	MAPS
GRMZM2G065050	Zm00001d029851	unknown protein; LOC_Os10g40280.1 expressed protein	protein_coding	pollen allergen		LOC_Os10g40280.1	0	0	0	0	0	0	0	0	0	0	0	0	0	0	43.9633	#DIV/0!	MAPS
GRMZM2G066304	Zm00001d049168	CBS domain-containing protein CBSCBSPB1	protein_coding	pollen allergen	AT5G50640.1	LOC_Os01g69900.1	0	0	0	0	0	0	0	0	0	0	0	0	0	0	1208.28	#DIV/0!	MAPS
GRMZM2G066448	Zm00001d038395	iqd3 - IQ-domain 3;AT3G09710.1 (IQD1) IQ-domain 1; LOC_Os01g61720.1 IQ calmodulin-binding motif domain containing protein expressed	protein_coding	other	AT3G09710.1	LOC_Os01g61720.10	0	0	0	0	0	0	0	0	0	0	0	0	0	0	1446.67	#DIV/0!	MAPS
GRMZM2G066759	Zm00001d041250	unknown protein; LOC_Os07g45194.1 expressed protein	protein_coding	unknown.rice		LOC_Os07g45194.1	0	0	0	0	0	0	0	0	0	0	0	0	0	0	27.59	#DIV/0!	MAPS
GRMZM2G066950	Zm00001d007707	Plant invertase/pectin methyl esterase inhibitor superfamily protein	protein_coding	pollen allergen	AT3G36659.1	LOC_Os11g45220.1	0	0	0	0	0	0	0	0	0	0	0	0	0	0	2745.91	#DIV/0!	MAPS
GRMZM2G067710	no gene ID in v4	LOC_Os03g61510.1 pectinesterase inhibitor domain containing protein, expressed	protein_coding	unknown.maize			0	0	0	0	0	0	0	0	0	0	0	0	0	0	1508.57	#DIV/0!	MAPS
GRMZM2G068275	Zm00001d037976	FAM91A1-like protein	protein_coding	pollen allergen	AT1G35220.1	LOC_Os05g28690.1	0	0	0	0	0	0	0	0	0	0	0	0	0	0	425.47	#DIV/0!	MAPS
GRMZM2G068682	Zm00001d012524	L-ascobate oxidase; AT1G55570.1 (sks12) SKU5 similar 12; LOC_Os01g60080.1 monocopper oxidase putative expressed	protein_coding	pollen allergen	AT1G55570.1	LOC_Os01g60080.1	0	0	0	0	0	0	0	0	3.22333	0	0	0	0	0.247949	7648.36	30846.6	MAPS
GRMZM2G068688	Zm00001d042378	Signal peptide peptidase-like3	protein_coding	pollen allergen	AT1G05820.1	LOC_Os01g68620.1	23.9733	7.80667	1.48	0	0	0	0	0	0	0	0	0	0	2.55846	705.87	275.896	MAPS
GRMZM2G068745	Zm00001d023308	L11 domain containing ribosomal protein;AT4G35490.1 MRPL11 mitochondrial ribosomal protein L11; LOC_Os10g32870.1 L11 domain containing ribosomal protein, putative, expressed	protein_coding	other	AT4G35490.1	LOC_Os10g32870.1	0	0	0	0	0	0	0	0	0	0	0	0	0	0	38.35	#DIV/0!	MAPS
GRMZM2G070961	Zm00001d044293	Protein kinase protein with adenine nucleotide alpha hydrolases-likedomain	protein_coding	pollen allergen	AT5G12000.1	LOC_Os01g39970.1	0.663333	0	1.58667	0	0	0.766667	9.31	14.53	0	2.38667	1.52667	0	0	2.36692	3850.45	1626.77	MAPS
GRMZM2G071327	Zm00001d002714	adf12 - actin depolymerizing factor12; Actin-depolymerizing factor; AT1G01750.1 (ADF11) actin depolymerizing factor 11; LOC_Os04g46910.1 actin-depolymerizing factor putative expressed	protein_coding	pollen allergen	AT1G01750.1	LOC_Os04g46910.1	7.78333	0	0	0	0	0	0	0	4.92	0	0	0	0	0.977179	7207.72	7376.04	MAPS
GRMZM2G071628	Zm00001d022294	unknown function; AT2G41150.1LOC_Os03g25110.1 expressed protein	protein_coding	pollen allergen	AT2G41150.1	LOC_Os03g25110.1	0	0	0	0	0	0	0	0	0	0	0	0	0	0	18.37	#DIV/0!	MAPS
GRMZM2G071883	Zm00001d053225	Beta-galactosidase11	protein_coding	pollen allergen	AT2G16730.1	LOC_Os08g43570.1	3.60667	0.27	9.26333	0	0	0	0	0	0.243333	3.07	2.08333	0	0	1.4259	2466.37	1729.69	MAPS
GRMZM2G072052	Zm00001d044411	Probable calcium-binding protein CML15	protein_coding	pollen allergen	AT1G18530.1	LOC_Os01g41990.1	0	1.48333	0	4.40333	0	0	0	0	0	0	0	0	0	0.452821	104.317	230.371	MAPS
GRMZM2G072089	Zm00001d010398	Rho GDP-dissociation inhibitor1	protein_coding	pollen allergen	AT3G07880.1	LOC_Os01g68540.1	0	0.503333	0	0	0	0	0	0	0	0	0	0	0	0.0387179	3028.31	78214.7	MAPS
GRMZM2G072292	Zm00001d028337	Proline-rich receptor-like protein kinase PERK4	protein_coding	pollen allergen	AT4G34440.1	LOC_Os03g12570.1	9.43	5.69	6.68333	0	0	0	0	12.7033	1.56667	9.45667	16.5333	2.94	0	5.00026	1504.07	300.799	MAPS
GRMZM2G072886	Zm00001d047135	Expansin-B9, lop1 - lo1 pI allergen homolog1	protein_coding	pollen allergen	AT1G65680.1	LOC_Os10g40090.1	0	0	0	0	0	0	0	0	2.25333	0	0	0	0	0.173333	7358.58	42453.4	MAPS
GRMZM2G073155	no gene ID in v4	unknown function	protein_coding	unknown.maize			0	0	0	0	0	0	0	0	0	0	0	0	0	0	12757.2	#DIV/0!	MAPS
GRMZM2G073380	Zm00001d024192	Diacylglycerolkinase3	protein_coding	pollen allergen	AT5G57690.1	LOC_Os08g15090.1	0	0	0	0	0	0	0	0	0	0	0	0	0	0	370.233	#DIV/0!	MAPS
GRMZM2G073492	Zm00001d053257	unknown function; homologous to rice LOC_Os04g21340.1 expressed protein	protein_coding	pollen allergen	AT5G28690.1	LOC_Os04g21340.1	0	0	0	0	0	0	0	0	0	0	0	0	0	0	785.293	#DIV/0!	MAPS
GRMZM2G074233	Zm00001d046542	AT5G25280.1 serine-rich protein-related	protein_coding	other	AT5G25280.1	LOC_Os04g42530.1	0	0	0	0	0	0	0	0	0	0	0	0	0	0	719.773	#DIV/0!	MAPS
GRMZM2G074356	Zm00001d034431	Bax inhibitor-1 family protein	protein_coding	pollen allergen	AT1G03070.1	LOC_Os03g58140.1	0	0	0	0	0	0	0	0	0	0	0	0	0	0	2971.45	#DIV/0!	MAPS
GRMZM2G074361	Zm00001d038783	Profilin-1	protein_coding	pollen allergen	AT4G29340.1	LOC_Os10g17660.1	2.73	5.44	0	0	0	0	0	0	7.06667	0	0	56.41	0	5.51128	14549.8	2640	MAPS
GRMZM2G075077	Zm00001d014180	unknown protein; AT1G08800.1 Protein of unknown function DUF593;LOC_Os10g27480.1 expressed protein	protein_coding	pollen allergen	AT1G08800.2	LOC_Os10g27480.1	0.346667	0.72	0.36	0	0	0	0.473333	3.59	4.25	0.886667	9.05333	0	1.18333	1.60487	3269.79	2037.42	MAPS
GRMZM2G075100	Zm00001d025824	Putative lung seven transmembrane receptor family protein	protein_coding	pollen allergen	AT5G18520.1	LOC_Os04g42960.1	0	0	0	0	0	0	0	0	0	0	0	0	0	0	870.303	#DIV/0!	MAPS
GRMZM2G075222	Zm00001d008991	AT1G29140.1 Pollen Ole e 1 allergen and extensin family protein	protein_coding	pollen allergen	AT1G29140.1	LOC_Os06g36240.1	0	0	0	0	0	0	0	0	0	0	0	0	0	0	3397.5	#DIV/0!	MAPS
GRMZM2G075588	Zm00001d048443	Putativeve sicle-associated membrane protein family protein	protein_coding	pollen allergen	AT1G04760.1	LOC_Os03g06960.1	0	0	0	0	0	0	0	0	0	0	0	0	0	0	1643.44	#DIV/0!	MAPS
GRMZM2G077466	Zm00001d039195	pap8 - purple acid phosphatase8; AT2G16430.2 ATPAP10,PAP10 purple acid phosphatase 10; LOC_Os12g44020.1 Ser/Thr protein phosphatase family protein, putative, expressed	protein_coding	pollen allergen	AT2G16430.2	LOC_Os12g44020.1	0	0	0	0	0	0	0	0	0	0	0	0	0	0	31.69	#DIV/0!	MAPS
GRMZM2G077643	Zm00001d045328	unknown function	protein_coding	unknown.maize			0	0	0	0	0	0	0	0	0	0	0	0	0	0	59.56	#DIV/0!	MAPS
GRMZM2G077828	Zm00001d013688	Probable cyclic nucleotide-gated ionchannel5	protein_coding	pollen allergen	AT1G15990.1	LOC_Os03g44440.1	0	0	0	0	0	0	0	0	0	0	0	0	0	0	265.01	#DIV/0!	MAPS
GRMZM2G078058	Zm00001d039480	unknown function; homologous to rice LOC_Os01g09730.1 expressed protein	protein_coding	pollen allergen	AT2G03630.1	LOC_Os01g09730.2	0	0.666667	0	1.69	0	0	0	0	0	0	0	0	1.41667	0.290256	905.433	3119.43	MAPS
GRMZM2G078804	Zm00001d019291	pectinesterase inhibitor domain containing protein expressed	protein_coding	pollen allergen	AT3G47380.1	LOC_Os07g14340.1	0	0	0	0	0	0	0	0	2.46333	0	0	0	0	0.189487	8904.48	46992.5	MAPS
GRMZM2G078886	Zm00001d019290	pectinesterase inhibitor domain containing protein expressed	protein_coding	pollen allergen	AT3G49220.1	LOC_Os07g14340.1	0	0	0	0	0	0	0	0	0	0	0	0	0	0	759.09	#DIV/0!	MAPS
GRMZM2G079050	Zm00001d015644	LOC_Os06g20310.4 expressed protein	protein_coding	unknown.rice		LOC_Os06g20310.4	0	0	0	0	0	0	0	0	0	0	0	0	0	0	13.72	#DIV/0!	MAPS
GRMZM2G079387	Zm00001d004679	Phosphoinositide phosphatase SAC6	protein_coding	pollen allergen	AT3G51460.1	LOC_Os11g20384.1	0	0	0	0	0	0	0	0	0	0	0	0	0	0	473.863	#DIV/0!	MAPS
GRMZM2G079499	Zm00001d020876	AT5G56170.1 (LLG1) LORELEI-LIKE-GPI-ANCHORED PROTEIN 1;LOC_Os09g12620.1 GPI-anchored protein putative expressed	protein_coding	pollen allergen	AT5G56170.1	LOC_Os09g12620.1	0	0	0	28.5067	34.7033	0	0	0	12.72	0	0	0	0	5.84077	1604.65	274.732	MAPS
GRMZM2G079574	Zm00001d044675	Pollen allergen Phlp2	protein_coding	pollen allergen		LOC_Os06g45160.1	0	0	0	0	0	0	0	0	0	0	0	0	0	0	2711.82	#DIV/0!	MAPS
GRMZM2G079661	Zm00001d038876	pmei1 - pectin methylesterase inhibitor1	protein_coding	pollen allergen	AT2G47340.1	LOC_Os01g50810.1	0	0	0	0	0	0	0	0	5.69667	0	0	0	0	0.438205	917.113	2092.89	MAPS
GRMZM2G080056	Zm00001d053597	mgs2; male gametophyte-specific2: pollen-specific cDNA with pectatelyasehomology	protein_coding	pollen allergen	AT1G14420.1	LOC_Os02g12300.1	0	0	0	0	0	0	0	0	4.18667	0	0	0	0	0.322051	12358.2	38373.3	MAPS
GRMZM2G080871	Zm00001d021139	Calcium-dependent protein kinase24	protein_coding	calcium signal	AT5G12480.1	LOC_Os09g33910.1	1.97	1.94333	1.56667	22.67	67.3567	3.36	3.07333	3.50667	4.21	3.17667	12.3	3.59667	4.17667	10.2236	4435.2	433.82	MAPS
GRMZM2G080907	Zm00001d046319	putative FAD-binding Berberine family protein; AT5G44410.1 FAD-binding Berberine family protein; LOC_Os06g35590.1 reticuline oxidase-like protein precursor, putative, expressed	protein_coding	pollen allergen	AT5G44410.1	LOC_Os06g35590.1	0	0	0	0	0	0	0	0	2.32333	0	0	0	0	0.178718	6606.87	36968.2	MAPS
GRMZM2G082517	Zm00001d015901	Fasciclin-like arabinogalactan protein3	protein_coding	pollen allergen	AT2G24450.1	LOC_Os02g26290.1	0	0	0	0	0	0	0	0	1.73	0	0	0	0	0.133077	10122.4	76064	MAPS
GRMZM2G082612	Zm00001d006732	unknown function	protein_coding	pollen allergen	AT1G08760.1	LOC_Os07g39930.1	0	0	0	0	0	0	0	0	0	0	0	0	0	0	273.357	#DIV/0!	MAPS
GRMZM2G083248	Zm00001d033011	sut3;sucrose transporter3:	protein_coding	pollen allergen	AT1G71880.1	LOC_Os10g26470.1	0	0	0	0	0	0	0	0	0	0	0	0	0	0	2386.36	#DIV/0!	MAPS
GRMZM2G084440	Zm00001d029596	Guanosine nucleotide diphosphated issociation inhibitor	protein_coding	pollen allergen	AT5G09550.1	LOC_Os03g16900.1	0	0	0	0	0	0	0	0	2.00667	0	0	0	0	0.154359	5626.3	36449.5	MAPS
GRMZM2G086502	Zm00001d019377	LOC_Os11g23220.1 myosin putative expressed	protein_coding	pollen allergen	AT5G54280.2	LOC_Os11g23220.1	0	0	0	0	0	0	0	0	0	2.59333	0	0	0	0.199487	865.627	4339.26	MAPS
GRMZM2G088208	Zm00001d005844	Alpha carbonic anhydrase4	protein_coding	pollen allergen	AT1G08080.1	LOC_Os08g36630.1	0	0	0	0	0	0	0	0	0	0	0	0	0	0	1559.71	#DIV/0!	MAPS
GRMZM2G088245	Zm00001d032716	AGC(cAMP-dependent cGMP-dependent and protein kinase C) kinase family protein	protein_coding	pollen allergen	AT2G20470.1	LOC_Os10g33640.1	0	0	0	0	0	0	0	0	0	0	0	0	0	0	595.28	#DIV/0!	MAPS
GRMZM2G088371	Zm00001d039766	unknown function	protein_coding	unknown.maize			0	0	0	0	0	0	0	0	5.73667	0	0	0	0	0.441282	13607.9	30837.3	MAPS
GRMZM2G089288	Zm00001d018915	Bifunctional inhibitor/lipid-transferprotein/seed storage2 Salbumin superfamily protein	protein_coding	other	AT4G14815.1	LOC_Os07g07870.1	0	0	1.52667	0	0	0	0	0	0	0	0	0	0	0.117436	3151.97	26839.9	MAPS
GRMZM2G089409	Zm00001d012799	unknown function; homologous to rice LOC_Os03g64310.1 expressed protein	protein_coding	pollen allergen		LOC_Os03g64310.1	0	0	0	0	0	0	0	0	0	0	0	0	0	0	3763.22	#DIV/0!	MAPS
GRMZM2G089699	no gene ID in v4	expb10a - beta expansin10a; AT1G65680.1 (ATEXPB2, ATHEXP BETA 1.4, EXPB2) expansin B2; LOC_Os03g01640.1 expansin precursor putative	protein_coding	pollen allergen	AT1G65680.1	LOC_Os03g01640.1	0	0	0	0	0	0	0	0	3.60667	0	0	0	0	0.277436	7599.23	27390.9	MAPS
GRMZM2G090627	Zm00001d026135	uncharacterized mscS family protein; AT3G14810.1 MSL5 mechanosensitive channel of small conductance-like 5; LOC_Os04g47320.1 uncharacterized mscS family protein, putative, expressed	protein_coding	pollen allergen	AT3G14810.1	LOC_Os04g47320.1	0	0	0	0	0	0	0	0	0	0	1.41	0	0	0.108462	297.503	2742.94	MAPS
GRMZM2G090732	Zm00001d010548	Receptor-like kinase LIP2	protein_coding	pollen allergen	AT3G07070.1	LOC_Os05g38770.1	5.97667	0.726667	0.62	0	0	0	3.03667	0	6.92	0	0	0	0	1.32923	836.507	629.316	MAPS
GRMZM2G091338	Zm00001d043227	Protein kinase superfamily protein	protein_coding	pollen allergen	AT5G13160.1	LOC_Os01g57940.1	2.58	0.456667	0	0	0	0.803333	0	0	0	2.91667	0	0	0	0.519744	2602.52	5007.32	MAPS
GRMZM2G092338	Zm00001d026595	AT3G18590.1 (AtENODL5, ENODL5) early nodulin-like protein 5	protein_coding	pollen allergen	AT3G18590.1	LOC_Os04g57750.1	0	0	0	0	0	0	0	0	1.25333	0	0	0	0	0.0964103	371.85	3856.95	MAPS
GRMZM2G092672	Zm00001d017071	AT5G05850.1 (PIRL1) plant intracellular ras group-related LRR 1	protein_coding	pollen allergen	AT5G05850.1	LOC_Os02g38040.1	5.55	0.463333	2.72667	0	0	2.01667	11	3.29333	1.33667	14.34	4.36667	0	14.4533	4.58051	852.573	186.131	MAPS
GRMZM2G093772	Zm00001d044859	Putative inositol polyphosphate phosphatase (Synaptogenin-like) family protein	protein_coding	pollen allergen	AT5G65090.1	LOC_Os06g11920.1	0	0	0	0	0	0	0	0	0	0	0	0	0	0	188.337	#DIV/0!	MAPS
GRMZM2G094563	Zm00001d017246	Lung seven transmembrane receptor family protein	protein_coding	pollen allergen	AT5G18520.1	LOC_Os02g40550.1	0	0	0	0	0	0	0	0	0	0	0	0	0	0	848.04	#DIV/0!	MAPS
GRMZM2G094736	Zm00001d044050	AT1G28660.1 GDSL-like Lipase/Acylhydrolase superfamily protein; LOC_Os01g46220.1 GDSL-like lipase/acylhydrolase, putative, expressed	protein_coding	other	AT1G28660.1	LOC_Os01g46220.1	0	0	0	0	0	0	0	0	0	1.54	0	0	0	0.118462	43.4567	366.842	MAPS
GRMZM2G094811	Zm00001d036821	pgl1;exopolygalacturonase1: Cdna clone nearly identical but distinct from other pgl reading frames of inbred Mo17, sequence match to N-terminal sequence of maize exopolygalacturonase	protein_coding	pollen allergen	AT3G07840.1	LOC_Os06g35370.1	0	0	0	0	0	0	0	0	1.73	0	0	0	0	0.133077	3743.13	28127.6	MAPS
GRMZM2G095441	Zm00001d046482	AT1G61290.1 ATSYP124,SYP124 syntaxin of plants 124; LOC_Os06g39050.1 syntaxin, putative, expressed	protein_coding	pollen allergen	AT1G61290.1	LOC_Os06g39050.1	0	0	0	0	0	0	0	0	0	0	0	0	0	0	243.473	#DIV/0!	MAPS
GRMZM2G095452	Zm00001d032903	Transcription repressor OFP12	protein_coding	other	AT1G79960.1	LOC_Os10g29610.1	0	0	0	0	0	0	0	0	0	0	0	0	0	0	168.107	#DIV/0!	MAPS
GRMZM2G095895	Zm00001d037370	unknown function	protein_coding	unknown.maize			0	0	0	0	0	0	0	0	0	0	0	0	0	0	17235.8	#DIV/0!	MAPS
GRMZM2G095915	Zm00001d027994	Myosin heavychain-related protein	protein_coding	pollen allergen	AT4G40020.1	LOC_Os03g08980.1	0	0	0	0	0	0	0	0	0	0	0	0	0	0	112.343	#DIV/0!	MAPS
GRMZM2G096249	Zm00001d020719	Protein WEAK CHLOROPLAST MOVEMENT UNDER BLUE LIGHT1	protein_coding	pollen allergen	AT2G26570.1	LOC_Os09g28450.1	0	0	0	0	0	0	0	0	0	0	0	0	0	0	225.35	#DIV/0!	MAPS
GRMZM2G096897	Zm00001d009110	Pectinesterase inhibitor	protein_coding	pollen allergen	AT5G64620.1	LOC_Os01g20970.1	0	0	0	0	0	0	0	0	0	0	0	0	0	0	1734.11	#DIV/0!	MAPS
GRMZM2G097122	Zm00001d006372	adf2; actin depolymerizing factor2	protein_coding	pollen allergen	AT1G01750.1	LOC_Os02g44470.1	6.90333	4.14667	0	0	0	0	0	0	0	0	0	0	3.27333	1.10179	4750.67	4311.76	MAPS
GRMZM2G097533	Zm00001d041165	Calcium-dependent protein kinase24	protein_coding	calcium signal	AT5G12480.1	LOC_Os12g12860.1	0	0	0	0	0	0	0	0	0	0	0	0	0	0	1176.22	#DIV/0!	MAPS
GRMZM2G097647	no gene ID in v4	unknown function	protein_coding	unknown.maize			0	0	0	0	0	0	0	0	0	0	0	0	0	0	22.41	#DIV/0!	MAPS
GRMZM2G098099	Zm00001d002524	DUF581 domain containing protein; AT2G44670.1 Protein of unknown function (DUF581);LOC_Os04g49650.1 DUF581 domain containing protein expressed	protein_coding	pollen allergen	AT2G44670.1	LOC_Os04g49650.2	10.3233	4.16667	0	0	0	0	0	0	0	6.17333	0	0	0	1.58949	4674.2	2940.7	MAPS
GRMZM2G098278	Zm00001d016444	Unknown protein; homologous to rice LOC_Os02g26390.1 expressed protein	protein_coding	pollen allergen		LOC_Os02g26390.1	0	0	0	1.35333	2.30667	0	0	0	3.64	0	0	0	0	0.561538	2968.74	5286.8	MAPS
GRMZM2G098744	Zm00001d051886	Putative MATE efflux family protein	protein_coding	pollen allergen	AT4G00350.1	LOC_Os08g44870.1	0	0	0	0	0	0	0	0	0	0	0	0	0	0	483.687	#DIV/0!	MAPS
GRMZM2G099827	Zm00001d015096	65-kDa microtubule-associated protein3	protein_coding	pollen allergen	AT5G51600.1	LOC_Os02g03400.1	0	0	0	0	0	0	0	0	0	0	0	0	0	0	663.623	#DIV/0!	MAPS
GRMZM2G100313	no gene ID in v4	LOC_Os08g34510.1 expressed protein	protein_coding	unknown.rice		LOC_Os08g34510.1	0	0	0	0	0	0	0	0	0	0	0	0	0	0	2.96	#DIV/0!	MAPS
GRMZM2G101069	Zm00001d003531	Glutamate decarboxylase	protein_coding	pollen allergen	AT2G02010.1	LOC_Os04g37460.1	0	0.516667	0	0	0	0	0	0	0	0	0	0	0	0.0397436	3787.05	95287.1	MAPS
GRMZM2G104363	Zm00001d010228	Putative ENTH/ANTH/VHS superfamily protein	protein_coding	pollen allergen	AT1G03050.1	LOC_Os05g35160.1	0	0	0	0	0	0	0	0	0	0	0	0	0	0	239.943	#DIV/0!	MAPS
GRMZM2G105137	Zm00001d002750	MYB-transcription factor 104; AT3G60460.1 DUO1 myb-like HTH transcriptional regulator family protein; LOC_Os04g46384.1 MYB family transcription factor, putative, expressed	protein_coding	TF	AT3G60460.1	LOC_Os04g46384.1	0	0	0	0	0	0	0	0	0	0	0	0	0	0	3.48333	#DIV/0!	MAPS
GRMZM2G105219	Zm00001d021461	Cation/H(+) antiporter1	protein_coding	pollen allergen	AT1G79400.1	LOC_Os09g37300.1	0	0	0	0	0	0	0	0	0	0	0	0	0	0	142.573	#DIV/0!	MAPS
GRMZM2G105933	Zm00001d050833	Probable protein kinase	protein_coding	pollen allergen	AT2G41970.1	LOC_Os02g35760.1	0	0	0	0	0	0	0	0	0	0	0	0	0	0	1535.49	#DIV/0!	MAPS
GRMZM2G106136	Zm00001d049489	Plant-specific domain TIGR01570 family protein	protein_coding	pollen allergen	AT4G39610.1	LOC_Os08g07500.1	0	0	0	0	0	0	0	0	0	0	0	0	0	0	1503.89	#DIV/0!	MAPS
GRMZM2G106899	Zm00001d031907	Alpha-expansin3	protein_coding	pollen allergen	AT2G37640.1	LOC_Os08g44790.1	0	0	0	0	0	0	0	0	4.15667	0	0	0	0	0.319744	6734.44	21062	MAPS
GRMZM2G107162	Zm00001d031282	unknown function	protein_coding	unknown.maize			0	0	0	0	0	0	0	0	0	0	0	0	0	0	905.497	#DIV/0!	MAPS
GRMZM2G107759	no gene ID in v4	unknown function	protein_coding	unknown.maize			0	0	0	0	0	0	0	0	0	0	0	0	0	0	452.15	#DIV/0!	MAPS
GRMZM2G108077	Zm00001d002902	peroxidase superfamily protein; AT1G71695.1 Peroxidase superfamily protein; LOC_Os04g59260.1 peroxidase precursor putative expressed	protein_coding	other	AT1G71695.1	LOC_Os04g59260.1	0	2.72333	0	0	0	0	0	0	0	0	0	0	0	0.209487	51.6733	246.666	MAPS
GRMZM2G108284	Zm00001d051990	Hydroxyproline-rich glycoprotein family protein	protein_coding	pollen allergen	AT4G04980.1	LOC_Os11g01439.1	4.78333	3.86	5.28	1.37667	0	6.23	0	2.15	0.56	0.743333	14.2233	4.81667	1.63333	3.51205	354.587	100.963	MAPS
GRMZM2G108576	Zm00001d029235	Probable galacturonosyl transferase-like4	protein_coding	pollen allergen	AT3G06260.1	LOC_Os03g24510.1	0	0	0	0	0	0	0	0	0	0	0	0	0	0	2134.76	#DIV/0!	MAPS
GRMZM2G108624	Zm00001d002904	PLC-like phosphodiesterases super family protein	protein_coding	pollen allergen	AT1G49740.1	LOC_Os04g59310.1	0	0	0	0	0	0	0	0	0	0	0	0	0	0	2334.11	#DIV/0!	MAPS
GRMZM2G108777	Zm00001d004594	LOC_Os08g38280.1 mucin-associated surface protein putative expressed	protein_coding	pollen allergen		LOC_Os08g38280.1	0	0	0	0	0	0	0	0	2.09	0	0	0	0	0.160769	3122.16	19420.2	MAPS
GRMZM2G109291	Zm00001d015899	Fasciclin-like arabinogalactan protein3	protein_coding	pollen allergen	AT2G24450.1	LOC_Os02g26320.1	0	0	0	0	0	0	0	0	0	0	0	0	0	0	655.173	#DIV/0!	MAPS
GRMZM2G109842	Zm00001d010797	prf2;profilin homolog2: amino acid sequence,deduced from cDNA,shares 76-85% identity with two other plant profilins;3-6 member gene family;gene specific probe	protein_coding	pollen allergen	AT4G29340.1	LOC_Os10g17660.1	3.26333	0.613333	0	0	0	0	0	0	5.86667	0	0	0	0	0.749487	14029.1	18718.3	MAPS
GRMZM2G109973	Zm00001d017737	Expansin-B4	protein_coding	pollen allergen	AT1G65680.1	LOC_Os03g01640.1	0	0	0	0	0	0	0	0	2.00333	0	0	0	0	0.154103	6210.06	40298.2	MAPS
GRMZM2G110013	Zm00001d017736	AT1G65680.1 ATEXPB2,ATHEXP BETA 1.4,EXPB2 expansin B2; LOC_Os03g01640.1 expansin precursor, putative, expressed	protein_coding	pollen allergen	AT1G65680.1	LOC_Os03g01640.1	0	0	0	0	0	0	0	0	0	0	0	0	0	0	137.413	#DIV/0!	MAPS
GRMZM2G110025	Zm00001d017735	Expansin-B4	protein_coding	pollen allergen	AT1G65680.1	LOC_Os03g01640.1	0	0	0	0	0	0	0	0	1.43	0	0	0	0	0.11	5874.16	53401.5	MAPS
GRMZM2G111344	Zm00001d012788	UDP-glycosyltransferase 88A1	protein_coding	pollen allergen	AT3G16520.3	LOC_Os05g45100.1	0	0	0	0	0	0	0	0	0	0	0	0	0	0	100.427	#DIV/0!	MAPS
GRMZM2G111962	Zm00001d045270	Atpob1	protein_coding	pollen allergen	AT4G01140.1	LOC_Os06g06430.2	0	0	0	0	0	0	0	0	0	0	0	0	0	0	866.183	#DIV/0!	MAPS
GRMZM2G112100	Zm00001d026140	Putative subtilase family protein	protein_coding	pollen allergen	AT3G14067.1	LOC_Os04g47150.1	0	0	0	0	0	0	0	0	0	0	0	0	0	0	2998.23	#DIV/0!	MAPS
GRMZM2G112377	Zm00001d031875	inorganic phosphate transpoter3; AT3G54700.1 (PHT1;7) phosphate transporter 1	protein_coding	other	AT3G54700.1	LOC_Os08g45000.1	15.03	64.7733	0	14.7	24.1667	2.03667	0	0	15.7567	31.0667	0	0	14.1033	13.9718	2516.31	180.099	MAPS
GRMZM2G112579	Zm00001d040965	Pectinlyase-like superfamily protein	protein_coding	pollen allergen	AT2G15450.1	LOC_Os01g33300.1	0	0	0	0	0	0	0	0	0.53	0	0	0	0	0.0407692	5934.2	145556	MAPS
GRMZM2G112704	Zm00001d014571	AT3G18080.1 BGLU44 B-S glucosidase 44; LOC_Os12g23170.1 Os12bglu38 - beta-glucosidase/beta-mannosidase/exoglucanase homologue, expressed	protein_coding	pollen allergen	AT3G18080.1	LOC_Os12g23170.1	0	0	0	0	0	0	0	0	0	0	0	0	0	0	757.703	#DIV/0!	MAPS
GRMZM2G112984	Zm00001d022567	Pectin esterase	protein_coding	pollen allergen	AT3G05610.1	LOC_Os07g49100.1	0	0	0	0	0	0	0	0	0	0	0	0	0	0	2347.59	#DIV/0!	MAPS
GRMZM2G113057	Zm00001d048209	hydroxy proline-rich glycoprotein family protein	protein_coding	pollen allergen	AT2G22180.1	LOC_Os03g09160.1	0	0	0	5.39667	0	0	0	0	0	0	0	0	0	0.415128	258.07	621.663	MAPS
GRMZM2G117603	Zm00001d021497	Actin-depolymerizing factor1	protein_coding	pollen allergen	AT1G01750.1	LOC_Os04g46910.1	2.51333	1.31333	0	4.64667	55.7167	1.94667	0	0	0	0	0	0	42.49	8.3559	4446.91	532.188	MAPS
GRMZM2G120246	Zm00001d050614	Probable protein phosphatase 2C33	protein_coding	pollen allergen	AT1G16220.1	LOC_Os11g22404.1	0	0	0	0	0	0	0	0	0	0	0	0	0	0	348.897	#DIV/0!	MAPS
GRMZM2G120414	no gene ID in v4	unknown function	protein_coding	unknown.maize			0	0	0	0	0	0	0	0	0	0	0	0	0	0	105.177	#DIV/0!	MAPS
GRMZM2G121236	Zm00001d017006	AT2G32300.1 (UCC1) uclacyanin 1	protein_coding	pollen allergen	AT2G32300.1	LOC_Os05g49580.1	0	0	0	0	0	0	0	0	0	0	0	0	0	0	402.983	#DIV/0!	MAPS
GRMZM2G121256	Zm00001d003139	AT5G56170.1 (LLG1) LORELEI-LIKE-GPI-ANCHORED PROTEIN 1	protein_coding	pollen allergen	AT5G56170.1	LOC_Os04g42210.1	0	0	0	0	0	0	0	0	0	0	0	0	0	0	5238.71	#DIV/0!	MAPS
GRMZM2G121631	Zm00001d049841	OSJNBa0063G07.3protein; OSJNBa0082E08.9protein; protein	protein_coding	pollen allergen	AT1G65680.1	LOC_Os06g45290.1	0	0	0	0	0	0	0	0	0	0	0	0	0	0	5798.2	#DIV/0!	MAPS
GRMZM2G122230	Zm00001d040271	pmei2 - pectin methylesterase inhibitor2	protein_coding	pollen allergen	AT3G36659.1	LOC_Os01g14940.1	0	0	0	0	0	0	0	0	5.76667	0	0	0	0	0.44359	8137.03	18343.6	MAPS
GRMZM2G122816	Zm00001d027710	Peroxidase60	protein_coding	pollen allergen	AT4G26010.1	LOC_Os03g05770.1	0	0	0	0	0	0	0	0	2.68333	0	0	2.09	16.7867	1.65846	7310.09	4407.75	MAPS
GRMZM2G122873	Zm00001d048822	Putative leucine-rich repeat protein kinase family protein	protein_coding	pollen allergen	AT5G20690.1	LOC_Os11g40550.1	0	0	0	0	0	0	0	0	1.20667	0	0	0	0	0.0928205	389.543	4196.74	MAPS
GRMZM2G123550	Zm00001d014074	CCT motif family protein; AT1G04500.1 CCT motif family protein	protein_coding	pollen allergen	AT1G04500.1	LOC_Os10g32900.1	0.826667	0	1.59	0	0	0	0	0	0	0	0	0	0	0.185897	245.857	1322.54	MAPS
GRMZM2G124436	Zm00001d031600	CBS domain-containing protein CBSX6	protein_coding	other	AT1G65320.1	LOC_Os08g41740.1	0	0	0	0	0	0	0	0	0	0	0	0	0	0	359.343	#DIV/0!	MAPS
GRMZM2G124739	no gene ID in v4	LOC_Os05g14750.1 AGC_PVPK_like_kin82y.12 - ACG kinases include homologs to PKA PKG and PKC	protein_coding	pollen allergen	AT3G12690.2	LOC_Os05g14750.1	0	0	0	0	0	0	0	0	0	0	0	0	0	0	288.433	#DIV/0!	MAPS
GRMZM2G125356	Zm00001d025588	pme1;pectin methyl esterase1;AT5G49180.1 Plant invertase/pectin methylesterase inhibitor superfamily	protein_coding	pollen allergen	AT5G49180.1	LOC_Os04g38560.1	0	0	0	0	0	0	0	0	2.77333	0	0	0	0	0.213333	8236.97	38610.8	MAPS
GRMZM2G126922	Zm00001d016686	SNAP25 homologous protein SNAP33	protein_coding	pollen allergen	AT5G61210.1	LOC_Os02g32740.1	0	0	0	0	0	0	0	0	0	0	0	0	0	0	2518.1	#DIV/0!	MAPS
GRMZM2G127106	no gene ID in v4	Expansin-B4; expb11 - beta expansin11	protein_coding	pollen allergen	AT1G65680.1	LOC_Os03g01640.1	0	0	0	0	0	0	0	0	5.33	0	0	0	0	0.41	11773.1	28714.8	MAPS
GRMZM2G127984	Zm00001d016879	LOC_Os02g35760.1 STRUBBELIG-RECEPTOR FAMILY 7 precursor putative expressed	protein_coding	pollen allergen	AT2G41970.1	LOC_Os02g35760.1	2.98667	1.38667	7.96	0	0	1.09333	0	0	36.1367	4.05667	0	0	11.8033	5.03256	734.153	145.881	MAPS
GRMZM2G128549	Zm00001d026422	pme8 - pectin methylesterase8	protein_coding	pollen allergen	AT5G27870.1	LOC_Os04g54850.1	0	0	0	0	0	0	0	0	0	0	0	0	0	0	6455.06	#DIV/0!	MAPS
GRMZM2G129064	Zm00001d038521	AT3G13400.1 (sks13) SKU5 similar 13; OC_Os05g40740.1 monocopper oxidase putative expressed	protein_coding	pollen allergen	AT3G13400.1	LOC_Os05g40740.1	0	0	0	0	0	0	0	0	7.6	0	0	0	0	0.584615	15780.6	26993.1	MAPS
GRMZM2G129635	no gene ID in v4	pectate lyase; AT1G14420.1 (AT59) Pectate lyase family protein; LOC_Os06g38510.1 pectate lyase precursor putative expressed	protein_coding	pollen allergen	AT1G14420.1	LOC_Os06g38510.2	0	0	0	0	0	0	0	0	2.36667	0	0	0	0	0.182051	5672.6	31159.4	MAPS
GRMZM2G130055	no gene ID in v4	unknown function	protein_coding	unknown.arabidopsis	AT2G41905.1		6.75	3.44667	0	0	0	0	0	0	5.84333	0	0	0	0	1.23385	13464.7	10912.8	MAPS
GRMZM2G131358	Zm00001d019830	unknown function	protein_coding	unknown.maize			0	0	0	0	0	0	0	0	0	0	0	0	0	0	274.997	#DIV/0!	MAPS
GRMZM2G131629	Zm00001d033991	AT3G22750.1 Protein kinase superfamily protein	protein_coding	pollen allergen	AT3G22750.1	LOC_Os03g53410.1	0	0	0	0	0	0	0	0	0	0	0	0	0	0	540.12	#DIV/0!	MAPS
GRMZM2G133006	Zm00001d000195	Putative MATE efflux family protein	protein_coding	pollen allergen	AT1G73700.1	LOC_Os10g20470.1	1.22333	7.32333	12.5833	2.84667	0	0	0	0	0	0	0	0	0	1.84436	694.18	376.38	MAPS
GRMZM2G133113	no gene ID in v4	unknown function	protein_coding	unknown.maize			0	0	0	0	0	0	0	0	0	0	0	0	0	0	8002.84	#DIV/0!	MAPS
GRMZM2G133129	Zm00001d020843	unknown function	protein_coding	unknown.rice		LOC_Os04g57260.1	0	0	0	0	0	0	0	0	4.46333	0	0	0	0	0.343333	16289.6	47445.4	MAPS
GRMZM2G133555	Zm00001d032768	AT1G04500.1 CCT motif family protein; LOC_Os10g32900.1 CCT motif family protein expressed	protein_coding	pollen allergen	AT1G04500.1	LOC_Os10g32900.1	2.28	0	4.35667	0	0	0	0	0	0	0	0	0	0	0.510513	395.733	775.168	MAPS
GRMZM2G133588	Zm00001d023992	EFF hand Ffamily Fprotein	protein_coding	pollen allergen	AT2G43290.1	LOC_Os12g12730.1	0	0	0	0	0	0	0	0	0	0	0	0	0	0	808.737	#DIV/0!	MAPS
GRMZM2G134192	Zm00001d040243	AT1G54730.2 Major facilitator superfamily protein	protein_coding	other	AT1G54730.2	LOC_Os11g42430.1	0	0	0	0	0	0	0	0	0.896667	0	0	0	0	0.0689744	1485.96	21543.7	MAPS
GRMZM2G134277	no gene ID in v4	unknown function	protein_coding	unknown.maize			0	0	0	0	0	0	0	0	0	0	0	0	0	0	33.2233	#DIV/0!	MAPS
GRMZM2G134752	Zm00001d051262	LIM domain-containing protein PLIM2b	protein_coding	pollen allergen	AT3G61230.1	LOC_Os02g42820.1	0	0	0	0	0	0	16.3667	1.35333	0	0	0	0	0	1.36308	2482.64	1821.35	MAPS
GRMZM2G135456	Zm00001d028769	tetratrico peptide repeat (TPR)-containing protein	protein_coding	pollen allergen	AT3G51770.2	LOC_Os03g18360.1	7.04667	1.37667	20.04	0	0	0	0	0	5.48333	0	0	0	5.78333	3.05615	1495.3	489.276	MAPS
GRMZM2G135570	Zm00001d014731	Peptidyl-prolylcis-trans isomerase CYP20-1	protein_coding	pollen allergen	AT2G29960.1	LOC_Os06g49480.2	0	0	0	0	0	0	0	0	0	0	0	0	0	0	5608.23	#DIV/0!	MAPS
GRMZM2G135629	Zm00001d025727	AT1G24330.1 ARM repeat superfamily protein	protein_coding	pollen allergen	AT1G24330.1	LOC_Os04g41250.1	10.73	23.32	3.44	1.57	0	5.88667	4.33333	9.34667	2.37333	3.11	0	1.72333	5.59	5.4941	716.727	130.454	MAPS
GRMZM2G135664	no gene ID in v4	LOC_Os08g39820.1 pre-rRNA-processing protein TSR2 putative	protein_coding	other		LOC_Os08g39820.1	0	0	0	0	0	0	0	0	0	0	0	0	0	0	64.98	#DIV/0!	MAPS
GRMZM2G136121	Zm00001d008265	Protein kinase superfamily protein	protein_coding	pollen allergen	AT2G40850.1	LOC_Os01g16470.1	0	0	0	0	0	0	0	0	0	0	0	0	0	0	2730.03	#DIV/0!	MAPS
GRMZM2G136170	Zm00001d037839	Putative receptor-like protein kinase family protein	protein_coding	pollen allergen	AT3G04690.1	LOC_Os05g20150.1	0	0	0	0	0	0	0	0	1.00667	0	0	0	0	0.0774359	2492.35	32186	MAPS
GRMZM2G136236	Zm00001d038046	RhoGDP-dissociation inhibitor1	protein_coding	pollen allergen	AT3G07880.1	LOC_Os01g68540.1	0	0	0	0	0	0	0	0	0	0	0	0	0	0	3964.49	#DIV/0!	MAPS
GRMZM2G136313	Zm00001d031263	U-box domain-containing protein15	protein_coding	pollen allergen	AT5G42340.1	LOC_Os08g37570.1	0.573333	0	0	0	0	0	0	0	0	0	0	0	0	0.0441026	356.493	8083.28	MAPS
GRMZM2G136400	Zm00001d012697	Putative CBL-interacting protein kinase family protein	protein_coding	pollen allergen	AT5G45820.1	LOC_Os01g55440.1	11.8367	0	1.19	0	0	0	0	0	0	0	0	0	0	1.00205	2418.96	2414	MAPS
GRMZM2G136710	Zm00001d043278	AT1G05577.1 Domain of unknown function (DUF966)	protein_coding	pollen allergen	AT1G05577.1	LOC_Os01g57020.1	1.82	5.78667	0	2.89667	3.44333	0	0	0	0	0	0	0	2.10667	1.23487	402.677	326.088	MAPS
GRMZM2G137037	Zm00001d040771	unknown function; homologous to rice LOC_Os01g23880.1 expressed protein	protein_coding	pollen allergen		LOC_Os01g23880.1	0	0	0	0	0	0	0	0	3.87	0	0	0	0	0.297692	10261	34468.3	MAPS
GRMZM2G137676	Zm00001d020586	pme5 - pectin methylesterase5	protein_coding	pollen allergen	AT2G26450.1	LOC_Os09g26360.1	0	0	0	0	0	0	0	0	0	0	0	0	0	0	2503.78	#DIV/0!	MAPS
GRMZM2G137713	Zm00001d007093	AT5G45560.1 Pleckstrin homology (PH) domain-containing protein / lipid-binding START domain-containing protein	protein_coding	pollen allergen	AT5G45560.1	LOC_Os02g01270.1	0	0.286667	4.70333	0	0	0.316667	1.35333	7.46667	3.71333	3.83	0	4.65333	1.79333	2.16282	1012.52	468.148	MAPS
GRMZM2G138198	Zm00001d049750	Pollen receptor-like kinase4	protein_coding	pollen allergen	AT3G20190.1	LOC_Os08g40990.1	0.76	0	0.41	0	0	1.16333	0	0	0	0	21.8867	0	0	1.86308	755.073	405.283	MAPS
GRMZM2G138516	Zm00001d015430	Putative clathrin assembly protein	protein_coding	pollen allergen	AT5G57200.1	LOC_Os02g07900.1	5.21	3.77667	6.36667	0	0	5.40667	3.89	5.96333	5.50333	9.09	5.37333	1.10667	4.70333	4.33769	1993.02	459.466	MAPS
GRMZM2G138999	Zm00001d011678	Anther-specific protein; LOC_Os01g50810.1 invertase/pectin methylesterase inhibitor family protein putative expressed	protein_coding	pollen allergen	AT5G53370.1	LOC_Os01g50810.1	0	0	0	0	0	0	0	0	0	0	0	0	0	0	458.207	#DIV/0!	MAPS
GRMZM2G139223	Zm00001d012600	Protein kinase superfamily protein	protein_coding	pollen allergen	AT3G20530.1	LOC_Os01g57940.1	3.15	13.7033	0	2.03333	0	2.39	0	0	1.63	1.75	0	0	4.06	2.20897	2648.62	1199.03	MAPS
GRMZM2G139355	Zm00001d032173	AT1G74680.1 Exostosin family protein; LOC_Os08g34020.1 exostosin family domain containing protein, expressed	protein_coding	pollen allergen	AT1G74680.1	LOC_Os08g34020.1	0	0	0	0	0	0	0	0	0	0	0	0	0	0	141.783	#DIV/0!	MAPS
GRMZM2G139431	Zm00001d049842	OSJNBa0063G07.3protein; OSJNBa0082E08.9 protein; protein	protein_coding	pollen allergen	AT1G65680.1	LOC_Os06g45290.1	0	0	0	0	0	0	0	0	1.17667	0	0	0	0	0.0905128	10475.1	115730	MAPS
GRMZM2G139513	Zm00001d049843	group3 pollen allergen (expansin); AT1G65680.1 ATEXPB2,ATHEXP BETA 1.4,EXPB2 expansin B2; LOC_Os06g45290.1 pollen allergen, putative, expressed	protein_coding	pollen allergen	AT1G65680.1	LOC_Os06g45290.1	0	0	0	0	0	0	0	0	2.99333	0	0	0	0	0.230256	10493.1	45571.6	MAPS
GRMZM2G139517	Zm00001d049844	Pollen allergen Phlp2	protein_coding	pollen allergen	AT1G65680.1	LOC_Os06g45290.1	0	0	0	0	0	0	0	0	0	0	0	0	0	0	15788.5	#DIV/0!	MAPS
GRMZM2G139695	Zm00001d031904	expansinA24	protein_coding	pollen allergen	AT2G37640.1	LOC_Os08g44790.1	0	0	0	0	0	0	0	0	3.47	0	0	0	0	0.266923	3919.67	14684.7	MAPS
GRMZM2G140774	no gene ID in v4	unknown function	protein_coding	unknown.maize			3.70333	4.76	6.64333	0	0	7.34	1.88	3.12	0	3.14	0	0	4.21	2.67667	2221.33	829.885	MAPS
GRMZM2G141034	Zm00001d049467	mstr2;monosaccharide transporter2:	protein_coding	pollen allergen	AT1G11260.1	LOC_Os08g08070.1	0	0	0	0	0	0	0	0	0	0	0	0	0	0	2339.54	#DIV/0!	MAPS
GRMZM2G141071	Zm00001d024460	propep5 - precursor elicitor peptide5	protein_coding	other			0	0	0	0	0	0	0	0	0	0	0	4.26667	0	0.328205	683.907	2083.78	MAPS
GRMZM2G141461	Zm00001d038968	Eukaryotic aspartylprotease family protein	protein_coding	other	AT3G12700.1	LOC_Os05g48330.1	0	0	0	0	0	0	0	0	0	0	0	0	0	0	630.82	#DIV/0!	MAPS
GRMZM2G142584	Zm00001d010630	AT3G13400.1 (sks13) SKU5 similar 13; LOC_Os05g40740.1 monocopper oxidase putative expressed	protein_coding	pollen allergen	AT3G13400.1	LOC_Os05g40740.3	0.643333	0	0	0	0	1.22	0	0	7.36	0	0	0	0	0.709487	15863.9	22359.7	MAPS
GRMZM2G143335	Zm00001d005437	Proteinase inhibitor propeptide;AT1G71950.1 Proteinase inhibitor propeptide; LOC_Os07g25690.1 subtilisin N-terminal Region family protein expressed	protein_coding	pollen allergen	AT1G71950.1	LOC_Os07g25690.1	0	0	0	0	0	0	0	0	0	0	0	0	0	0	3009.67	#DIV/0!	MAPS
GRMZM2G144856	Zm00001d017734	Expansin-B4	protein_coding	pollen allergen	AT1G65680.1	LOC_Os03g01640.1	0	0	0	0	0	0	0	0	2.59333	0	0	0	0	0.199487	5610.95	28126.9	MAPS
GRMZM2G144898	Zm00001d048384	expb10a; beta expansin10a:	protein_coding	pollen allergen	AT1G65680.1	LOC_Os03g01640.1	0	0	0	0	0	0	0	0	0.396667	0	0	0	0	0.0305128	2496.24	81809.4	MAPS
GRMZM2G145552	Zm00001d039071	AT2G32300.1 (UCC1) uclacyanin 1	protein_coding	pollen allergen	AT2G32300.1	LOC_Os05g49580.1	0	0	1.82667	0	0	2.51	0	0	0	8.62667	0	0	0	0.997179	714.493	716.514	MAPS
GRMZM2G146305	Zm00001d036459	Protein kinase superfamily protein	protein_coding	pollen allergen	AT2G07180.1	LOC_Os06g48980.1	0	0	0	0	0	0	0	0	0	0	0	0	0	0	566.247	#DIV/0!	MAPS
GRMZM2G146551	Zm00001d047146	expb1;beta expansin1:belongs to a multigene family;most likely exists as two or more copies.	protein_coding	pollen allergen	AT4G28250.2	LOC_Os10g40710.1	0	0	0	0	0	0	0	0	6.70667	0	0	0	0	0.515897	14342.1	27800.3	MAPS
GRMZM2G146573	no gene ID in v4	unknown function	protein_coding	unknown.maize			0	0	0	0	0	18.97	0	0	11.6067	0	0	0	0	2.35205	12280.4	5221.13	MAPS
GRMZM2G148374	Zm00001d052022	ATPase8 plasma membrane-type	protein_coding	pollen allergen	AT3G42640.1	LOC_Os02g55400.1	0.00666667	0.28	0	0	0	0	0	0	0.01	0	0	0.11	0	0.0312821	10256.5	327872	MAPS
GRMZM2G149474	Zm00001d031528	exo70 exocyst complex subunit; AT4G31540.1 ATEXO70G1,EXO70G1 exocyst subunit exo70 family protein G1; LOC_Os08g40840.1 exo70 exocyst complex subunit, putative, expressed	protein_coding	other	AT4G31540.1	LOC_Os08g40840.1	0	0	0	0	0	0	0	0	0	0	0	0	0	0	14.8133	#DIV/0!	MAPS
GRMZM2G150350	Zm00001d050255	Eukaryotic aspartyl protease family protein	protein_coding	other	AT2G03200.1	LOC_Os08g36540.1	0	0	0	4.30333	17.02	0	0	0	0	0	0	0	0	1.64026	3822.23	2330.26	MAPS
GRMZM2G150724	Zm00001d010397	AT3G07880.1 (SCN1) Immunoglobulin E-set superfamily protein;LOC_Os01g68540.1 rho GDP-dissociation inhibitor 1 putative expressed	protein_coding	pollen allergen	AT3G07880.1	LOC_Os01g68540.1	0.846667	0.526667	5.51333	12.5967	0	0	0	1.18333	0	3.64333	0	0	0	1.87	2365.53	1264.99	MAPS
GRMZM2G150862	Zm00001d018437	Desiccation-associated protein	protein_coding	pollen allergen	AT3G23380.1	LOC_Os02g56580.1	0	0	0	0	0	0	0	0	0	0	0	0	0	0	135.02	#DIV/0!	MAPS
GRMZM2G151216	Zm00001d031509	ptk3;receptor-like protein kinase3: mature pollen-specific cDNA,singlecopy,like to mato and Arabidopsisgenes	protein_coding	pollen allergen	AT3G20190.1	LOC_Os08g40990.1	0	0	7.55667	0	0	0	0	0	0	0	0	0	0	0.581282	520.78	895.916	MAPS
GRMZM2G151755	Zm00001d015821	Pectinlyase-like superfamilyprotein	protein_coding	cell wall	AT1G43090.1	LOC_Os02g10300.1	0	0	0	0.373333	0	0	0	0	5.95667	0	0	0	0.266667	0.507436	17258.2	34010.6	MAPS
GRMZM2G152415	Zm00001d044850	Putative MADS-box transcription factor family protein	protein_coding	pollen allergen	AT1G77980.1	LOC_Os06g11970.1	0	0	0	0	0	0	0	0	0	0	0	0	0	0	660.173	#DIV/0!	MAPS
GRMZM2G153217	Zm00001d012676	AT5G66740.1 Protein of unknown function (DUF620); LOC_Os01g55795.1 expressed protein	protein_coding	pollen allergen	AT5G66740.1	LOC_Os01g55795.1	0	0	0	0	0	0	0	0	0	0	0	0	0	0	343.923	#DIV/0!	MAPS
GRMZM2G153268	Zm00001d002844	LIM domain-containing protein PLIM2b	protein_coding	pollen allergen	AT3G61230.1	LOC_Os04g45010.1	0	0	0	0	0	0	0	0	3.13	0	0	0	0	0.240769	10485.8	43551.2	MAPS
GRMZM2G153368	no gene ID in v4	Defensin and Defensin-like DEFL family expressed	protein_coding	pollen allergen	AT2G02120.1	LOC_Os02g41904.1	0	0	0	0	0	0	0	0	4.84	0	0	0	0	0.372308	15966.5	42885.1	MAPS
GRMZM2G153987	Zm00001d014782	Endoglucanase2	protein_coding	pollen allergen	AT1G19940.1	LOC_Os06g50140.1	0.37	0	0	0	0	0	0	0	0	0	0	0	0	0.0284615	433.36	15226.2	MAPS
GRMZM2G155491	Zm00001d003343	amino acid transporter; AT5G09220.1 AAP2 amino acid permease 2; LOC_Os04g39489.1 amino acid transporter, putative, expressed	protein_coding	pollen allergen	AT5G09220.1	LOC_Os04g39489.1	0	0	0	0	0	0	0	0	0	0	0	0	0	0	7.32	#DIV/0!	MAPS
GRMZM2G156620	Zm00001d039094	kcs18 - 3-ketoacyl-CoA synthase18	protein_coding	pollen allergen	AT2G26640.1	LOC_Os05g49900.1	6.27667	2.77	0	8.96	0	0	0	0	0	0	0	0	34.84	4.06513	1003.2	246.781	MAPS
GRMZM2G156754	Zm00001d038018	AT5G58530.1 Glutaredoxin family protein	protein_coding	pollen allergen	AT5G58530.1	LOC_Os05g28530.1	10.1867	3.96333	0	39.0667	8.19	0	0	0	0	0	0	0	0	4.72359	759.427	160.773	MAPS
GRMZM2G156857	Zm00001d009772	pathogenesis-related protein-1-like	protein_coding	pollen allergen	AT4G31470.1	LOC_Os05g51660.1	3.66	0.903333	12.35	0	0	2.18333	0	0	3.86333	0	0	19.97	5.84667	3.75205	9470.8	2524.17	MAPS
GRMZM2G157629	no gene ID in v4	AT4G23630.1 (BTI1, RTNLB1) VIRB2-interacting protein 1; LOC_Os05g24770.1 reticulon domain containing protein putative expressed	protein_coding	pollen allergen	AT4G23630.1	LOC_Os05g24770.1	0	0	0	0	0	0	0	0	0	0	0	0	0	0	972.81	#DIV/0!	MAPS
GRMZM2G157803	Zm00001d037782	Serine/threonine-proteinkinase AGC1-5	protein_coding	pollen allergen	AT1G79250.2	LOC_Os05g14750.1	0	0	0	0	0	0	0	0	0	0	0	0	0	0	682.41	#DIV/0!	MAPS
GRMZM2G157929	Zm00001d043090	AT1G55570.1 (sks12) SKU5 similar 12; LOC_Os01g60080.1 monocopper oxidase putative expressed	protein_coding	pollen allergen	AT1G55570.1	LOC_Os01g60080.1	0	0	0	0	0	0	0	0	2.60667	0	0	1.92	0	0.348205	8640.63	24814.8	MAPS
GRMZM2G158593	Zm00001d005265	NDR1/HIN1-like25	protein_coding	pollen allergen	AT1G54540.1	LOC_Os09g09460.1	0	0	0	0	0	0	0	0	0	0	0	0	0	0	5466.42	#DIV/0!	MAPS
GRMZM2G158649	Zm00001d011399	Probable desiccation-related protein LEA14	protein_coding	pollen allergen	AT2G46140.1	LOC_Os01g43530.1	0	0	0	0	0	0	0	0	0	0	0	0	0	0	1427.15	#DIV/0!	MAPS
GRMZM2G158721	no gene ID in v4	AT3G57530.1(ATCPK32, CDPK32, CPK32) calcium-dependent protein kinase 32	protein_coding	pollen allergen	AT3G57530.1	LOC_Os09g33910.1	3.84	3.27	2.68	0	0	8.11	0.78	0	0.263333	4.75333	0	0	1.27667	1.92103	193.173	100.557	MAPS
GRMZM2G160027	Zm00001d012975	Glycine-rich proteinA3	protein_coding	pollen allergen		LOC_Os03g60470.1	0	0	0	0	0	0	0	0	0	0	0	0	0	0	1797.77	#DIV/0!	MAPS
GRMZM2G160113	Zm00001d040838	AT1G09070.1 ((AT)SRC2, SRC2) soybean gene regulated by cold-2; LOC_Os01g27190.1 C2 domain containing protein putative expressed	protein_coding	pollen allergen	AT1G09070.1	LOC_Os01g27190.1	0	0	0	0	0	0	0	0	5.21333	0	0	0	0	0.401026	14175.5	35348.2	MAPS
GRMZM2G160201	no gene ID in v4	unknown function	protein_coding	unknown.maize			0	0	0	0	0	0	0	1.16667	0	0	0	0	0	0.0897436	58.3067	649.703	MAPS
GRMZM2G160526	Zm00001d036816	pgl7 - exopolygalacturonase7; exopolygalacturonase7: genomicclone, open reading frames nearly identical to pgl1 but distinct3' non-coding sequence	protein_coding	pollen allergen	AT2G15460.1	LOC_Os06g35320.1	0	0	0	0	0	0	0	0	7.07	0	0	0	0	0.543846	10361.4	19052	MAPS
GRMZM2G160626	Zm00001d036815	Pectinlyase-likesuperfamilyprotein	protein_coding	pollen allergen	AT2G15460.1	LOC_Os06g35370.1	0	0	0	0	0	0	0	0	4.36333	0	0	0	0	0.335641	8097.8	24126.4	MAPS
GRMZM2G161512	Zm00001d014364	myb150 - MYB-transcription factor 150;AT2G32460.1 (ATM1, ATMYB101, MYB101) myb domain protein 101	protein_coding	pollen allergen	AT2G32460.1	LOC_Os06g46560.1	0	0	0	0	0	0	0	0	0	0	0	0	0	0	4913.04	#DIV/0!	MAPS
GRMZM2G162093	Zm00001d014648	unknown function	protein_coding	unknown.arabidopsis	AT2G24550.1	LOC_Os09g32330.1	1.49	0	0	0	0	0	0	0	0	0	0	0	0	0.114615	949.243	8281.99	MAPS
GRMZM2G162384	Zm00001d036819	AT3G07840.1 Pectin lyase-like superfamily protein; LOC_Os06g35370.1 polygalacturonase, putative, expressed	protein_coding	pollen allergen	AT3G07840.1	LOC_Os06g35370.1	0	0	0	0	0	0	0	0	0	0	0	0	0	0	157.673	#DIV/0!	MAPS
GRMZM2G162420	Zm00001d045258	unknown protein; LOC_Os06g06580.1 expressed protein	protein_coding	pollen allergen	AT3G01311.1	LOC_Os06g06660.1	0	0	0	0	0	0	0	0	0	0	0	0	0	0	19.23	#DIV/0!	MAPS
GRMZM2G162461	Zm00001d016601	Phosphatidylinositol/phosphatidyl choline transfer protein SFH10	protein_coding	pollen allergen	AT4G34580.1	LOC_Os10g03400.2	35.17	14.9567	5.23333	0	0	3.24	4.78333	11.1633	4.64	1.07667	0	3.46333	0	6.44051	8741.56	1357.28	MAPS
GRMZM2G163095	Zm00001d021565	Disease resistance protein RPM1	protein_coding	pollen allergen	AT1G48590.2	LOC_Os07g31830.1	3.13333	2.07	0	0	3.99333	0.793333	0	0	0.926667	0.92	1.18	0	0.436667	1.03487	726.76	702.271	MAPS
GRMZM2G163099	Zm00001d041230	Pathogenesis-related protein1	protein_coding	pollen allergen	AT3G09590.1	LOC_Os12g43700.1	0	0	0	0	0	0	0	0	0	0	0	0	0	0	3449.33	#DIV/0!	MAPS
GRMZM2G163459	Zm00001d038509	Whole genome shot gun sequence of linePN40024 scaffold_56. assembly12x(Fragment)	protein_coding	unknown.arabidopsis	AT5G01970.1	LOC_Os05g40310.1	0	0	0	0	0	0	0	0	0	0	0	0	0	0	799.737	#DIV/0!	MAPS
GRMZM2G164182	Zm00001d052551	Alpha carboni canhydrase1 chloroplastic	protein_coding	pollen allergen	AT1G08080.1	LOC_Os12g05730.1	0	0	0.816667	0	0	0	0	0	0	0	0	0	0	0.0628205	832.623	13254	MAPS
GRMZM2G164674	Zm00001d043873	Aldehyde oxidase GLOX1	protein_coding	pollen allergen	AT5G19580.1	LOC_Os01g48540.1	0	0	0	0	0	0	0	0	0	0	0	0	0	0	4514.65	#DIV/0!	MAPS
GRMZM2G165413	Zm00001d032737	unknown function; homologous to rice LOC_Os10g33240.1expressed protein	protein_coding	pollen allergen	AT2G33420.1	LOC_Os10g33240.1	0	0	0	0	0	0	0	0	0	0	0	0	0	0	2204.72	#DIV/0!	MAPS
GRMZM2G165433	Zm00001d045056	Serine threonine kinase-3B Serine threonine kinase1	protein_coding	pollen allergen	AT2G24370.1	LOC_Os06g09230.2	0	0	0	0	0	0	0	0	0	0	0	0	0	0	2159.21	#DIV/0!	MAPS
GRMZM2G166044	Zm00001d000304	Plant calmodulin-binding protein-related; AT5G39380.1 Plant calmodulin-binding protein-related; LOC_Os02g05670.1 expressed protein	protein_coding	pollen allergen	AT5G39380.1	LOC_Os02g05670.1	0	0	0	0	0	0	0	0	0	0	0	0	0	0	10751.2	#DIV/0!	MAPS
GRMZM2G166661	Zm00001d007419	Probable protein S-acyltransferase7	protein_coding	pollen allergen	AT3G26935.1	LOC_Os11g32960.1	0	0	0	0	0	0	0	0	0	0	0	0	0	0	213.323	#DIV/0!	MAPS
GRMZM2G166745	Zm00001d044623	AT2G13620.1 ATCHX15,CHX15 cation/hydrogen exchanger 15; LOC_Os11g01820.1 ATCHX, putative, expressed	protein_coding	pollen allergen	AT2G13620.1	LOC_Os11g01820.1	0	0	0	0	0	0	0	0	0	0	0	0	0	0	375.573	#DIV/0!	MAPS
GRMZM2G166889	Zm00001d046068	ABC transporter G family member24	protein_coding	pollen allergen	AT5G60740.1	LOC_Os06g51460.1	0	0	0	0	0	0	0	0	0	0	0	0	0	0	806.153	#DIV/0!	MAPS
GRMZM2G167149	Zm00001d054086	pmei19 - pectin methylesterase inhibitor19	protein_coding	pollen allergen	AT5G46940.1	LOC_Os02g01310.1	0	0	0	0	0	0	0	0	0	0	0	0	0	0	5691.87	#DIV/0!	MAPS
GRMZM2G167216	Zm00001d045636	B-box type zinc finger protein with CCT domain;AT3G21880.1 B-box type zinc finger protein with CCT domain; LOC_Os06g01340.1 CCT/B-box zinc finger protein, putative, expressed	protein_coding	other	AT3G21880.1	LOC_Os06g01340.1	0	0	0	0	0	0	0	0	0	0	0	0	0	0	115.833	#DIV/0!	MAPS
GRMZM2G167276	Zm00001d043150	Calcium-dependent protein kinase17	protein_coding	pollen allergen	AT5G19360.1	LOC_Os01g59360.1	1.05	0	0	0	0	1.24667	0	0	0	0	0	0	0	0.176667	1637.18	9267.04	MAPS
GRMZM2G168274	Zm00001d037087	UDP-glucuronate4-epimerase1	protein_coding	pollen allergen	AT4G30440.1	LOC_Os02g54890.1	0	0	0	0	0	0	0	0	0	0	0	0	0	0	1860.38	#DIV/0!	MAPS
GRMZM2G168933	Zm00001d008803	unknown function; homologous to rice LOC_Os01g09730.1 expressed protein	protein_coding	pollen allergen	AT2G03630.1	LOC_Os01g09730.1	0	0	0	0	0	0	0	0	0	0	0	0	0	0	466.813	#DIV/0!	MAPS
GRMZM2G170034	Zm00001d017382	LIM domain-containing protein PLIM2b	protein_coding	pollen allergen	AT2G45800.1	LOC_Os02g42820.1	9.83667	8.20667	0	0	0	3.35667	0	0	0	0	0	0	0	1.64615	1881.77	1143.13	MAPS
GRMZM2G170839	Zm00001d030468	AT4G33840.1 Glycosyl hydrolase family 10 protein; LOC_Os10g21110.1 glycosyl hydrolase family 10 protein, putative, expressed	protein_coding	pollen allergen	AT4G33840.1	LOC_Os10g21110.1	0.72	0	0	0	0	0	0	0	0	0	0	0	0	0.0553846	1238.73	22365.9	MAPS
GRMZM2G171349	Zm00001d015175	Phosphatidylinositol/phosphatidyl choline transfer protein SFH10	protein_coding	pollen allergen	AT2G18180.1	LOC_Os02g04030.3	11.7267	6.36	1.07	0	0	2.86667	1.21333	0	0.726667	0	0	3.58333	4.06333	2.43154	984.703	404.971	MAPS
GRMZM2G172081	Zm00001d030218	Proline-richreceptor-like protein kinasePERK4	protein_coding	pollen allergen	AT2G18470.1	LOC_Os10g01560.1	4.92667	0.403333	0	0	0	0	0	0	0	0	0	0	0	0.41	1687.14	4114.98	MAPS
GRMZM2G172664	Zm00001d035988	unknown function; homologous to rice LOC_Os06g03390.1 expressed protein	protein_coding	pollen allergen		LOC_Os06g03390.1	0	0	0	0	0	0	0	0	3.20667	0	0	0	0	0.246667	13034.3	52841.8	MAPS
GRMZM2G172751	Zm00001d027590	unknown function (DUF810) protein	protein_coding	pollen allergen	AT2G33420.1	LOC_Os03g04560.1	0	0	0	0	0	0	0	0	0	0	0	0	0	0	1278.14	#DIV/0!	MAPS
GRMZM2G173289	Zm00001d003079	Protein GPR107; Lung seven transmembrane receptor domain containing protein putative expressed	protein_coding	pollen allergen	AT5G18520.1	LOC_Os04g42960.1	0	0	0	0	0	0	0	0	0	0	0	0	0	0	708.34	#DIV/0!	MAPS
GRMZM2G173419	Zm00001d005145	LOC_Os07g18070.1 expressed protein	protein_coding	pollen allergen		LOC_Os07g18070.1	0	0	0	0	0	0	0	0	0	0	0	0	0	0	296.367	#DIV/0!	MAPS
GRMZM2G173729	Zm00001d016001	Rop guanine nucleotide exchange factor9	protein_coding	pollen allergen	AT1G52240.1	LOC_Os02g17240.1	5.03	3.04667	0.653333	0	0	7.36333	0.953333	0	0.66	2.29333	0	0	0.793333	1.59949	1842.74	1152.08	MAPS
GRMZM2G173738	Zm00001d004209	unknown function	protein_coding	pollen allergen	AT5G28690.1	LOC_Os04g21340.1	2.78333	0	3.02	0	0	0	0	0	2.8	0	0	0	0	0.661795	3745.35	5659.38	MAPS
GRMZM2G173903	Zm00001d053214	armadillo repeat only1	protein_coding	pollen allergen	AT4G34940.1	LOC_Os08g43500.1	0	0	0	0	0	0	0	0	0	0	0	0	0	0	81.48	#DIV/0!	MAPS
GRMZM2G174140	no gene ID in v4	unknown function	protein_coding	unknown.maize			0	0	0	0	0	0	0	0	0	0	0	0	0	0	1377.65	#DIV/0!	MAPS
GRMZM2G174263	Zm00001d030622	Plant invertase/pectin methyl esterase inhibitor superfamily protein	protein_coding	pollen allergen	AT3G36659.1	LOC_Os12g37480.1	0	0	0	0	0	0	0	0	0	0	0	0	0	0	211.62	#DIV/0!	MAPS
GRMZM2G174565	Zm00001d023639	Alba DNA/RNA-bindingprotein	protein_coding	pollen allergen	AT3G04620.1	LOC_Os12g30550.1	0	0	0	0	0	0	0	0	0.513333	0	0	0	0	0.0394872	4935.76	124996	MAPS
GRMZM2G174625	Zm00001d019068	Actin cross-linking protein	protein_coding	pollen allergen	AT1G59710.1	LOC_Os07g09384.1	0	0	0	0	0	0	0	0	0	0	0	0	0	0	212.963	#DIV/0!	MAPS
GRMZM2G174650	Zm00001d030024	vq5 - VQ motif-transcription factor5; AT3G18360.1 VQ motif-containing protein; LOC_Os08g01260.1 VQ domain containing protein, putative, expressed	protein_coding	other	AT3G18360.1	LOC_Os08g01260.1	0	0	0	0	0	0	0	0	0	0	0	0	0	0	33.6067	#DIV/0!	MAPS
GRMZM2G175243	Zm00001d045765	unknown function	protein_coding	unknown.maize			0	0	0	0	0	0	0	0	0	0	0	0	0	0	13457.3	#DIV/0!	MAPS
GRMZM2G175779	Zm00001d032022	Beta-galactosidase	protein_coding	pollen allergen	AT2G16730.1	LOC_Os08g43570.1	0	0	0	0	0	0	0	0	0.436667	0	0	0	0	0.0335897	3720.78	110771	MAPS
GRMZM2G177461	Zm00001d030506	AT2G22240.1 (ATIPS2, ATMIPS2, MIPS2) myo-inositol-1-phosphate synthase 2	protein_coding	pollen allergen	AT2G22240.1	LOC_Os10g22450.1	0.356667	1.9	2.38667	5.19667	6.18667	0	0	1.07333	6.31667	4	0	2.17	0.45	2.31051	1552.14	671.773	MAPS
GRMZM2G177636	Zm00001d036127	unknown function;homologous to rice LOC_Os02g01290.1 expressed protein	protein_coding	pollen allergen		LOC_Os02g01290.1	0	0	0	0	0	0	0	0	0	0	0	0	0	0	389.85	#DIV/0!	MAPS
GRMZM2G179779	Zm00001d021970	unknown function	protein_coding	unknown.maize			0	0	0	0	0	0	0	0	0	0	0	0	0	0	23.7133	#DIV/0!	MAPS
GRMZM2G180272	Zm00001d006447	AT1G48590.2 Calcium-dependent lipid-binding (CaLB domain) family protein;LOC_Os07g31830.1 GTPase activating protein putative expressed	protein_coding	calcium signal	AT1G48590.2	LOC_Os07g31830.1	0	0	0	18.4533	14.84	0	0	0	0	0	0	0	0	2.56103	2343.45	915.044	MAPS
GRMZM2G181202	Zm00001d047142	AT4G28250.2 ATEXPB3,ATHEXP BETA 1.6,EXPB3 expansin B3; LOC_Os10g40710.1 expansin precursor, putative, expressed	protein_coding	pollen allergen	AT1G65680.1	LOC_Os10g40090.1	0	0	0	0	0	0	0	0	4.43	0	0	0	0	0.340769	8033.77	23575.4	MAPS
GRMZM2G181284	Zm00001d022501	Inactive F beta-amylase9	protein_coding	pollen allergen	AT5G18670.1	LOC_Os07g47120.1	0	0	0	0	0	0	0	0	0	0	0	0	0	0	874.133	#DIV/0!	MAPS
GRMZM2G300969	Zm00001d023858	Leucine-rich repeat (LRR) family protein	protein_coding	pollen allergen	AT3G19020.1	LOC_Os12g35710.1	0	0	0	0	0	0	0	0	0.976667	0	0	0	0	0.0751282	9924.53	132101	MAPS
GRMZM2G301647	Zm00001d052067	stk3; serine-threonine kinase3:pollen-specific expression	protein_coding	pollen allergen	AT2G24370.1	LOC_Os02g54590.1	3.81667	0.52	0.86	0	2.72	0.813333	0	1.50333	0.913333	0	0	6.69	0	1.37205	1224.82	892.693	MAPS
GRMZM2G302559	Zm00001d042982	rte5; rottenear5: phylogenetically related to ClassII clade boron transporters	protein_coding	other	AT1G15460.1	LOC_Os05g08430.1	0	0	0	0	0	0	0	0	0	0	0	0	0	0	2.70333	#DIV/0!	MAPS
GRMZM2G307402	Zm00001d036330	C2H2-type zinc finger family protein	protein_coding	other	AT2G28200.1	LOC_Os02g57790.1	0	0	0	0	0	0	0	0	0	0	0	0	0	0	888.587	#DIV/0!	MAPS
GRMZM2G307404	no gene ID in v4	unknown function	protein_coding	unknown.maize			0	0	0	0	0	0	0	0	0	0	0	0	0	0	10335.5	#DIV/0!	MAPS
GRMZM2G309048	Zm00001d006515	harpin-induced protein; AT2G46150.1 Late embryogenesis abundant (LEA) hydroxyproline-rich glycoprotein family	protein_coding	other	AT2G46150.1	LOC_Os07g34050.1	0	0	0	0	0	0	0	0	0	0	0	0	0	0	46.8	#DIV/0!	MAPS
GRMZM2G309479	Zm00001d042014	LOC_Os02g03520.1 THION25 - Plant thionin family protein precursor expressed	protein_coding	pollen allergen		LOC_Os02g03480.2	2.67	10.33	0	5.67	0	0	0	0	2.01667	0	0	0	0	1.59128	8181.2	5141.26	MAPS
GRMZM2G309944	Zm00001d009994	Plant invertase/pectin methylesterase inhibitor superfamily protein	protein_coding	pollen allergen	AT3G36659.1	LOC_Os05g20570.1	0	0	0	0	0	0	0	0	0	0	0	0	0	0	3080.03	#DIV/0!	MAPS
GRMZM2G312301	Zm00001d054090	Protein ENHANCED DISEASE RESISTANCE2	protein_coding	pollen allergen	AT4G19040.1	LOC_Os02g01270.1	0	0	0	0	0	0	0	0	0	0	0	0	0	0	605.56	#DIV/0!	MAPS
GRMZM2G312827	Zm00001d016259	Calmodulin-binding protein MPCBP	protein_coding	pollen allergen	AT2G43040.1	LOC_Os11g46230.1	0	0	0	0	0	0	0	0	0	0	0	0	0	0	927.59	#DIV/0!	MAPS
GRMZM2G313216	Zm00001d012038	unknown function	protein_coding	unknown.maize			0	0	0	0	0	0	0	0	3.88333	0	0	0	0	0.298718	11045.6	36976.6	MAPS
GRMZM2G313909	Zm00001d050530	unknown function	protein_coding	pollen allergen		LOC_Os02g26390.1	0	0.273333	0.83	0	0	0.74	2.91	6.01333	0.423333	1.34667	0	0	0	0.964359	155.137	160.87	MAPS
GRMZM2G314292	Zm00001d031921	Probable calcium-binding protein CML28	protein_coding	pollen allergen	AT5G17480.1	LOC_Os08g44660.1	0	0	0	0	0	0	0	0	0	0	0	0	0	0	3834.16	#DIV/0!	MAPS
GRMZM2G314663	Zm00001d047251	Probable pectin esterase/pectin esterase inhibitor13	protein_coding	pollen allergen	AT2G26450.1	LOC_Os03g28090.1	0.0766667	0.14	0.0233333	0	0	0.0266667	0.0133333	0	0.113333	0.05	0	0.0533333	0.113333	0.0469231	198.18	4223.51	MAPS
GRMZM2G317406	Zm00001d025287	Pollen-specific protein C13 (MGS1)	protein_coding	pollen allergen	AT4G08685.1	LOC_Os04g32680.1	0	0	0	0	0	0	0	0	0	0	0	0	0	0	13561.4	#DIV/0!	MAPS
GRMZM2G319435	Zm00001d023581	Transducin/WD40 repeat-like superfamily protein; AT2G37670.1 Transducin/WD40 repeat-like superfamily protein	protein_coding	pollen allergen	AT2G37670.1	LOC_Os12g07874.1	0	0	0	0	0	0	0	0	0	0	0	17.89	0	1.37615	155.693	113.137	MAPS
GRMZM2G319875	no gene ID in v4	unknown function	protein_coding	unknown.maize			0	0	0	0	0	0	0	0	5.65	0	0	0	0	0.434615	18705.7	43039.6	MAPS
GRMZM2G320175	no gene ID in v4	glycoside hydrolase family protein / polygalacturonase (pectinase) family protein; AT2G33160.1 glycoside hydrolase family 28 protein / polygalacturonase (pectinase) family protein; LOC_Os06g35370.1 polygalacturonase, putative, expressed	protein_coding	pollen allergen	AT2G33160.1	LOC_Os06g35370.1	0	0	0	0	0	0	0	0	3.94	0	0	0	0	0.303077	6446.78	21271.1	MAPS
GRMZM2G321870	Zm00001d028819	Probable pectin esterase/pectin esterase inhibitor58	protein_coding	pollen allergen	AT3G05610.1	LOC_Os03g18860.1	0	0	0	0	0	0	0	0	5.62667	0	0	0	2.62667	0.634872	5707.65	8990.25	MAPS
GRMZM2G321978	Zm00001d031283	unknown function	protein_coding	pollen allergen			0	0	0	0	0	0	0	0	0	0	0	0	0	0	3732.16	#DIV/0!	MAPS
GRMZM2G322866	Zm00001d036769	unknown function;homologous to rice LOC_Os06g43060.1 expressed protein	protein_coding	pollen allergen		LOC_Os06g43060.1	0	0	0	0	0	0	0	0	0	0	0	0	0	0	1559.23	#DIV/0!	MAPS
GRMZM2G322888	Zm00001d036772	AT3G07195.1 RPM1-interacting protein 4 (RIN4) family protein; LOC_Os06g43000.1 nitrate-induced NOI protein expressed	protein_coding	other	AT3G07195.1	LOC_Os06g43000.1	0	0	0	0	0	0	0	0	0	0	0	0	0	0	508.563	#DIV/0!	MAPS
GRMZM2G323418	Zm00001d000216	mgs3; male gametophyte specific3:genomic sequence with homology to mgs2 cDNA	protein_coding	pollen allergen	AT1G14420.1	LOC_Os06g05209.1	0	0	0	0	0	0	0	0	2.36333	0	0	0	0	0.181795	6439.34	35420.9	MAPS
GRMZM2G323479	Zm00001d047453	AT2G41740.1 (ATVLN2, VLN2) villin 2	protein_coding	pollen allergen	AT2G41740.1	LOC_Os03g24220.1	0	0	0.113333	0	0	0	0	0	0.13	0	0	0	0	0.0187179	595.413	31809.8	MAPS
GRMZM2G323558	Zm00001d008346	Pectin esterase inhibitor domain containing protein	protein_coding	pollen allergen	AT3G36659.1	LOC_Os01g14940.1	0	0	0	0	0	0	0	0	0	0	0	0	0	0	2007.17	#DIV/0!	MAPS
GRMZM2G323731	Zm00001d009349	AT5G60010.1 ferric reductase-like transmembrane component family protein; LOC_Os05g38980.1 respiratory burst oxidase, putative, expressed	protein_coding	pollen allergen	AT5G60010.1	LOC_Os05g38980.1	1.11667	0	0.913333	0	0	2.64667	0	3.62667	0	0	0	0	0	0.638718	352.41	551.746	MAPS
GRMZM2G325474	no gene ID in v4	unknown function	protein_coding	unknown.maize			0	0	0	0	0	0	0	0	0	0	0	0	0	0	5248	#DIV/0!	MAPS
GRMZM2G325653	Zm00001d014874	mlo6;barley mlo defense gene homolog6:one of 9 seven-transmembrane homologues to barley powdery mildew defense response gene	protein_coding	pollen allergen	AT2G33670.1	LOC_Os05g09050.1	0.103333	0.0133333	11.3067	0	0	0.236667	0.403333	0.156667	0.32	0.323333	0.286667	0.13	0.0366667	1.02436	1134.33	1107.36	MAPS
GRMZM2G327357	Zm00001d044112	unknown function	protein_coding	unknown.maize			7.40333	1.55	0.323333	0	0	0	0.503333	0	4.79	0	6.53667	0	0	1.62359	11856.7	7302.77	MAPS
GRMZM2G329584	Zm00001d046641	unknown function; homologous to rice LOC_Os06g43060.1 expressed protein	protein_coding	pollen allergen		LOC_Os06g43060.1	0	0	0	0	0	0	0	0	0	0	0	0	5.94	0.456923	773.923	1693.77	MAPS
GRMZM2G331283	Zm00001d036984	amino acid transporter; AT1G58360.1 (AAP1, NAT2) amino acid permease 1; LOC_Os06g36210.1 amino acid transporter putative expressed	protein_coding	pollen allergen	AT1G58360.1	LOC_Os06g36210.1	0	0	1.77333	0	0	0	0	0	0	0	0	32.0467	0	2.60154	1102.49	423.783	MAPS
GRMZM2G332660	Zm00001d052713	calcium dependent protein kinase29	protein_coding	calcium signal	AT3G51850.1	LOC_Os08g42750.1	0	85.9967	0	43.5133	11.31	0	6.76333	0	0	0	0	23.6467	0	13.1715	1904.82	144.617	MAPS
GRMZM2G333079	Zm00001d010418	unknown function; homologous to rice LOC_Os02g20530.1 expressed protein	protein_coding	unknown.rice		LOC_Os02g20530.1	0	0	0	0	0	0	0	0	0	0	0	0	0	0	37.8867	#DIV/0!	MAPS
GRMZM2G334225	Zm00001d037212	Putative MADS-box transcription factor family protein	protein_coding	pollen allergen	AT1G77980.1	LOC_Os06g11970.1	0	0	0	0	0	0	0	0	0	0	0	0	0	0	578.467	#DIV/0!	MAPS
GRMZM2G335052	Zm00001d045515	AT2G21480.1 Malectin/receptor-like protein kinase family protein	protein_coding	pollen allergen	AT2G21480.1	LOC_Os06g03610.1	0	0	6.19333	0	0	14.1967	3.35	4.72667	0.73	4.74667	0	0	9.64333	3.35282	1364.71	407.033	MAPS
GRMZM2G335826	Zm00001d043738	putative mitogen-activated protein kinase kinase kinase (MAPKKK);AT4G26890.1 MAPKKK16 mitogen-activated protein kinase kinase kinase 16; LOC_Os01g50420.1 STE_MEKK_ste11_MAP3K.7 - STE kinases include homologs to sterile 7, sterile 11 and sterile 20 from yeast, expressed	protein_coding	pollen allergen	AT4G26890.1	LOC_Os01g50420.1	0	0	0	0	0	0	0	0	0	0	0	0	0	0	4.81333	#DIV/0!	MAPS
GRMZM2G335930	Zm00001d018078	Type I inositol polyphosphate 5-phosphatase5	protein_coding	pollen allergen	AT5G65090.1	LOC_Os02g51600.1	0.47	0	0	0	0	0	0	0	0	1.77667	0	0	0	0.172821	377.367	2183.58	MAPS
GRMZM2G336678	Zm00001d030270	AT5G66150.1 Glycosyl hydrolase family 38 protein; LOC_Os10g05069.1 lysosomal alpha-mannosidase precursor, putative, expressed	protein_coding	pollen allergen	AT5G66150.1	LOC_Os10g05069.1	0.176667	0.343333	2.55667	0	0	0.266667	0.27	1.15	0.463333	0.606667	0	0	0.38	0.477949	142.813	298.805	MAPS
GRMZM2G338735	no gene ID in v4	unknown function	protein_coding	unknown.maize			0	0	0	0	0	0	0	0	0	0	0	0	0	0	76.2033	#DIV/0!	MAPS
GRMZM2G339781	Zm00001d011698	LOC_Os01g51270.1 THION44 - Plant thionin family protein precursor putative expressed	protein_coding	pollen allergen		LOC_Os01g51270.1	0	0	0	0	0	0	0	0	0	0	0	0	0	0	330.097	#DIV/0!	MAPS
GRMZM2G341379	Zm00001d024003	Calcium-dependent protein kinase24	protein_coding	pollen allergen	AT2G41860.2	LOC_Os12g12860.1	0	0	0	0	0	0	14.84	2.83667	0	0	0	0	0	1.35974	1576.43	1159.36	MAPS
GRMZM2G342217	Zm00001d049249	gras28;GRAS-transcription factor28: Locus designated and assigned to a transcription factor familyby the GRASSIUS project (Yilmazetal2009),which alsoprovided them appings to theB73_Reference Genome sequence v2 gene models.NCBI:DELLA protein GAI-like	protein_coding	TF	AT1G66350.1	LOC_Os11g31100.1	0	0.463333	0	0	0	0	0	0	0	0	0	0	0	0.035641	33.2433	932.727	MAPS
GRMZM2G342691	Zm00001d051376	platz6 - PLATZ-transcription factor 6; AT1G31040.1 PLATZ transcription factor family protein; LOC_Os02g44260.1 zinc-binding protein, putative, expressed	protein_coding	TF	AT1G31040.1	LOC_Os02g44260.1	0	0	0	0	0	0	0	0	0	0	0	0	0	0	41.6767	#DIV/0!	MAPS
GRMZM2G343068	Zm00001d036577	myb116 - MYB-transcription factor 116; AT5G06100.1 ATMYB33,MYB33 myb domain protein 33; LOC_Os06g46560.1 myb-like DNA-binding domain containing protein, expressed	protein_coding	TF	AT5G06100.1	LOC_Os06g46560.1	0	0	0	0	0	0	0	0	0	0	0	0	0	0	18.14	#DIV/0!	MAPS
GRMZM2G343428	Zm00001d009710	Putative DUF1221-domain containing protein kinase family protein	protein_coding	pollen allergen	AT1G64300.1	LOC_Os01g43350.1	0	0.503333	1.24333	1.78333	0	7.92333	0	0	0	0	0	0	0	0.881026	307.73	349.286	MAPS
GRMZM2G343437	Zm00001d023513	exocyst subunit exo70 family protein C1	protein_coding	pollen allergen	AT5G13150.1	LOC_Os12g06840.1	0	0	0	0	0	0	0	0	0	0	0	0	0	0	831.453	#DIV/0!	MAPS
GRMZM2G347047	Zm00001d051835	CDPK protein 3B; Putative calcium-dependent protein kinase family protein	protein_coding	calcium signal	AT4G35310.1	LOC_Os02g58520.1	0.71	0	0	0	0	0	0	0	0	0	0	0	0	0.0546154	748.91	13712.4	MAPS
GRMZM2G348151	Zm00001d004846	AT5G13150.1 ATEXO70C1,EXO70C1 exocyst subunit exo70 family protein C1; LOC_Os11g06700.1 exo70 exocyst complex subunit, putative, expressed	protein_coding	pollen allergen	AT5G13150.1	LOC_Os11g06700.1	0	0	0	0	0	0	0	0	0	0	0	0	0	0	336.743	#DIV/0!	MAPS
GRMZM2G349376	Zm00001d047019	Tubby-like F-box protein3	protein_coding	pollen allergen	AT2G47900.3	LOC_Os07g47110.1	0	0	0	0	0	0	0	0	0	0	0	0	0	0	34.83	#DIV/0!	MAPS
GRMZM2G349655	Zm00001d022430	AT4G20780.1 (CML42) calmodulin like 42	protein_coding	pollen allergen	AT4G20780.1	LOC_Os08g04890.1	3.56	2.64333	7.30333	0	0	2.63667	19.61	1.15	8.49667	1.99	18.4167	0	6.51333	5.56308	1020.4	183.424	MAPS
GRMZM2G350662	no gene ID in v4	unknown function	protein_coding	unknown.maize			11.3033	13.7567	0	0	106.467	0	0	0	16.3	0	0	0	14.5133	12.4877	10891.5	872.178	MAPS
GRMZM2G353497	Zm00001d033507	unknown function; homologous to rice LOC_Os03g44750.1 pollen preferential protein putative expressed	protein_coding	pollen allergen	AT2G27180.1	LOC_Os03g44750.1	2.86	0	0	0	0	0	0	0	0	0	0	0	66.7767	5.35667	2924.26	545.91	MAPS
GRMZM2G353659	Zm00001d053769	Putative leucine-rich repeat protein kinase family protein	protein_coding	kinase	AT4G31250.1	LOC_Os02g07810.1	0	0	0	0	0	0	0	0	0	0	0	0	0	0	216.13	#DIV/0!	MAPS
GRMZM2G353957	Zm00001d040996	Calcium-dependent protein kinase1	protein_coding	calcium signal	AT5G04870.1	LOC_Os12g30150.1	0	0	0	0	0	0	0	0	0	0	0	0	0	0	946.25	#DIV/0!	MAPS
GRMZM2G357124	Zm00001d039429	Rapid alkalinization factor (RALF) -like protein	protein_coding	pollen allergen	AT4G15800.1	LOC_Os05g11330.1	0	0	0	0	0	0	0	0	0	0	0	0	0	0	1320.4	#DIV/0!	MAPS
GRMZM2G359566	no gene ID in v4	AT2G41740.1 (ATVLN2, VLN2) villin 2	protein_coding	pollen allergen	AT2G41740.1	LOC_Os06g44890.1	4.51	3.43	0.85	0	3.29667	2.70333	5.17333	5.89333	5.71667	5.10333	0	1.59667	4.02667	3.25385	1432.93	440.381	MAPS
GRMZM2G359746	Zm00001d005893	Protein WEAK CHLOROPLAST MOVEMENT UNDER BLUE LIGHT1	protein_coding	pollen allergen	AT2G26570.1	LOC_Os09g28450.1	0	0	0	0	0	0	0	0	0	0	0	0	0	0	328.447	#DIV/0!	MAPS
GRMZM2G359879	Zm00001d028437	AT3G61050.1 NTMC2T4,NTMC2TYPE4 Calcium-dependent lipid-binding (CaLB domain) family protein; LOC_Os03g14700.1 C2 domain containing protein, expressed	protein_coding	calcium signal	AT3G61050.2	LOC_Os03g14700.1	0	0	0	0	0	0	0	0	0	0	0	0	0	0	283.543	#DIV/0!	MAPS
GRMZM2G360025	Zm00001d048439	Putative DUF593 domain containing family protein	protein_coding	other	AT1G08800.2	LOC_Os03g06890.1	0	0	0	0	0	0	0	0	0	0	0	0	0	0	234.28	#DIV/0!	MAPS
GRMZM2G363557	Zm00001d049663	Cation/H(+) antiporter14	protein_coding	pollen allergen	AT2G13620.1	LOC_Os08g02450.1	0	0	0	0	0	0	0	0	0	0	0	0	0	0	38.9033	#DIV/0!	MAPS
GRMZM2G364349	Zm00001d036158	Probable pectatelyase3	protein_coding	pollen allergen	AT1G14420.1	LOC_Os06g05260.1	0	0	0	0	0	0	0	0	0	0	0	0	0	0	9823.11	#DIV/0!	MAPS
GRMZM2G365815	Zm00001d004998	cdpk2;calcium dependent protein kinase2:genomic and cDNA clones; genomic sequence similar to plant CDPK; pollen-specific expression;possibly two copies (Southernblot);antisense oligonucleotides disrupt pollen tubes	protein_coding	pollen allergen	AT5G12180.1	LOC_Os11g04170.1	0	0.26	0.216667	0	0	0	0	0	0.413333	0	0	0	0	0.0684615	1415.43	20674.9	MAPS
GRMZM2G366851	Zm00001d010601	cation/hydrogen exchanger; AT2G13620.1 ATCHX15,CHX15 cation/hydrogen exchanger 15; LOC_Os05g39600.1 ATCHX15, putative, expressed	protein_coding	pollen allergen	AT2G13620.1	LOC_Os05g39600.1	0	0	0	0	0	0	0	0	0	0	0	0	0	0	109.827	#DIV/0!	MAPS
GRMZM2G368662	Zm00001d040623	AT3G05725.1 Protein of unknown function (DUF3511)	protein_coding	unknown.arabidopsis	AT3G05725.1	LOC_Os03g19040.1	1.48	0	3.01667	6.96333	0	2.06333	8.63	1.73333	0	0	0	0	0	1.83744	1366.09	743.476	MAPS
GRMZM2G369432	Zm00001d034747	invertase/pectin methylesterase inhibitor family protein	protein_coding	pollen allergen	AT5G62350.1	LOC_Os03g61530.1	0	0	0	0	0	0	0	0	0	0	0	0	0	0	3040.34	#DIV/0!	MAPS
GRMZM2G372180	Zm00001d007712	P-loop nucleoside triphosphate hydrolases superfamily protein with CH (Calponin Homology) domain	protein_coding	pollen allergen	AT5G27000.1	LOC_Os11g44880.1	0.73	0.59	2.09	0	0	0.306667	0	0.56	0.766667	0.426667	0	0	0	0.420769	1445.94	3436.41	MAPS
GRMZM2G372877	Zm00001d046540	C2 and GRAMdomain-containingprotein	protein_coding	pollen allergen	AT1G03370.1	LOC_Os06g40570.1	0	0	0	0	0	0	0	0	0	0	0	0	0	0	225.903	#DIV/0!	MAPS
GRMZM2G374010	Zm00001d003121	heavy metal-associated domain containing protein expressed	protein_coding	other	AT1G71050.1	LOC_Os04g42350.1	0	0	0	0	0	0	0	0	0	0	0	0	0	0	103.14	#DIV/0!	MAPS
GRMZM2G374375	Zm00001d015825	Pectin lyase-like superfamily protein	protein_coding	pollen allergen	AT1G43090.1	LOC_Os02g10300.1	0	0	0	0.336667	0	0	0	0	4.63333	0	0	0	0.233333	0.400256	13304.2	33239.3	MAPS
GRMZM2G374989	Zm00001d048447	rte4;rottenear4: phylogenetically related to ClassII clade boron transporters	protein_coding	other	AT1G15460.1	LOC_Os05g08430.1	0	0	0	0	0	0	0	0	0	0	0	0	0	0	3.17333	#DIV/0!	MAPS
GRMZM2G375856	Zm00001d000160	Transducin/WD40 repeat-like superfamily protein	protein_coding	pollen allergen	AT3G15470.1	LOC_Os11g08400.1	0	0	0	0	0	0	0	0	0	0	0	0	0	0	159.69	#DIV/0!	MAPS
GRMZM2G375975	Zm00001d011465	mpk11 - MAP kinase11	protein_coding	pollen allergen	AT1G73670.1	LOC_Os01g45620.1	2.95333	1.09667	0	0	0	0	0	0	0	0	0	0	0	0.311538	814.95	2615.89	MAPS
GRMZM2G378547	Zm00001d040695	pti1 - pto-interacting1;AT1G48210.1 Protein kinase superfamily protein	protein_coding	pollen allergen	AT1G48210.1	LOC_Os01g21970.1	3.97667	2.85333	0.793333	0	0	0.99	5.73	17.9667	41.5467	58.4367	4.71	64.49	24.4533	17.3805	3765.2	216.633	MAPS
GRMZM2G380284	Zm00001d016510	pmei9 - pectin methylesterase inhibitor9; AT5G64620.1 (ATC/VIF2, C/VIF2) cell wall / vacuolar inhibitor of fructosidase 2; LOC_Os02g33380.1 pectinesterase inhibitor domain containing protein putative expressed	protein_coding	pollen allergen	AT5G64620.1	LOC_Os02g33380.1	0	0	0	0	0	0	0	0	0	0	0	0	0	0	147.007	#DIV/0!	MAPS
GRMZM2G381357	Zm00001d020847	unknown function	protein_coding	unknown.maize			0	0	0	0	0	0	0	0	0	0	0	0	0	0	2645.97	#DIV/0!	MAPS
GRMZM2G382557	Zm00001d030643	Probable pectin esterase48	protein_coding	pollen allergen	AT5G55590.1	LOC_Os12g37660.1	0	0	0	0	0	0	0	0	0	0	0	0	0	0	573.387	#DIV/0!	MAPS
GRMZM2G383303	no gene ID in v4	unknown function	protein_coding	unknown.arabidopsis	AT3G04735.1		0	0	0	0	0	0	0	0	0	0	0	0	0	0	296.523	#DIV/0!	MAPS
GRMZM2G383497	Zm00001d031075	unknown proteins; LOC_Os12g42170.1 expressed protein	protein_coding	unknown.rice		LOC_Os12g42170.1	0	0	0	0	0	0	0	0	0	0	0	0	0	0	88.9767	#DIV/0!	MAPS
GRMZM2G384090	Zm00001d039878	unknown function	protein_coding	pollen allergen		LOC_Os01g05100.1	12.1367	14.0033	0.816667	0	0	0.716667	0.256667	0.743333	4.97333	3.27	6.01667	1.74	3.47	3.70333	1051.4	283.907	MAPS
GRMZM2G388099	Zm00001d016846	protein kinase family protein putative expressed	protein_coding	pollen allergen	AT1G71530.1	LOC_Os02g35300.1	4.59	0.823333	0	0	0	0	0	0	0	0	0	0	0	0.41641	292.227	701.776	MAPS
GRMZM2G389789	Zm00001d003229	U-box domain-containing protein7	protein_coding	pollen allergen	AT1G67530.2	LOC_Os04g41250.1	0	0	0	0	0	0	0	0	0.31	0	0	0	0.43	0.0569231	846.977	14879.3	MAPS
GRMZM2G390896	Zm00001d008901	CBL-interacting serine/threonine-protein kinase20	protein_coding	pollen allergen	AT5G45820.1	LOC_Os01g10890.1	6.65	19.0167	4.68667	13.2833	19.1533	6.03667	0	0	25.4	7.13	2.18333	0	17.2367	9.29051	14802	1593.24	MAPS
GRMZM2G394259	Zm00001d036822	Exopolygalacturonase	protein_coding	pollen allergen	AT2G33160.1	LOC_Os06g35370.1	0	0	0	0	0	0	0	0	1.62667	0	0	0	0	0.125128	3685.5	29453.8	MAPS
GRMZM2G394311	Zm00001d015731	IAA-amino acid hydrolase ILR1; AT3G02875.1 ILR1 Peptidase M20/M25/M40 family protein; LOC_Os07g14590.1 hydrolase, putative, expressed	protein_coding	pollen allergen	AT3G02875.1	LOC_Os07g14590.1	0	0	0	0	0	0	0	0	0	0	0	0	0	0	26.6467	#DIV/0!	MAPS
GRMZM2G397242	Zm00001d019239	LOC_Os07g13380.1 RALFL11 - Rapid ALkalinization Factor RALF family protein precursor putative	protein_coding	other		LOC_Os07g13380.1	0	0	0	0	0	0	0	0	0	0	0	0	0	0	4633.99	#DIV/0!	MAPS
GRMZM2G399098	Zm00001d048297	Putative AP2/EREBP transcription factorsuper family protein	protein_coding	TF	AT3G57600.1	LOC_Os03g07830.1	0	0	0	0	0	0	0	0	0	0	0	0	0	0	38.1567	#DIV/0!	MAPS
GRMZM2G399421	Zm00001d050149	AT4G18180.1 Pectin lyase-like superfamily protein; LOC_Os08g23790.1 polygalacturonase, putative, expressed	protein_coding	pollen allergen	AT4G18180.1	LOC_Os08g23790.1	0	0	0	0	0	0	0	0	0	0	0	0	0	0	282.577	#DIV/0!	MAPS
GRMZM2G401179	Zm00001d040974	Putative respiratory burst oxidase homolog proteinH	protein_coding	pollen allergen	AT5G60010.1	LOC_Os05g38980.1	0	0	0	0	0	0	0	0	0	0	0	0	0	0	529.98	#DIV/0!	MAPS
GRMZM2G401501	Zm00001d038759	unknown function	protein_coding	unknown.arabidopsis	AT5G47320.1		0	0	0	0	0	0	0	0	0	0	0	0	0	0	13.16	#DIV/0!	MAPS
GRMZM2G401874	Zm00001d052570	AT1G30450.1 ATCCC1,CCC1,HAP5 cation-chloride co-transporter 1; LOC_Os08g23440.1 amino acid permease family protein, putative, expressed	protein_coding	other	AT1G30450.1	LOC_Os08g23440.1	0	0	0	0	0	0	0	0	0	0	0	0	0	0	251.527	#DIV/0!	MAPS
GRMZM2G402027	Zm00001d026166	AT1G02040.1 C2H2-type zinc finger family protein; LOC_Os04g46670.1 ZOS4-09 - C2H2 zinc finger protein, expressed	protein_coding	pollen allergen	AT1G02040.1	LOC_Os04g46670.1	0	0	0	0	0	0	0	0	0	0	0	0	0	0	203.77	#DIV/0!	MAPS
GRMZM2G404237	Zm00001d010358	Malic enzyme； AT5G25880.1 (ATNADP-ME3, NADP-ME3) NADP-malic enzyme 3	protein_coding	pollen allergen	AT5G25880.1	LOC_Os05g09440.1	0	0	1.23333	0.846667	2.41	0	0	0	1.52	7.49	0	0	2.35667	1.21974	1388.52	1138.37	MAPS
GRMZM2G406026	Zm00001d003777	unknown function	protein_coding	pollen allergen	AT1G54740.1	LOC_Os04g33710.1	0	0	0	0	0	0	0	0	0	0	0	0	0	0	3913.58	#DIV/0!	MAPS
GRMZM2G409286	Zm00001d017731	AT1G65680.1 ATEXPB2,ATHEXP BETA 1.4,EXPB2 expansin B2; LOC_Os03g01610.1 expansin precursor, putative, expressed	protein_coding	pollen allergen	AT1G65680.1	LOC_Os03g01650.1	0	0	0	0	0	0	0	0	0	0	0	0	0	0	266.597	#DIV/0!	MAPS
GRMZM2G413154	Zm00001d029071	Plant thionin family protein precursor expressed	protein_coding	pollen allergen		LOC_Os03g21880.1	0	0	0	0	0	0	0	0	0	0	0	0	0	0	441.557	#DIV/0!	MAPS
GRMZM2G414304	Zm00001d051524	Putative RNA recognition motifcontaining family protein	protein_coding	pollen allergen	AT4G17720.1	LOC_Os04g53330.2	0	0	0	0	0	0	0	0	0	0	0	0	0	0	397.127	#DIV/0!	MAPS
GRMZM2G414450	no gene ID in v4	transposable_element	transposable_element	TE			0	0	0	0	0	0	0	0	0	0	0	0	0	0	6.94333	#DIV/0!	MAPS
GRMZM2G414696	no gene ID in v4	unknown function	protein_coding	unknown.maize			0	0	0	0	0	0	0	0	0	0	0	0	0	0	139.743	#DIV/0!	MAPS
GRMZM2G414899	Zm00001d014697	Protein kinases uperfamily protein	protein_coding	pollen allergen	AT2G07180.2	LOC_Os06g48980.1	0	0	0	0	0	0	0	0	0	0	0	0	0	0	1296.38	#DIV/0!	MAPS
GRMZM2G415973	Zm00001d006450	AT4G01070.1 (GT72B1, UGT72B1) UDP-Glycosyltransferase superfamily protein	protein_coding	pollen allergen	AT4G01070.1	LOC_Os07g32060.1	0	0	0	1.02	0	0	0	0	0	0	0	0	0	0.0784615	167.2	2130.98	MAPS
GRMZM2G416733	Zm00001d036931	syntaxin of plants; AT1G61290.1 ATSYP124,SYP124 syntaxin of plants 124; LOC_Os06g39050.1 syntaxin, putative, expressed	protein_coding	pollen allergen	AT1G61290.1	LOC_Os06g39050.1	0	0	0	0	0	0	0	0	0	0	0	0	0	0	191.83	#DIV/0!	MAPS
GRMZM2G418223	Zm00001d000147	AT1G18670.1 (IBS1) Protein kinase superfamily protein.a cyclin-dependent kinase-like protein with a ser/thr protein kinase domain and an N-terminal myristoylation sequence.	protein_coding	pollen allergen	AT1G18670.1	LOC_Os12g38860.1	11.4033	7.49333	4.23	0	0	5.86333	0	2.39	15.7667	1.86	0	0	0	3.76974	536.33	142.272	MAPS
GRMZM2G418644	no gene ID in v4	Exopolygalacturonase	protein_coding	pollen allergen	AT2G33160.1	LOC_Os06g35320.1	0	0	0	0	0	0	0	0	5.49667	0	0	0	0	0.422821	11496.2	27189.4	MAPS
GRMZM2G419157	no gene ID in v4	putative ankyrin repeat family protein; LOC_Os05g01310.1 ankyrin repeat family protein, putative, expressed	protein_coding	other		LOC_Os05g01310.1	0	0	0	0	0	0	0	0	0	0	0	0	0	0	7.08	#DIV/0!	MAPS
GRMZM2G419209	no gene ID in v4	unknown function	protein_coding	unknown.maize			0	0	0	0	0	0	0	0	4.94	0	0	0	0	0.38	17000.8	44739	MAPS
GRMZM2G419452	Zm00001d049920	Probable calcium-binding protein CML28	protein_coding	pollen allergen	AT5G17480.1	LOC_Os08g44660.1	0	0	4.72	0	0	2.96667	7.36	0	0	0	0	0	0	1.15744	1986.82	1716.57	MAPS
GRMZM2G420004	Zm00001d053846	Sugar transport protein1	protein_coding	pollen allergen	AT1G11260.1	LOC_Os02g06540.1	2.51667	1.00667	0	0	0	0	0	0	0	0	0	0	0	0.271026	826.743	3050.42	MAPS
GRMZM2G420010	Zm00001d053850	AT3G19960.2 ATM1 myosin 1; LOC_Os02g06510.1 myosin heavy chain, putative, expressed	protein_coding	pollen allergen	AT3G19960.2	LOC_Os02g06510.1	0	0	0	0	0	0	0	0	0	0	0	0	0	0	60.5833	#DIV/0!	MAPS
GRMZM2G425148	Zm00001d039224	unknown protein; LOC_Os02g53210.1 expressed protein	protein_coding	pollen allergen	AT2G32970.1	LOC_Os02g53210.1	0	0	0	0	0	0	0	0	0	0	0	0	0	0	164.943	#DIV/0!	MAPS
GRMZM2G426511	Zm00001d029386	alpha/beta-Hydrolases superfamily protein	protein_coding	pollen allergen	AT5G09430.1	LOC_Os03g27110.1	0	0	0	0	0	0	0	0	0	0	0	0	0	0	1429.01	#DIV/0!	MAPS
GRMZM2G426703	no gene ID in v4	unknown function	protein_coding	unknown.maize			0	0	0	0	0	0	0	0	0	0	0	0	0	0	243.673	#DIV/0!	MAPS
GRMZM2G426732	Zm00001d035992	Putative receptor-like protein kinase family protein	protein_coding	pollen allergen	AT4G39110.1	LOC_Os06g03610.1	0	0	0.24	0	0	0.323333	0	0	0	0	0	0	0.41	0.0748718	935.08	12489.1	MAPS
GRMZM2G427319	Zm00001d051703	AT3G30390.1 Transmembrane amino acid transporter family protein; LOC_Os02g49510.1 amino acid transporter, putative, expressed	protein_coding	pollen allergen	AT3G30390.1	LOC_Os02g49510.1	0	0	2.78333	0	0	0	0	0	0	3.01	0	0	0	0.445641	610.977	1371.01	MAPS
GRMZM2G430755	Zm00001d053237	cation/H+ exchanger; AT1G79400.1 ATCHX2,CHX2 cation/H+ exchanger 2; LOC_Os08g43690.1 transporter, monovalent cation:proton antiporter-2 family, putative, expressed	protein_coding	pollen allergen	AT1G79400.1	LOC_Os08g43690.1	0	0	0	0	0	0	0	0	0	0	0	0	0	0	113.88	#DIV/0!	MAPS
GRMZM2G431573	Zm00001d014683	ARMrepeat superfamily protein	protein_coding	pollen allergen	AT2G41830.1	LOC_Os07g10550.1	1.42667	1.08667	3.58333	0	0	4.91667	4.41667	10.2333	2.3	4	3.55667	1.72667	1.97333	3.01692	1760.46	583.527	MAPS
GRMZM2G431856	Zm00001d048648	Pectinesterase	protein_coding	pollen allergen	AT5G19730.1	LOC_Os11g45720.1	0	0	0	0	0	0	0	0	2.61	0	0	0	0	0.200769	9929.31	49456.3	MAPS
GRMZM2G433847	Zm00001d006231	AT4G38690.1 PLC-like phosphodiesterases superfamily protein; LOC_Os09g36520.1 ki1 protein putative expressed	protein_coding	pollen allergen	AT4G38690.1	LOC_Os09g36520.1	9.25333	0	2.53333	0	0	0	0	0	0	0	0	0	7.42333	1.47769	314.423	212.78	MAPS
GRMZM2G433959	Zm00001d011968	unknown function	protein_coding	pollen allergen		LOC_Os01g70120.2	5.52667	2.39667	6.75	6.61333	0	6.54	0	0	44.0933	13.8067	0	11.1733	61.24	12.1646	2450.54	201.448	MAPS
GRMZM2G434792	Zm00001d022579	AT4G33070.1 Thiamine pyrophosphate dependent pyruvate decarboxylase family protein; LOC_Os03g18220.1 pyruvate decarboxylase isozyme 2, putative, expressed	protein_coding	pollen allergen	AT4G33070.1	LOC_Os03g18220.1	0	1.10667	0	0	0	0	0	0	0	0.753333	4.96333	2.30667	0	0.702308	197.007	280.513	MAPS
GRMZM2G435684	Zm00001d051393	SPT2 chromatin protein	protein_coding	pollen allergen	AT4G37860.1	LOC_Os02g44530.1	0	0	0	0	0	0	0	0	0	0	0	0	0	0	373.33	#DIV/0!	MAPS
GRMZM2G435756	Zm00001d041266	AT4G14820.1 Pentatricopeptide repeat (PPR) superfamily protein; LOC_Os02g41560.1 pentatricopeptide, putative, expressed	protein_coding	other	AT4G14820.1	LOC_Os02g41560.1	0	0	0	0	0	0	0	0	0	0	0	0	0	0	1.19333	#DIV/0!	MAPS
GRMZM2G436707	Zm00001d013919	AT1G07280.1 Tetratricopeptide repeat (TPR)-like superfamily protein	protein_coding	pollen allergen	AT1G07280.3	LOC_Os10g35800.1	0	1.28333	0	0	0	0	0	0	0	0	3.07333	0	0	0.335128	280.013	835.541	MAPS
GRMZM2G436856	no gene ID in v4	unknown function	protein_coding	unknown.maize			73.2333	9.07667	56.9933	0	0	0	0	0	67.07	0	0	0	0	15.8749	3657.03	230.366	MAPS
GRMZM2G436950	Zm00001d037172	Galactoside2-alpha-L-fucosyltransferase	protein_coding	pollen allergen	AT2G03220.1	LOC_Os06g10970.1	0	0	0	0	0	0	0	0	0	0	0	0	0	0	296.173	#DIV/0!	MAPS
GRMZM2G437509	Zm00001d040415	plant-specific domain TIGR01570 family protein; LOC_Os01g16320.1 plant-specific domain TIGR01570 family protein expressed	protein_coding	unknown.arabidopsis	AT5G06990.1	LOC_Os01g16320.1	0	0	0	0	0	0	0	0	0	0	0	0	0	0	97.88	#DIV/0!	MAPS
GRMZM2G438704	Zm00001d011774	Kinase interacting family protein; AT2G22560.1 Kinase interacting (KIP1-like) family protein; LOC_Os01g74510.1 KIP1, putative, expressed	protein_coding	pollen allergen	AT2G22560.1	LOC_Os01g74510.1	0	0	0	0	0	0	0	0	0	0	0	0	0	0	196.963	#DIV/0!	MAPS
GRMZM2G439306	Zm00001d009889	Cation/H(+) antiporter19	protein_coding	pollen allergen	AT3G17630.1	LOC_Os05g19500.1	0	0	0	0	0	0	0	0	0	0	0	0	0	0	1916.07	#DIV/0!	MAPS
GRMZM2G439422	Zm00001d052285	AT5G47000.1 Peroxidase superfamily protein	protein_coding	pollen allergen	AT5G47000.1	LOC_Os02g50770.1	0	0	0	0	0	0	0	0	0	0	0	0	0	0	3100.2	#DIV/0!	MAPS
GRMZM2G439908	Zm00001d041600	Plantinv ertase/pectin methyl esterase inhibitor super family protein	protein_coding	pollen allergen	AT3G36659.1	LOC_Os12g37480.1	0	0	0	0	0	0	0	0	0	0	0	0	0	0	706.653	#DIV/0!	MAPS
GRMZM2G441115	Zm00001d048697	Putative MADS-box transcription factor family protein	protein_coding	pollen allergen	AT2G03060.2	LOC_Os11g43740.1	0	0	0	0	0	0	0	0	0	0	0	0	0	0	403.02	#DIV/0!	MAPS
GRMZM2G442008	Zm00001d017996	AT5G47000.1 Peroxidase superfamily protein	protein_coding	pollen allergen	AT5G47000.1	LOC_Os02g50770.1	0	0	0	0	0	0	0	0	0	0	0	0	0	0	4083.85	#DIV/0!	MAPS
GRMZM2G442148	Zm00001d053307	Rop guanine nucleotide exchangefactor9	protein_coding	pollen allergen	AT1G52240.1	LOC_Os02g17240.1	4.26667	1.75333	0.853333	2.4	0	3.94	0	0	0	0	0	0	0	1.01641	1920.02	1889.02	MAPS
GRMZM2G442215	Zm00001d037066	Putative prolin-rich extensin-like receptor protein kinase family protein	protein_coding	pollen allergen	AT1G23540.1	LOC_Os06g29080.1	0	0	0	1.42667	0	0	0	0	0	0	0	0	0	0.109744	288.833	2631.89	MAPS
GRMZM2G443690	Zm00001d040398	Protein kinase superfamily protein	protein_coding	pollen allergen	AT2G40850.1	LOC_Os01g16470.1	0	0	0.833333	0	0	0	0	11.5333	0	0	0	0	0	0.951282	2366.22	2487.4	MAPS
GRMZM2G443740	Zm00001d004720	AT5G64030.1 S-adenosyl-L-methionine-dependent methyltransferases superfamily protein; LOC_Os11g08314.1 methyltransferase, putative, expressed	protein_coding	pollen allergen	AT5G64030.1	LOC_Os11g08314.1	0	0	0	0	0	0	0	0	0	0	0	0	0	0	731.177	#DIV/0!	MAPS
GRMZM2G445296	Zm00001d028015	hydroxy proline-rich glycoprotein family protein	protein_coding	pollen allergen	AT2G22180.1	LOC_Os03g09160.1	0	0	0	0	0	0	0	0	0	0	0	0	0	0	228.333	#DIV/0!	MAPS
GRMZM2G446047	Zm00001d030733	AT5G02390.1 Protein of unknown function (DUF3741)	protein_coding	pollen allergen	AT5G02390.1	LOC_Os12g38260.1	0	0	0.393333	0	0	0	1.78333	4.28	1.39667	3.59667	0	0	1.08667	0.964359	213.933	221.84	MAPS
GRMZM2G447989	Zm00001d015414	Pollen receptor-like kinase4	protein_coding	kinase	AT4G31250.1	LOC_Os02g07810.1	0	0.59	0	0	0	0	0	0	0	0	10.3967	0	0	0.845128	284.093	336.154	MAPS
GRMZM2G448511	Zm00001d013647	dhn14;dehydrin14:	protein_coding	pollen allergen	AT1G54410.1	LOC_Os03g45280.1	0	0	0.88	0	0	0	0	0	2.31667	0	0	0	0	0.245897	8713.62	35436	MAPS
GRMZM2G449359	Zm00001d048523	Putative DUF827 domain containing family protein	protein_coding	pollen allergen	AT2G26570.1	LOC_Os03g01930.1	0	0	0	0	0	0	0	0	0	0	0	0	0	0	121.563	#DIV/0!	MAPS
GRMZM2G450501	Zm00001d037936	late embryogenesis abundant protein	protein_coding	pollen allergen	AT4G02380.1	LOC_Os05g29930.1	0	0	0	0	0	0	0	0	0	0	0	0	0	0	3582.76	#DIV/0!	MAPS
GRMZM2G451028	Zm00001d034746	pmei7 - pectin methylesterase inhibitor7	protein_coding	pollen allergen	AT1G53840.1	LOC_Os03g61510.1	0	0	0	0	0	0	0	0	0	0	0	0	0	0	1336.51	#DIV/0!	MAPS
GRMZM2G451533	Zm00001d045039	SAUR-like auxin-responsive protein family; AT5G20810.2?SAUR-like auxin-responsive protein family;LOC_Os09g26610.1 OsSAUR38 - Auxin-responsive SAUR gene family member	protein_coding	pollen allergen	AT5G20810.2	LOC_Os09g26610.1	0	0	0	0	0	0	0	0	0	0	0	0	0	0	201.48	#DIV/0!	MAPS
GRMZM2G451806	Zm00001d015822	(bsdtf5 - BSD-transcription factor 5; AT1G03350.1 BSD domain-containing protein; LOC_Os01g16670.1 BSD domain-containing protein, putative, expressed	protein_coding	pollen allergen	AT1G03350.1	LOC_Os01g16670.1	0	0	0	0	0	0	0	0	0	0	0	0	0	0	5.27333	#DIV/0!	MAPS
GRMZM2G452150	Zm00001d030583	AT4G18180.1 Pectin lyase-like superfamily protein; LOC_Os08g23790.1 polygalacturonase, putative, expressed	protein_coding	pollen allergen	AT4G18180.1	LOC_Os08g23790.1	0	0	0	0	0	0	0	0	0	0	0	0	0	0	182.933	#DIV/0!	MAPS
GRMZM2G454327	Zm00001d009789	rte6;rotten ear6: phylogenetically related to ClassII clade boron transporters	protein_coding	other	AT1G15460.1	LOC_Os05g08430.1	0	0	0	0	0	0	0	0	0	0	0	0	0	0	41.1833	#DIV/0!	MAPS
GRMZM2G454497	no gene ID in v4	AT3G07840.1 Pectin lyase-like superfamily protein; LOC_Os06g35370.1 polygalacturonase putative	protein_coding	pollen allergen	AT3G07840.1	LOC_Os06g35320.1	0	0	0	0	0	0	0	0	2.4	0	0	0	0	0.184615	4989.72	27027.7	MAPS
GRMZM2G454608	Zm00001d036823	Pectinlyase-like superfamily protein	protein_coding	pollen allergen	AT2G33160.1	LOC_Os06g35370.1	0	0	0	0	0	0	0	0	1.67333	0	0	0	0	0.128718	3484.98	27074.5	MAPS
GRMZM2G455491	Zm00001d005189	Cadmium/zinc-transporting ATPase HMA2	protein_coding	other	AT4G30110.1	LOC_Os07g12900.1	0	0	0	0	0	0	0	0	0	0	0	1.17667	0	0.0905128	627.007	6927.27	MAPS
GRMZM2G455557	no gene ID in v4	mha8 - membrane H(+)-ATPase8; AT2G07560.1 (AHA6, HA6) H(+)-ATPase 6; LOC_Os06g08310.1 plasma membrane ATPase putative expresse	protein_coding	pollen allergen	AT2G07560.1	LOC_Os06g08310.1	0	0	8.23667	0	0	0	0	0	0.286667	0	0	0	0	0.655641	3376.24	5149.53	MAPS
GRMZM2G455568	Zm00001d045122	unknown function;pza02344; homologous to rice LOC_Os08g14364.1 expressed protein;	protein_coding	unknown.rice		LOC_Os08g14364.1	0	0	5.68667	0	0	0	0	0	0	0	0	0	0	0.437436	3113.56	7117.74	MAPS
GRMZM2G456816	Zm00001d014695	unknown function	protein_coding	unknown.maize			2.29	0	0	0	0	0	0	0	0	0	0	0	0	0.176154	250.97	1424.72	MAPS
GRMZM2G456923	Zm00001d008227	AT3G43790.1 ZIFL2 zinc induced facilitator-like 2; LOC_Os01g17214.1 major facilitator superfamily antiporter, putative, expressed	protein_coding	pollen allergen	AT3G43790.1	LOC_Os01g17214.1	0	0	0	0	0	0	0	0	0	0	0	0	0	0	86.9633	#DIV/0!	MAPS
GRMZM2G457523	Zm00001d041198	AT3G52080.1 chx28 cation/hydrogen exchanger 28; LOC_Os12g44300.1 CHX28, putative, expressed	protein_coding	pollen allergen	AT3G52080.1	LOC_Os12g44300.1	0	0	0	0	0	0	0	0	0	0	0	0	0	0	220.06	#DIV/0!	MAPS
GRMZM2G458607	Zm00001d038992	Glyoxaloxidase; AT5G19580.1 glyoxal oxidase-related protein; LOC_Os05g48520.1 glyoxal oxidase-related putative expressed	protein_coding	pollen allergen	AT5G19580.1	LOC_Os05g48520.1	0	0	1.75667	0	0	0	0	0	0	0	0	0	0	0.135128	803.753	5948.08	MAPS
GRMZM2G459561	Zm00001d032145	AT4G30830.1 Protein of unknown function, DUF593; LOC_Os08g34340.1 DUF593 domain containing protein, expressed	protein_coding	pollen allergen	AT4G30830.1	LOC_Os08g34340.1	0	0	0	0	0	0	0	0	0	0	0	0	0	0	61.4233	#DIV/0!	MAPS
GRMZM2G462635	Zm00001d037831	pmei3 - pectin methylesterase inhibitor3	protein_coding	pollen allergen	AT3G36659.1	LOC_Os05g20570.1	0	0	0	0	0	0	0	0	0	0	0	0	0	0	6168.04	#DIV/0!	MAPS
GRMZM2G463471	Zm00001d051388	adf7 - actin depolymerizing factor7; AT4G25590.1 (ADF7) actin depolymerizing factor 7	protein_coding	pollen allergen	AT4G25590.1	LOC_Os02g44470.1	52.63	9.42333	0	0	0	0	0	0	0.773333	0	0	0	0	4.83282	7305.67	1511.68	MAPS
GRMZM2G466667	Zm00001d010623	unknown function; LOC_Os05g40310.1 expressed protein	protein_coding	unknown.rice	AT5G01970.1	LOC_Os05g40310.1	0	0	0	0	0	0	0	0	0	0	0	0	0	0	266.903	#DIV/0!	MAPS
GRMZM2G467703	Zm00001d053876	Protein kinase protein with adenine nucleotide alpha hydrolases-like domain	protein_coding	pollen allergen	AT1G78940.2	LOC_Os02g05820.1	1.63667	0.813333	0.803333	0	0	0	0	0	0	0	0	0	0	0.250256	740.893	2960.54	MAPS
GRMZM2G468147	Zm00001d019666	AT2G25290.1 Octicosapeptide/Phox/Bem1p (PB1) domain-containing protein / tetratricopeptide repeat (TPR)-containing protein	protein_coding	other	AT2G25290.3	LOC_Os09g03890.1	1.07	2.23333	0	0	0	0	0.53	0	0	0	0	0	0	0.294872	272.71	924.843	MAPS
GRMZM2G468788	Zm00001d011810	LOC_Os02g03520.1 THION25 - Plant thionin family protein precursor expressed	protein_coding	pollen allergen		LOC_Os02g03480.2	0	0	0	0	0	0	0	0	0	0	0	0	0	0	4537.64	#DIV/0!	MAPS
GRMZM2G470452	Zm00001d032076	Serine/threonine-protein phosphatase	protein_coding	pollen allergen	AT1G64040.1	LOC_Os08g35440.1	8.64333	9.34333	6.17667	0	0	0	0	0	0	0	0	0	0	1.85872	1629.84	876.862	MAPS
GRMZM2G471240	Zm00001d029412	AT2G26560.1 PLA IIA,PLA2A,PLP2 phospholipase A 2A; LOC_Os03g27610.1 patatin, putative, expressed	protein_coding	other	AT2G26560.1	LOC_Os03g27610.1	0	0	0	0	0	0	0	0	0	0	0	0	0	0	145.747	#DIV/0!	MAPS
GRMZM2G471579	Zm00001d024411	methyltransferase domain containing protein; AT2G16030.1 S-adenosyl-L-methionine-dependent methyltransferases superfamily protein; LOC_Os05g42140.1 methyltransferase domain containing protein, expressed	protein_coding	pollen allergen	AT2G16030.1	LOC_Os05g42140.1	0	0	0	0	0	0	0	0	0	0	0	0	0	0	14.5967	#DIV/0!	MAPS
GRMZM2G472311	Zm00001d052438	Putative calcium-dependent proteinkinase family protein	protein_coding	pollen allergen	AT5G12180.1	LOC_Os11g04170.1	4.84	0.72	0	0	0	0	0	0	0	0	0	0	0	0.427692	412.71	964.969	MAPS
GRMZM2G472610	Zm00001d038160	unknown function; homologous to rice LOC_Os05g33580.1 expressed protein	protein_coding	pollen allergen	AT3G21570.1	LOC_Os05g33580.1	0	0	0	0	0	0	0	0	0	0	0	0	0	0	1243.7	#DIV/0!	MAPS
GRMZM2G474519	Zm00001d015173	Transducin/WD40 repeat-like superfamily protein; AT2G46290.1 Transducin/WD40 repeat-like superfamily protein; LOC_Os08g21660.1 WD domain, G-beta repeat domain containing protein, expressed	protein_coding	pollen allergen	AT2G46290.1	LOC_Os08g21660.1	0	0	0	0	0	0	0	0	0	0	0	0	0	0	37.67	#DIV/0!	MAPS
GRMZM2G476000	Zm00001d042164	AT3G57330.1 ACA11 autoinhibited Ca2+-ATPase 11; LOC_Os01g71240.1 calcium-transporting ATPase, plasma membrane-type, putative, expressed	protein_coding	pollen allergen	AT3G57330.1	LOC_Os01g71240.1	0	0	0	0	0	0	0	0	0	0	0	0	0	0	741.503	#DIV/0!	MAPS
GRMZM2G478920	no gene ID in v4	unknown function	protein_coding	unknown.maize			0	0	0	0	0	0	1.84	0	1.57	0	0	0	0	0.262308	3922.16	14952.5	MAPS
GRMZM2G478929	Zm00001d048715	pex2; pollen extensin-like2:clone like pex1	protein_coding	pollen allergen	AT5G25550.1	LOC_Os12g35710.1	0	0	0	0	0	0	0	0	0	0	0	0	0	0	1459.12	#DIV/0!	MAPS
GRMZM2G481964	Zm00001d020839	unknown function	protein_coding	unknown.maize			0	0	0	0	0	0	0	0	0	0	0	0	0	0	392.313	#DIV/0!	MAPS
GRMZM2G482245	Zm00001d005464	LOC_Os03g61510.1 pectinesterase inhibitor domain containing protein expressed	protein_coding	pollen allergen	AT3G47380.1	LOC_Os07g14340.1	0	0	0	0	0	0	0	0	0	0	0	0	0	0	2918.51	#DIV/0!	MAPS
GRMZM2G487322	no gene ID in v4	unknown function	protein_coding	unknown.maize			0	0	0	0	0	0	0	0	0	0	0	0	0	0	1301.33	#DIV/0!	MAPS
GRMZM2G503156	Zm00001d041269	AT5G62310.1 (IRE) AGC (cAMP-dependent cGMP-dependent and protein kinase C) kinase family protein	protein_coding	pollen allergen	AT5G62310.1	LOC_Os12g42660.1	6.70667	0.306667	0	0	0	0	0	0	4.92	3.43	0	0	6.45667	1.67846	285.187	169.91	MAPS
GRMZM2G508931	Zm00001d052817	unknown function	protein_coding	unknown.maize			0	0	0	0	0	0	0	0	0	0	0	0	0	0	2025.07	#DIV/0!	MAPS
GRMZM2G538064	Zm00001d018279	Endoglucanase15	protein_coding	pollen allergen	AT3G43860.1	LOC_Os02g53820.2	0	0	0	0	0	0	0	0	0	0	0	0	0	0	3723.15	#DIV/0!	MAPS
GRMZM2G556845	Zm00001d017034	AT5G35700.1 (FIM2) fimbrin-like protein 2	protein_coding	pollen allergen	AT5G35700.1	LOC_Os02g37580.1	0	0	0	1.22667	0	0	0	0.846667	0	0	0	0	0	0.159487	1211.42	7595.74	MAPS
GRMZM2G557123	no gene ID in v4	unknown function	protein_coding	unknown.maize			0	0	0	0	0	0	0	0	0	0	0	0	0	0	85.22	#DIV/0!	MAPS
GRMZM2G570768	Zm00001d053714	unknown function;homologous to rice LOC_Os02g09540.1 expressed protein	protein_coding	pollen allergen		LOC_Os02g09540.1	0	0	0	0	0	0	0	0	0	0	0	0	0	0	1063.92	#DIV/0!	MAPS
GRMZM2G589733	no gene ID in v4	pseudogene	pseudogene	TE			0	0	0	0	0	0	0	0	0	0	0	0	0	0	326.267	#DIV/0!	MAPS
GRMZM2G701204	Zm00001d038486	AT3G08710.1 (ATH9, TH9, TRX H9) thioredoxin H-type 9	protein_coding	pollen allergen	AT3G08710.2	LOC_Os05g40190.1	0	0	0	0	0	0	0	0	0	0	0	0	0	0	612.477	#DIV/0!	MAPS
GRMZM2G702996	no gene ID in v4	unknown function	protein_coding	unknown.maize			0	3.27667	0	0	0	0	0	0	0	0	0	0	7.06333	0.795385	767.07	964.401	MAPS
GRMZM2G703158	no gene ID in v4	unknown function	protein_coding	unknown.maize			0	0	0	0	0	0	0	0	0	0	0	0	0	0	478.02	#DIV/0!	MAPS
GRMZM2G703173	no gene ID in v4	unknown function	protein_coding	unknown.maize			0	0	0	0	0	0	0	0	2.59667	0	0	0	0	0.199744	8537.32	42741.4	MAPS
GRMZM5G804160	no gene ID in v4	unknown function	protein_coding	unknown.maize			0	0	0	0	0	0	0	0	0	0	0	0	0	0	570.507	#DIV/0!	MAPS
GRMZM5G808290	Zm00001d053961	Probable xyloglucanendo transglucosylase/hydrolasep rotein30	protein_coding	pollen allergen	AT1G32170.1	LOC_Os02g03550.1	0	0	0	0	0	0	0	0	0	0	0	0	0	0	431.31	#DIV/0!	MAPS
GRMZM5G809243	no gene ID in v4	unknown function	protein_coding	unknown.maize			0	0	0	0	0	0	0	0	0	0	0	0	0	0	151.147	#DIV/0!	MAPS
GRMZM5G810058	no gene ID in v4	unknown function	protein_coding	unknown.maize			0	0	0	0	0	0	0	0	0	0	0	0	0	0	66.7667	#DIV/0!	MAPS
GRMZM5G818812	no gene ID in v4	unknown function	protein_coding	unknown.maize			0	0	0	0	0	0	0	0	0	0	0	0	0	0	5.11333	#DIV/0!	MAPS
GRMZM5G820735	no gene ID in v4	unknown function	protein_coding	unknown.maize			0	0	0	0	0	0	0	0	0	0	0	0	0	0	339.587	#DIV/0!	MAPS
GRMZM5G823111	Zm00001d045807	unknown function	protein_coding	unknown.maize			0	0	0	0	0	0	0	0	0	0	0	0	0	0	80.2767	#DIV/0!	MAPS
GRMZM5G836990	Zm00001d007848	Proline-richreceptor-likeproteinkinasePERK4	protein_coding	pollen allergen	AT2G18470.1	LOC_Os07g04520.1	0	0	0	0	0	0	0	0	0	0	0	0	0	0	119.327	#DIV/0!	MAPS
GRMZM5G839744	no gene ID in v4	unknown function	protein_coding	unknown.maize			0	0	0	0	0	0	0	0	0	0	0	0	0	0	68.42	#DIV/0!	MAPS
GRMZM5G841015	no gene ID in v4	pex1 - pollen extensin-like1	protein_coding	pollen allergen	AT3G19020.1	LOC_Os12g35710.1	0	0	0	0	0	0	0	0	4.83667	0	0	0	0	0.372051	9824.86	26407.3	MAPS
GRMZM5G842502	no gene ID in v4	unknown function	protein_coding	unknown.maize			0	0	0	0	0	0	0	0	0	0	0	0	0	0	282.34	#DIV/0!	MAPS
GRMZM5G852097	no gene ID in v4	LOC_Os03g52870.1 WD-40 repeat family protein putative expressed	protein_coding	pollen allergen	AT2G26490.1	LOC_Os03g52870.1	0	0	0	0	0	0	0	0	0	0	0	0	0	0	345.223	#DIV/0!	MAPS
GRMZM5G852794	no gene ID in v4	unknown function	protein_coding	unknown.maize			0	0	0	0	0	0	0	0	0	0	0	0	0	0	66.5533	#DIV/0!	MAPS
GRMZM5G855396	Zm00001d031588	unknown function; LOC_Os08g41650.1 expressed protein	protein_coding	pollen allergen		LOC_Os08g41650.1	0	0	0	0	0	0	0	0	0	0	0	0	0	0	136.023	#DIV/0!	MAPS
GRMZM5G856180	Zm00001d026709	cytochrome C; AT1G22840.1 (ATCYTC-A, CYTC-1) CYTOCHROME C-1	protein_coding	pollen allergen	AT1G22840.1	LOC_Os05g34770.1	0	0	0	0	0	0	0	0	1.72333	0	0	0	0	0.132564	3002.84	22652	MAPS
GRMZM5G856812	Zm00001d012440	AT2G22560.1 Kinase interacting (KIP1-like) family protein; LOC_Os01g61910.1 KIP1, putative, expressed	protein_coding	pollen allergen	AT2G22560.1	LOC_Os01g61910.1	0	0	0	0	0	0	0	0	0	0	0	0	0	0	291.84	#DIV/0!	MAPS
GRMZM5G857770	Zm00001d036832	unknown function	protein_coding	unknown.maize			0	0	0	0	0	0	0	0	0	0	0	0	0	0	351.213	#DIV/0!	MAPS
GRMZM5G860318	Zm00001d046389	unknown function; homologous to rice LOC_Os05g25660.1 expressed protein	protein_coding	unknown.rice		LOC_Os05g25660.1	0	0	0	0	0	0	0	0	0.103333	0	0	0	0	0.00794872	2896.16	364356	MAPS
GRMZM5G861442	no gene ID in v4	unknown function	protein_coding	unknown.maize			0	0	0	0	0	0	0	0	0	0	0	0	0	0	5.35667	#DIV/0!	MAPS
GRMZM5G865672	no gene ID in v4	unknown function	protein_coding	unknown.maize			0	0	0	0	0	0	0	0	0	0	0	0	0	0	1986.78	#DIV/0!	MAPS
GRMZM5G871013	Zm00001d006399	expansin A24	protein_coding	pollen allergen	AT3G55500.1	LOC_Os12g36040.1	0	0	0	0	0	0	0	0	0	0	0	0	0	0	3365.53	#DIV/0!	MAPS
GRMZM5G871096	no gene ID in v4	unknown function	protein_coding	unknown.maize			0	0	0	0	0	0	0	0	0	0	0	0	0	0	126.277	#DIV/0!	MAPS
GRMZM5G876285	Zm00001d012772	Profilin-1	protein_coding	pollen allergen	AT2G19770.1	LOC_Os10g17680.1	0	0	19.4333	0	0	0	0	0	31.5533	0	0	0	0	3.92205	31532.3	8039.75	MAPS
GRMZM5G882078	Zm00001d042551	serine/threonine protein kinase; AT2G43850.1 Integrin-linked protein kinase family	protein_coding	pollen allergen	AT2G43850.1	LOC_Os01g66860.2	14.58	9.08667	0.356667	21.7233	0	4.92667	0	0	0.36	6.73333	0	0	22.58	6.18051	936.017	151.446	MAPS
GRMZM5G887514	no gene ID in v4	pseudogene	pseudogene	TE			0	0	0	0	0	0	0	0	0	0	0	0	0	0	12186	#DIV/0!	MAPS
GRMZM5G894862	Zm00001d033728	Nucleolar complex protein2 homolog	protein_coding	other			0	0	0	0	0	0	0	0	0	0	0	0	0	0	7.65	#DIV/0!	MAPS
GRMZM5G896902	Zm00001d004322	Defensin-like protein6	protein_coding	pollen allergen			0	0	0	0	0	0	0	0	0	0	0	0	0	0	14455.6	#DIV/0!	MAPS
GRMZM2G139372	Zm00001d053895	AT2G16910.1 AMS basic helix-loop-helix (bHLH) DNA-binding superfamily protein; LOC_Os02g02820.1 helix-loop-helix DNA-binding domain containing protein, expressed	protein_coding	TF	AT2G16910.1	LOC_Os02g02820.1	0	0.783333	0	0	0	0	0	2.83	0	0	0	0	0	0.277949	502.48	1807.82	MAS only
GRMZM2G155822	Zm00001d053659	AT4G26470.1 Calcium-binding EF-hand family protein; LOC_Os02g10470.1 EF hand family protein, putative, expressed	protein_coding	calcium signal	AT4G26470.1	LOC_Os02g10470.1	2.35	2.37	0	0	0	0	0	0	3.94667	0	0	0	0.813333	0.729231	531.07	728.261	MAS only
GRMZM2G311905	Zm00001d053654	AT4G12690.1 Plant protein of unknown function (DUF868); LOC_Os02g10530.1 expressed protein	protein_coding	unknown.arabidopsis	AT4G12690.2	LOC_Os02g10530.1	0.08	0.0666667	1.12	1.07667	1.91	0.13	0.0933333	0.106667	0.293333	0.293333	0.29	0.213333	0.0766667	0.442308	426.82	964.984	MAS only
GRMZM2G078862	Zm00001d053599	unknown function	protein_coding	unknown.maize			0	0	0.996667	0	0	0	0	0	0	0	0	0	0	0.0766667	484.027	6313.39	MAS only
GRMZM2G301513	Zm00001d053588	AT5G12000.1 Protein kinase protein with adenine nucleotide alpha hydrolases-like domain; LOC_Os02g12660.1 protein kinase domain containing protein, putative, expressed	protein_coding	pollen allergen	AT5G12000.1	LOC_Os02g12660.1	4.79333	3.79	4.06667	0	0	7.47667	7.55667	18.25	0.763333	14.0867	0	14.0367	2.65667	5.95974	1122.54	188.354	MAS only
GRMZM2G134634	Zm00001d053578	AT1G75450.1 ATCKX5,ATCKX6,CKX5 cytokinin oxidase 5; LOC_Os02g12780.1 cytokinin dehydrogenase precursor, putative, expressed	protein_coding	CTK	AT1G75450.1	LOC_Os02g12780.1	0	0.59	0	0	0	0	0	0	0	0	0	0	0	0.0453846	26.9367	593.52	MAS only
GRMZM2G161248	Zm00001d053274	AT3G24460.1 Serinc-domain containing serine and sphingolipid biosynthesis protein; LOC_Os01g08460.1 TMS membrane protein/tumour differentially expressed protein, putative, expressed	protein_coding	pollen allergen	AT3G24460.1	LOC_Os01g08460.1	0	0	0	0	0	0	0	0	0	0	0	0	0	0	7.45667	#DIV/0!	MAS only
GRMZM2G066464	Zm00001d053192	AT5G13990.1 ATEXO70C2,EXO70C2 exocyst subunit exo70 family protein C2; LOC_Os11g06700.1 exo70 exocyst complex subunit, putative, expressed	protein_coding	pollen allergen	AT5G13990.1	LOC_Os11g06700.1	4.09333	1.06667	0	0	0	0	0	0	0	0	0	0	0	0.396923	213.547	538.005	MAS only
GRMZM2G181491	Zm00001d052876	AT1G22540.1 Major facilitator superfamily protein; LOC_Os05g35650.1 peptide transporter PTR2, putative, expressed	protein_coding	other	AT1G22540.1	LOC_Os05g35650.1	0	0	0	0	0	0	0	0	1.32	0	0	0	0	0.101538	125.753	1238.48	MAS only
AC190609.3_FG001	Zm00001d052717	bzip81 - bZIP-transcription factor 81	protein_coding	pollen allergen	AT1G06070.1	LOC_Os09g34060.1	0	0	0	0	0	0	0	0	0	0	0	0	0	0	17.6967	#DIV/0!	MAS only
GRMZM2G011919	Zm00001d052544	cipk42 - calcineurin B-like-interacting protein kinase42	protein_coding	pollen allergen	AT5G58380.1	LOC_Os12g02200.2	0.253333	0	0	0	0	0	0	0	0	0	0	0	0	0.0194872	3.05333	156.684	MAS only
GRMZM2G366383	Zm00001d052419	unknown function	protein_coding	unknown.maize			0	0	0	0	0	0	0	0	0	0	0	0	0	0	22.9467	#DIV/0!	MAS only
GRMZM2G179733	Zm00001d052392	AT3G11950.1 TRAF-like superfamily protein; LOC_Os12g08070.1 TRAF-type zinc finger family protein, expressed	protein_coding	other	AT3G11950.2	LOC_Os12g08070.1	13.9967	5.41	1.25667	0	0	0	0	0.88	17.01	7.02667	0	0	0	3.50615	1502.45	428.519	MAS only
AC185478.4_FG005	Zm00001d052238	unknown function	protein_coding	unknown.rice		LOC_Os02g51510.1	0	0	0	0	0	0	0	0	0	0	0	0	0	0	15.53	#DIV/0!	MAS only
GRMZM2G422190	Zm00001d052047	AT4G30780.1LOC_Os06g08740.1 expressed protein	protein_coding	pollen allergen	AT4G30780.1	LOC_Os06g08740.1	0	0	0.28	0	0	0.606667	2.74333	1.01333	0	0	0	0	0	0.357179	67.6767	189.475	MAS only
GRMZM2G023899	Zm00001d051952	AT3G23380.1 (RIC5) ROP-interactive CRIB motif-containing protein 5; LOC_Os02g56580.1 P21-Rho-binding domain containing protein putative	protein_coding	pollen allergen	AT3G23380.1	LOC_Os02g56580.1	0	0	0	0	0	0	0	0	0	0	0	0	0	0	83.4733	#DIV/0!	MAS only
GRMZM5G851394	Zm00001d051794	unknown function	protein_coding	unknown.maize			0	0	0	0	0	0	0	0	0	0	0	0	0	0	2.67333	#DIV/0!	MAS only
GRMZM2G135182	Zm00001d051686	unknown function	protein_coding	unknown.maize			0	0	0	0	0	0	0	0	0	0	0	0	0	0	56.9367	#DIV/0!	MAS only
GRMZM2G118717	Zm00001d051127	AT2G46690.1 SAUR-like auxin-responsive protein family ; LOC_Os10g36703.1 CPuORF40 - conserved peptide uORF-containing transcript, expressed	protein_coding	pollen allergen	AT2G46690.1	LOC_Os10g36703.1	0	0	0	0	0	0	0	0	0	0	0	0	0	0	152.36	#DIV/0!	MAS only
GRMZM2G153212	Zm00001d050580	AT2G33490.1 hydroxyproline-rich glycoprotein family protein; LOC_Os02g31080.1 hydroxyproline-rich glycoprotein family protein, putative, expressed	protein_coding	pollen allergen	AT2G33490.1	LOC_Os02g31080.1	1.28667	0.72	0.263333	0	0	0	0	7.08	0	0	0	0	0	0.719231	125.693	174.761	MAS only
GRMZM2G119270	Zm00001d050563	AT1G27300.1LOC_Os02g30610.1 expressed protein	protein_coding	pollen allergen	AT1G27300.1	LOC_Os02g30610.1	0	0	0	0	0	0	0	0	0	0	0	0	0	0	2.31	#DIV/0!	MAS only
GRMZM2G020610	Zm00001d050509	AT1G79400.1 (ATCHX2, CHX2) cation/H+ exchanger 2; LOC_Os08g43690.1 transporter monovalent cation:proton antiporter-2 family putative	protein_coding	pollen allergen	AT1G79400.1	LOC_Os08g43690.1	0	0	0	0	0	0	0	0	0	0	0	0	0	0	25.98	#DIV/0!	MAS only
GRMZM2G106143	Zm00001d049923	AT5G53300.1 UBC10 ubiquitin-conjugating enzyme 10; LOC_Os04g57220.1 ubiquitin-conjugating enzyme, putative, expressed	protein_coding	pollen allergen	AT5G53300.1	LOC_Os04g57220.1	0	0	0	0	0	0	0	0	0	0	0	0	0	0	4.07	#DIV/0!	MAS only
GRMZM2G390475	Zm00001d049880	AT3G23350.1 ENTH/VHS family protein; LOC_Os08g45230.1 ENTH domain containing protein, expressed	protein_coding	pollen allergen	AT3G23350.1	LOC_Os08g45230.1	0	0	0	0	0	0	0	0	0	0	0	0	0	0	35.07	#DIV/0!	MAS only
GRMZM2G390096	Zm00001d049564	AT5G24600.1 Protein of unknown function, DUF599; LOC_Os02g19060.1 expressed protein	protein_coding	pollen allergen	AT5G24600.1	LOC_Os02g19060.1	0	0	0	0	0	0	0	0	0	0	0	0	0	0	3.89	#DIV/0!	MAS only
GRMZM2G161852	Zm00001d049015	AT5G27730.1 Protein of unknown function (DUF1624); LOC_Os11g14080.1 heparan-alpha-glucosaminide N-acetyltransferase, putative, expressed	protein_coding	pollen allergen	AT5G27730.1	LOC_Os11g14080.1	0	0	0	0	0	0	0	0	0	0	0	0	0	0	5.25667	#DIV/0!	MAS only
GRMZM2G393002	Zm00001d048993	AT3G10740.1 ARAF,ARAF1,ASD1,ATASD1 alpha-L-arabinofuranosidase 1; LOC_Os11g03730.1 alpha-N-arabinofuranosidase A, putative, expressed	protein_coding	pollen allergen	AT3G10740.1	LOC_Os11g03730.2	1.38	2.02	2.66333	0.28	0	0.243333	0	0	3.96333	0.296667	2.59	0	0.523333	1.07385	120.017	111.763	MAS only
GRMZM2G122706	Zm00001d048926	AT3G47890.1 Ubiquitin carboxyl-terminal hydrolase-related protein; LOC_Os11g38620.2 expressed protein	protein_coding	other	AT3G47890.1	LOC_Os11g38620.2	0	0	0	0	0	0	0	0	0	0	0	0	0	0	6.77333	#DIV/0!	MAS only
GRMZM2G095982	Zm00001d048889	AT3G13850.1 LBD22 LOB domain-containing protein 22; LOC_Os08g31080.1 DUF260 domain containing protein, putative, expressed	protein_coding	pollen allergen	AT3G13850.1	LOC_Os08g31080.1	0	0	0	0	0	0	0	0	0	0	0	0	0	0	39.56	#DIV/0!	MAS only
GRMZM2G107286	Zm00001d048629	AT3G16670.1 Pollen Ole e 1 allergen and extensin family protein; LOC_Os03g22210.1 POEI46 - Pollen Ole e I allergen and extensin family protein precursor, expressed	protein_coding	pollen allergen	AT3G16670.1	LOC_Os03g22210.1	0	0	0	0	0	0	0	0	0	0	0	0	0	0	20.3033	#DIV/0!	MAS only
GRMZM2G058370	Zm00001d048596	unknown function	protein_coding	unknown.arabidopsis	AT5G13250.1	LOC_Os12g29500.1	0	0	0	0	0	0	0	0	0	0	0	0	0	0	14.2	#DIV/0!	MAS only
GRMZM2G171464	Zm00001d048478	AT3G24140.1 FMA basic helix-loop-helix (bHLH) DNA-binding superfamily protein; LOC_Os03g03000.1 helix-loop-helix DNA-binding domain containing protein, expressed	protein_coding	TF	AT3G24140.1	LOC_Os03g03000.1	0	0	0	0	0	0	0	0	0	0	0	0	0	0	3.55333	#DIV/0!	MAS only
GRMZM2G700146	Zm00001d048434	unknown function	protein_coding	unknown.maize			0	0	0	0	0	0	0	0	0	0	0	0	0	0	1.07	#DIV/0!	MAS only
GRMZM2G148969	Zm00001d047417	AT2G46950.1 CYP709B2 cytochrome P450, family 709, subfamily B, polypeptide 2; LOC_Os07g44140.1 cytochrome P450 72A1, putative, expressed	protein_coding	pollen allergen	AT2G46950.1	LOC_Os07g44140.1	0	0	0.53	0	0	0	0	0	0	0	0	0	6.23333	0.520256	335.287	644.464	MAS only
GRMZM2G372952	Zm00001d047298	AT1G26610.1 C2H2-like zinc finger protein; LOC_Os03g31240.1 ZOS3-10 - C2H2 zinc finger protein, expressed	protein_coding	pollen allergen	AT1G26610.1	LOC_Os03g31240.1	0	0	0	0	0	0	0	0	0	0	0	0	0	0	52.7133	#DIV/0!	MAS only
GRMZM2G359314	Zm00001d047268	AT3G56640.1 SEC15A exocyst complex component sec15A; LOC_Os03g06760.1 exocyst complex component 6, putative, expressed	protein_coding	pollen allergen	AT3G56640.1	LOC_Os03g06760.2	2.32667	6.61333	1.93667	0	0	0.433333	0	0	0.196667	0	0	0	1.47667	0.998718	316.597	317.003	MAS only
GRMZM2G336077	Zm00001d047153	AT1G22060.1;LOC_Os03g01710.1 expressed protein	protein_coding	unknown.arabidopsis	AT1G22060.1	LOC_Os03g01710.1	1.13333	1.21667	0	0	0	0	0	0	2.73	0	0	0	0	0.390769	100.667	257.612	MAS only
GRMZM2G341698	Zm00001d046914	AT2G45470.1 AGP8,FLA8 FASCICLIN-like arabinogalactan protein 8; LOC_Os06g44660.1 fasciclin-like arabinogalactan precursor protein, putative, expressed	protein_coding	pollen allergen	AT2G45470.1	LOC_Os06g44660.1	0	0	0	0	0	0	0	0	0	0	0	0	0	0	2.46	#DIV/0!	MAS only
GRMZM2G131309	Zm00001d046560	AT2G07560.1 AHA6,HA6 H(+)-ATPase 6; LOC_Os05g25550.1 E1-E2 ATPase domain containing protein, expressed	protein_coding	pollen allergen	AT2G07560.1	LOC_Os05g25550.1	0	0.463333	0	0	0	0	0	0	0	0	0	0	0	0.035641	44.26	1241.83	MAS only
GRMZM5G862017	Zm00001d046515	AT1G08360.1 Ribosomal protein L1p/L10e family; LOC_Os08g44380.1 L1P family of ribosomal proteins domain containing protein, expressed	protein_coding	pollen allergen	AT1G08360.1	LOC_Os08g44380.2	0	0	0.353333	0	0	0	0	0	0	0	0	0	0	0.0271795	13.8233	508.594	MAS only
GRMZM2G091635	Zm00001d046215	AT4G17720.1 RNA-binding (RRM/RBD/RNP motifs) family protein; LOC_Os04g53330.1 RNA recognition motif containing protein, putative, expressed	protein_coding	pollen allergen	AT4G17720.1	LOC_Os04g53330.1	0	0	0	0	0	0	0	0	0	0	0	0	0	0	4.29	#DIV/0!	MAS only
GRMZM2G033685	Zm00001d045849	Eukaryotic aspartyl protease family protein	protein_coding	pollen allergen	AT5G10770.1	LOC_Os06g20190.1	0	0	0	0	0	0	0	0	0	0	0	0	0	0	29.0233	#DIV/0!	MAS only
GRMZM2G330581	Zm00001d045848	unknown function	protein_coding	unknown.maize			0	0	0	0	0	0	0	0	0	0	0	0	0	0	2.67667	#DIV/0!	MAS only
GRMZM2G465868	Zm00001d045817	AT1G67730.1 ATKCR1,KCR1,YBR159 beta-ketoacyl reductase 1; LOC_Os04g02620.1 oxidoreductase, short chain dehydrogenase/reductase family, putative, expressed	protein_coding	pollen allergen	AT1G67730.1	LOC_Os04g02620.1	0	0	0.72	0	0	0	0	0	0	2.05	0	0	0	0.213077	1376.71	6461.08	MAS only
GRMZM2G066775	Zm00001d045572	AT1G09380.1 nodulin MtN21 /EamA-like transporter family protein; LOC_Os10g07998.1 nodulin, putative, expressed	protein_coding	pollen allergen	AT1G09380.1	LOC_Os10g07998.1	0	0	0	0	0	0	0	0	0	0	0	0	0	0	3.08667	#DIV/0!	MAS only
GRMZM2G029798	Zm00001d045514	unknown function	protein_coding	pollen allergen		LOC_Os06g03630.1	0	0	0	0	0	0	0	0	0	0	0	0	0	0	24.04	#DIV/0!	MAS only
GRMZM2G160447	Zm00001d045221	AT5G45890.1 SAG12 senescence-associated gene 12; LOC_Os09g21370.1 cysteine proteinase EP-B 1 precursor, putative, expressed	protein_coding	pollen allergen	AT5G45890.1	LOC_Os09g21370.1	0	0	0	0	0	0	0	0	0	0	0	0	0	0	1.98	#DIV/0!	MAS only
GRMZM2G160496	Zm00001d045219	AT2G01420.1 ATPIN4,PIN4 Auxin efflux carrier family protein; LOC_Os05g50140.1 auxin efflux carrier component, putative, expressed	protein_coding	pollen allergen	AT2G01420.1	LOC_Os05g50140.2	0	0	0	0	0	0	0	0	0	0	0	0	0	0	3.49333	#DIV/0!	MAS only
GRMZM5G824574	Zm00001d044996	AT1G69890.1 Protein of unknown function (DUF569); LOC_Os06g06680.1 expressed protein	protein_coding	pollen allergen	AT1G69890.1	LOC_Os06g06680.1	0	0	0	0	0	0	0	0	0	0	0	0	0	0	1.81667	#DIV/0!	MAS only
GRMZM2G005066	Zm00001d044975	c1 - colored aleurone1; MYB family transcription factor	protein_coding	TF	AT4G38620.1	LOC_Os06g10350.1	0	0	0	3.37667	0	0	0	0	0	0	0	0	0	0.259744	43.36	166.934	MAS only
GRMZM2G435294	Zm00001d044819	AT1G54560.1 ATXIE,XIE Myosin family protein with Dil domain; LOC_Os06g29350.1 myosin, putative, expressed	protein_coding	pollen allergen	AT1G54560.1	LOC_Os06g29350.1	0	0	0	1.51333	1.88	0	0	0	0.313333	0	0	0	0	0.285128	529.017	1855.36	MAS only
GRMZM2G110299	Zm00001d044775	AT4G13080.1 XTH1 xyloglucan endotransglucosylase/hydrolase 1; LOC_Os06g13040.1 glycosyl hydrolases family 16, putative, expressed	protein_coding	pollen allergen	AT4G13080.1	LOC_Os06g13040.1	0	9.68333	0	0	0	0	0	0	0	0	5.76333	0	0	1.18821	191.497	161.165	MAS only
GRMZM2G063693	Zm00001d044732	ABA-induced protein; Caleosin-related family protein	protein_coding	pollen allergen	AT1G70670.1	LOC_Os06g14370.2	1.53	0.476667	0.613333	0	0	0	0	0	6.22	0	0	0	0	0.68	431.203	634.123	MAS only
GRMZM2G110878	Zm00001d044589	LOC_Os01g34470.1 tetratricopeptide repeat containing protein, putative, expressed	protein_coding	other		LOC_Os01g34470.1	11.7333	0	0	4.52	0	0	0	0	0	0	0	0	0	1.25026	179.153	143.293	MAS only
GRMZM2G167072	Zm00001d044588	AT3G53560.1 Tetratricopeptide repeat (TPR)-like superfamily protein; LOC_Os01g34770.1 tetratricopeptide repeat containing protein, putative, expressed	protein_coding	pollen allergen	AT3G53560.1	LOC_Os01g34770.1	1.00667	0	0	0	0	0	0	0	0	0	0	0	0	0.0774359	8.28667	107.013	MAS only
GRMZM2G430729	Zm00001d044507	AT2G46210.1 Fatty acid/sphingolipid desaturase; LOC_Os09g16920.1 desaturase/cytochrome b5 protein, putative, expressed	protein_coding	pollen allergen	AT2G46210.1	LOC_Os09g16920.1	0	0	0	0	0	0	0	0	0	0	0	0	0	0	2.22333	#DIV/0!	MAS only
GRMZM2G458159	Zm00001d044419	AT5G16020.1 GEX3 gamete-expressed 3; LOC_Os01g42060.1 expressed protein	protein_coding	pollen allergen	AT5G16020.1	LOC_Os01g42060.1	0	0	0	0	0	0	0	0	0	0	0	0	0	0	17.3833	#DIV/0!	MAS only
GRMZM2G022440	Zm00001d044245	sugar transport family protein	protein_coding	pollen allergen	AT1G11260.1	LOC_Os01g38670.1	0	0	0	0	0	0	0	0	0	0	0	0	0	0	8.74667	#DIV/0!	MAS only
GRMZM2G121753	Zm00001d043968	AT4G39250.1 ATRL1,RL1,RSM2 RAD-like 1; LOC_Os01g47370.1 MYB family transcription factor, putative, expressed	protein_coding	other	AT4G39250.1	LOC_Os01g47370.1	0	0	0	4.77333	0	0	0	0	0	0	0	0	0	0.367179	43.8933	119.542	MAS only
GRMZM2G127661	Zm00001d043416	unknown function	protein_coding	unknown.rice		LOC_Os11g33260.1	0	0	0	0	0	0	0	0	0	0	0	0	0	0	2.23	#DIV/0!	MAS only
GRMZM5G840538	Zm00001d043383	AT4G13240.1 ATROPGEF9,ROPGEF9 RHO guanyl-nucleotide exchange factor 9; LOC_Os01g55520.1 ATROPGEF7/ROPGEF7, putative, expressed	protein_coding	pollen allergen	AT4G13240.1	LOC_Os01g55520.1	6.09333	8.22333	2.8	0	0	11.93	13.2267	11.2667	0	0	0	8.9	0	4.80308	742.24	154.534	MAS only
GRMZM2G563190	Zm00001d043266	AT4G28220.1 NDB1 NAD(P)H dehydrogenase B1; LOC_Os05g26660.1 NADH-ubiquinone oxidoreductase, mitochondrial precursor, putative, expressed	protein_coding	pollen allergen	AT4G28220.1	LOC_Os05g26660.1	4.71333	33.21	1.20667	1.42	0	1.37333	0	0.23	1.41	0.663333	0	0	0	3.40205	688.927	202.503	MAS only
GRMZM2G382350	Zm00001d043066	AT1G66560.1 ATWRKY64,WRKY64 WRKY DNA-binding protein 64; LOC_Os01g60490.1 WRKY22, expressed	protein_coding	TF	AT1G66560.1	LOC_Os01g60490.1	0	0	0	0	0	0	0	0	0	0	0	0	0	0	2.73667	#DIV/0!	MAS only
GRMZM2G332258	Zm00001d042651	AT5G49890.1 ATCLC-C,CLC-C chloride channel C; LOC_Os01g65500.1 chloride channel protein, putative, expressed	protein_coding	pollen allergen	AT5G49890.1	LOC_Os01g65500.1	0	0	0	0	0	0	0	0	0	0	0	0	0	0	310.86	#DIV/0!	MAS only
GRMZM2G176570	Zm00001d042489	peptidyl-prolyl cis-trans isomerase putative	protein_coding	pollen allergen	AT2G18040.1	LOC_Os04g56800.1	0	0	0	0	0	0	0	0	0	0	0	0	0	0	6.11	#DIV/0!	MAS only
GRMZM2G062587	Zm00001d041944	AT2G22560.1 Kinase interacting (KIP1-like) family protein; LOC_Os01g74510.1 KIP1 putative	protein_coding	pollen allergen	AT2G22560.1	LOC_Os01g74510.1	0	0	0	0	0	0	0	0	0	0	0	0	0	0	134.09	#DIV/0!	MAS only
GRMZM2G335046	Zm00001d041938	AT5G18610.1 Protein kinase superfamily protein; LOC_Os01g71000.1 protein kinase APK1B, chloroplast precursor, putative, expressed	protein_coding	kinase	AT5G18610.1	LOC_Os01g71000.1	0	0	0	0	0	0	0	0	0	0	0	0	0	0	27.45	#DIV/0!	MAS only
GRMZM2G330361	Zm00001d041908	AT5G13150.1 ATEXO70C1,EXO70C1 exocyst subunit exo70 family protein C1; LOC_Os12g06840.1 ATEXO70C2, putative, expressed	protein_coding	pollen allergen	AT5G13150.1	LOC_Os12g06840.1	5.63667	0.683333	0	0	0	0	0	0	0	0	0	0	0	0.486154	214.203	440.608	MAS only
GRMZM2G046609	Zm00001d041844	S-adenosyl-L-methionine-dependent methyltransferases superfamily protein	protein_coding	pollen allergen	AT5G64030.1	LOC_Os11g08314.1	5.19	5.82667	0	0	0	1.98667	0	0	0	2.4	0	0	0	1.18487	570.837	481.771	MAS only
GRMZM2G004946	Zm00001d041752	AT5G19610.1 (GNL2) GNOM-like 2; LOC_Os03g46330.1 pattern formation protein EMB30 putative	protein_coding	pollen allergen	AT5G19610.1	LOC_Os03g46330.1	0	0	0	0	0	0	0	0	0	0	0	0	0	0	94.95	#DIV/0!	MAS only
GRMZM2G016586	Zm00001d041567	AT3G55390.1 Uncharacterised protein family (UPF0497); LOC_Os12g38100.1 membrane associated DUF588 domain containing protein putative	protein_coding	other	AT3G55390.1	LOC_Os12g38100.1	0	0	0	0	0	0	0	0	0	0	0	0	0	0	2.21333	#DIV/0!	MAS only
GRMZM2G328780	Zm00001d041402	AT5G25620.2 YUC6 Flavin-binding monooxygenase family protein; LOC_Os01g12490.1 flavin monooxygenase, putative, expressed	protein_coding	pollen allergen	AT5G25620.2	LOC_Os01g12490.1	0	0	0	0	0	0	0	0	0	0	0	0	0	0	125.93	#DIV/0!	MAS only
GRMZM5G895604	Zm00001d041311	unknown function	protein_coding	unknown.maize			0	0	0	0	0	0	0	0	0	0	0	0	0	0	10.0867	#DIV/0!	MAS only
AC197150.3_FG003	Zm00001d041309	cyclic nucleotide-gated ion channel putative	protein_coding	pollen allergen	AT4G30560.1	LOC_Os12g28260.1	0.366667	0.673333	0.753333	6.85	7.23	0.44	0.36	0.2	0.193333	0.273333	3.97333	0.423333	1.35333	1.77615	222.643	125.351	MAS only
GRMZM5G830319	Zm00001d040618	unknown function	protein_coding	unknown.maize			0	0	0	0	0	0	0	0	0	0	0	0	0	0	19.54	#DIV/0!	MAS only
GRMZM2G164785	Zm00001d040608	AT1G65680.1 ATEXPB2,ATHEXP BETA 1.4,EXPB2 expansin B2; LOC_Os03g01640.1 expansin precursor, putative, expressed	protein_coding	pollen allergen	AT1G65680.1	LOC_Os03g01640.1	0	0	0	0	0	0	0	0	0	0	0	0	0	0	9.18	#DIV/0!	MAS only
GRMZM2G180071	Zm00001d040269	AT3G04690.1 ANX1 Malectin/receptor-like protein kinase family protein; LOC_Os05g20150.1 TKL_IRAK_CrRLK1L-1.11 - The CrRLK1L-1 subfamily has homology to the CrRLK1L homolog, expressed	protein_coding	pollen allergen	AT3G04690.1	LOC_Os05g20150.1	0	0	0	0	0	0	0	0	0	0	1.59333	0	0	0.122564	143.627	1171.85	MAS only
GRMZM2G162622	Zm00001d039845	LOC_Os01g41140.1 THION18 - Plant thionin family protein precursor, expressed	protein_coding	pollen allergen		LOC_Os01g41140.1	0	0	0	0	0	0	0	0	0	0	0	0	0	0	65.8833	#DIV/0!	MAS only
GRMZM2G060991	Zm00001d039346	aas5 - auxin amido synthetase5; Auxin-responsive GH3 family protein	protein_coding	AUX	AT2G46370.4	LOC_Os01g12160.1	0	0	0	0	0	0	0	0	0	0	0	0	0	0	2.78667	#DIV/0!	MAS only
GRMZM2G308619	Zm00001d039282	AT1G79250.1 AGC1.7 AGC kinase 1.7; LOC_Os01g13270.1 AGC_PVPK_like_kin82y.4 - ACG kinases include homologs to PKA, PKG and PKC, expressed	protein_coding	pollen allergen	AT1G79250.1	LOC_Os01g13270.1	0	0	0	0	0	0	0	0	0	0	4.56	0	0	0.350769	401.657	1145.07	MAS only
GRMZM2G456647	Zm00001d039187	AT1G49000.1;LOC_Os06g30400.1 expressed protein	protein_coding	unknown.arabidopsis	AT1G49000.1	LOC_Os06g30400.1	0	0	0	0	0	0	0	0	0	0	0	0	0	0	23.6233	#DIV/0!	MAS only
GRMZM2G163283	Zm00001d039083	AT5G46230.1 Protein of unknown function, DUF538; LOC_Os05g49790.1 DUF538 domain containing protein, putative, expressed	protein_coding	pollen allergen	AT5G46230.1	LOC_Os05g49790.1	1.78	0	0	0	0	0	0	0	0	2.96	0	0	0	0.364615	125.843	345.14	MAS only
GRMZM2G140805	Zm00001d038554	AT5G07050.1 nodulin MtN21 /EamA-like transporter family protein; LOC_Os05g41420.1 auxin-induced protein 5NG4, putative, expressed	protein_coding	pollen allergen	AT5G07050.1	LOC_Os05g41420.1	4.45667	6.67333	0	0	0	0	0	0	0	0	0	0	0	0.856154	87.2967	101.964	MAS only
GRMZM2G052939	Zm00001d038418	unknown function	protein_coding	unknown.maize		LOC_Os05g46190.1	0	0	0	0	0	0	0	0	0	0	0	0	0	0	1.46667	#DIV/0!	MAS only
GRMZM2G112991	Zm00001d038414	AT1G57790.1 F-box family protein; LOC_Os05g40580.1 expressed protein	protein_coding	pollen allergen	AT1G57790.1	LOC_Os05g40580.1	0	0	0	0	0	0	0	0	0	0	0	0	0	0	1.31667	#DIV/0!	MAS only
GRMZM2G424509	Zm00001d037738	AT4G15800.1 RALFL33 ralf-like 33; LOC_Os05g11330.1 RALFL19 - Rapid ALkalinization Factor RALF family protein precursor, expressed	protein_coding	pollen allergen	AT4G15800.1	LOC_Os05g11330.1	0	0	0	56.7433	27.6033	0	0	0	0	1.94333	22.95	0	23.77	10.2315	3448.37	337.033	MAS only
GRMZM2G438378	Zm00001d037643	AT3G15730.1 PLD,PLDALPHA1 phospholipase D alpha 1; LOC_Os05g07880.1 phospholipase D, putative, expressed	protein_coding	pollen allergen	AT3G15730.1	LOC_Os05g07880.2	0	0	0	1.09	0	0	0	0	0	0	0	0	0	0.0838462	1065.74	12710.7	MAS only
GRMZM2G050727	Zm00001d037299	AT2G23810.1 (TET8) tetraspanin8; LOC_Os09g25760.1 tetraspanin family protein putative	protein_coding	pollen allergen	AT2G23810.1	LOC_Os09g25760.1	0	0	0	0	0	0	0	0	0	0	0	0	0	0	22.0133	#DIV/0!	MAS only
GRMZM2G135022	Zm00001d037042	AT5G41761.1;LOC_Os06g33200.1 expressed protein	protein_coding	unknown.arabidopsis	AT5G41761.1	LOC_Os06g33200.1	0	1.68	0	0	0	0	0	0	0	11.0133	25.5133	0	3.21333	3.18615	618.453	194.107	MAS only
AC195220.3_FG007	Zm00001d036856	AT3G24460.1 Serinc-domain containing serine and sphingolipid biosynthesis protein	protein_coding	pollen allergen	AT3G24460.1	LOC_Os01g08460.1	0	0	0	0	0	0	0	0	0	0	0	0	0	0	31.8667	#DIV/0!	MAS only
GRMZM2G154293	Zm00001d036853	AT3G24460.1 Serinc-domain containing serine and sphingolipid biosynthesis protein; LOC_Os01g08460.1 TMS membrane protein/tumour differentially expressed protein, putative, expressed	protein_coding	pollen allergen	AT3G24460.1	LOC_Os01g08460.1	0	0	0	0	0	0	0	0	0	0	0	0	0	0	24.2633	#DIV/0!	MAS only
GRMZM2G366254	Zm00001d036824	unknown function	protein_coding	unknown.maize			0	0	0	0	0	0	0	0	0	0	0	0	0	0	9.96	#DIV/0!	MAS only
AC209050.3_FG001	Zm00001d036728	mha9 - membrane H(+)-ATPase9	protein_coding	pollen allergen	AT2G07560.1	LOC_Os05g25550.1	0	0	0	0	0	0	0	0	0	0	0	0	0	0	130.197	#DIV/0!	MAS only
GRMZM2G349649	Zm00001d036659	AT1G30630.1 Coatomer epsilon subunit; LOC_Os04g55200.1 coatomer subunit epsilon, putative, expressed	protein_coding	other	AT1G30630.1	LOC_Os04g55200.1	0	0	0	0	0	0	0	0	0	0	0	0	0	0	1.48667	#DIV/0!	MAS only
GRMZM2G150276	Zm00001d036542	AT5G43060.1 Granulin repeat cysteine protease family protein; LOC_Os04g57440.1 oryzain beta chain precursor, putative, expressed	protein_coding	pollen allergen	AT5G43060.1	LOC_Os04g57440.1	0	11.04	0	0	0	0	0	0	0	0	0	0	0	0.849231	669.377	788.215	MAS only
GRMZM2G047308	Zm00001d036198	unknown function	protein_coding	unknown.maize		LOC_Os06g05740.1	0	0	0	0	0	0	0	0	0	0	0	0	0	0	2.79333	#DIV/0!	MAS only
GRMZM2G358536	Zm00001d034976	AT2G35460.1 Late embryogenesis abundant (LEA) hydroxyproline-rich glycoprotein family; LOC_Os04g58850.1 harpin-induced protein 1 domain containing protein, expressed	protein_coding	pollen allergen	AT2G35460.1	LOC_Os04g58850.1	0	1.53	0	0	0	0	0	0	0	0	0	0	0	0.117692	58.04	493.15	MAS only
GRMZM2G387394	Zm00001d034925	AT5G39050.1 HXXXD-type acyl-transferase family protein; LOC_Os02g28300.1 transferase family protein, putative, expressed	protein_coding	other	AT5G39050.1	LOC_Os02g28300.1	5.05667	0	0	0	0	0	0	0	1.59333	0	0	0	0	0.511538	102.45	200.278	MAS only
GRMZM2G114673	Zm00001d034749	AT3G06778.1 Chaperone DnaJ-domain superfamily protein; LOC_Os03g61550.1 heat shock protein DnaJ, putative, expressed	protein_coding	other	AT3G06778.1	LOC_Os03g61550.1	0	0	0	0	0	0	0	0	0	0	0	0	0	0	4.65667	#DIV/0!	MAS only
GRMZM2G458349	Zm00001d034742	LOC_Os03g61410.1 expressed protein	protein_coding	pollen allergen		LOC_Os03g61410.1	0	0	0	0	0	0	0	0	0	0	0	0	0	0	1406.44	#DIV/0!	MAS only
GRMZM5G831951	Zm00001d034595	AT2G17380.1 AP19 associated protein 19; LOC_Os03g59660.1 clathrin adaptor complex small chain domain containing protein, expressed	protein_coding	pollen allergen	AT2G17380.1	LOC_Os03g59660.1	12.1233	4.51	0	0	0	0	0	0	0	0	0	0	0	1.27949	590.62	461.607	MAS only
GRMZM2G004500	Zm00001d034559	AT3G57510.1 (ADPG1) Pectin lyase-like superfamily protein；LOC_Os07g10740.1 polygalacturonase putative	protein_coding	pollen allergen	AT3G57510.1	LOC_Os07g10740.1	0	0	0	0	0	0	0	0	0	0	0	0	7	0.538462	424.653	788.642	MAS only
GRMZM2G382794	Zm00001d034536	AT5G20900.1 JAZ12,TIFY3B jasmonate-zim-domain protein 12; LOC_Os03g08330.1 ZIM domain containing protein, putative, expressed	protein_coding	pollen allergen	AT5G20900.1	LOC_Os03g08330.1	0	0	0	0	0	0	0	0	0	0	0	0	0	0	8.15333	#DIV/0!	MAS only
GRMZM2G121228	Zm00001d034376	AT5G04870.1 ATCPK1,CPK1 calcium dependent protein kinase 1; LOC_Os03g57510.1 CAMK_CAMK_like.23 - CAMK includes calcium/calmodulin depedent protein kinases, expressed	protein_coding	pollen allergen	AT5G04870.1	LOC_Os03g57510.1	0	0	0	0	0	0	0	0	0	9.86333	0	0	0	0.758718	167.437	220.684	MAS only
AC193745.3_FG002	Zm00001d034265	unknown function	protein_coding	unknown.maize			0	0	0	0	0	0	0	0	0	0	0	0	0	0	1.76333	#DIV/0!	MAS only
GRMZM2G151480	Zm00001d034115	AT4G37480.1 Chaperone DnaJ-domain superfamily protein; LOC_Os03g55360.1 heat shock protein DnaJ, putative, expressed	protein_coding	other	AT4G37480.1	LOC_Os03g55360.1	0	0	0	0	0	0	0	0	0	0	0	0	0	0	19.6433	#DIV/0!	MAS only
GRMZM2G092391	Zm00001d033241	AT4G21120.1 AAT1,CAT1 amino acid transporter 1; LOC_Os12g41890.1 amino acid permease family protein, putative, expressed	protein_coding	other	AT4G21120.1	LOC_Os12g41890.1	0	0	0	0	0	0	0	0	0	0	0	0	0	0	10.1267	#DIV/0!	MAS only
GRMZM2G026135	Zm00001d033200	Gibberellin regulated protein1	protein_coding	GA	AT1G10588.1	LOC_Os03g55290.1	0	0	0	0	0	0	0	0	0	0	0	0	0	0	8.54	#DIV/0!	MAS only
GRMZM2G452526	Zm00001d032492	LOC_Os07g02910.1 OsFBL33 - F-box domain and LRR containing protein, expressed	protein_coding	pollen allergen		LOC_Os07g02910.1	0	0	0	0	0	0	0	0	0	0	0	0	0	0	1.17	#DIV/0!	MAS only
GRMZM5G886799	Zm00001d032469	AT2G18100.1 Protein of unknown function (DUF726); LOC_Os10g36830.1 transmembrane and coiled-coil domain-containing protein 4, putative, expressed	protein_coding	pollen allergen	AT2G18100.1	LOC_Os10g36830.1	0	0	0	0	0	0	0	0	0	0	0	0	0	0	59.0767	#DIV/0!	MAS only
GRMZM2G485898	Zm00001d032256	AT1G59610.1 ADL3,CF1,DL3,DRP2B dynamin-like 3; LOC_Os08g32920.1 dynamin-2B, putative, expressed	protein_coding	pollen allergen	AT1G59610.1	LOC_Os08g32920.1	0	0	0	0	0	0	0	0	0	0	0	0	0	0	375.897	#DIV/0!	MAS only
GRMZM2G451374	Zm00001d032143	AT4G30860.1 ASHR3,SDG4 SET domain group 4; LOC_Os08g34370.1 SET domain containing protein, expressed	protein_coding	pollen allergen	AT4G30860.1	LOC_Os08g34370.1	0	0	0	0	0	0	0	0	0	0	0	0	0	0	1.17333	#DIV/0!	MAS only
GRMZM2G048475	Zm00001d032104	adenylyl cyclase-associated protein putative	protein_coding	pollen allergen	AT4G34490.1	LOC_Os08g34780.1	0	0	0	0	0	0	0	0	6.4	0	0	0	0	0.492308	571.603	1161.07	MAS only
GRMZM2G115730	Zm00001d031848	AT3G23350.1 ENTH/VHS family protein; LOC_Os08g45230.1 ENTH domain containing protein, expressed	protein_coding	pollen allergen	AT3G23350.1	LOC_Os08g45230.1	0	0	0	0	0	0	0	0	0	0	0	0	0	0	189.94	#DIV/0!	MAS only
GRMZM2G070172	Zm00001d031794	AT4G25000.1 AMY1,ATAMY1 alpha-amylase-like; LOC_Os08g36910.1 alpha-amylase precursor, putative, expressed	protein_coding	pollen allergen	AT4G25000.1	LOC_Os08g36910.1	0	0	0	0	0	0	0	0	0	0	0	0	0	0	2.68333	#DIV/0!	MAS only
GRMZM2G415785	Zm00001d031789	AT3G43790.1 ZIFL2 zinc induced facilitator-like 2; LOC_Os01g17214.1 major facilitator superfamily antiporter, putative, expressed	protein_coding	pollen allergen	AT3G43790.1	LOC_Os01g17214.1	0	0	0	0	0	0	0	0	0	0	0	0	0	0	1.07333	#DIV/0!	MAS only
GRMZM2G332294	Zm00001d031697	AT2G31370.5 Basic-leucine zipper (bZIP) transcription factor family protein; LOC_Os09g34060.1 transcription factor RF2a, putative, expressed	protein_coding	pollen allergen	AT2G31370.4	LOC_Os09g34060.1	0	0	0	0	0	0.976667	0	0	0	0	0	0	0	0.0751282	63.01	838.7	MAS only
GRMZM2G179354	Zm00001d031571	AT3G23770.1 O-Glycosyl hydrolases family 17 protein; LOC_Os08g41410.1 glucan endo-1,3-beta-glucosidase precursor, putative, expressed	protein_coding	other	AT3G23770.1	LOC_Os08g41410.1	0	0	0	0	0	0	0	0	0	0	0	0	0	0	5.04333	#DIV/0!	MAS only
GRMZM2G050427	Zm00001d031426	Protein kinase superfamily protein	protein_coding	pollen allergen	AT1G51170.1	LOC_Os08g39460.1	13.6367	9.3	1.01	0	0	1.24667	0	0	0	0	0	0	0	1.93795	496.203	256.046	MAS only
GRMZM2G085210	Zm00001d031413	AT1G22540.1 Major facilitator superfamily protein; LOC_Os05g35650.1 peptide transporter PTR2, putative, expressed	protein_coding	other	AT1G22540.1	LOC_Os05g35650.2	0	0	0	0	0	0	0	0	0	0	0	0	0	0	29.21	#DIV/0!	MAS only
GRMZM2G438824	Zm00001d031346	AT1G22900.1 Disease resistance-responsive (dirigent-like protein) family protein; LOC_Os10g18760.1 dirigent, putative, expressed	protein_coding	other	AT1G22900.1	LOC_Os10g18760.1	0	7.48667	0	0	0	0	0	0	0	0	0	0	0	0.575897	114.463	198.756	MAS only
GRMZM2G118919	Zm00001d031341	AT4G37640.1 ACA2 calcium ATPase 2; LOC_Os03g10640.1 calcium-transporting ATPase, plasma membrane-type, putative, expressed	protein_coding	pollen allergen	AT4G37640.1	LOC_Os03g10640.1	0	0	0	0	0	1.53	0	0	0	0	0	0	0	0.117692	766.69	6514.36	MAS only
GRMZM2G074483	Zm00001d031296	AT4G13420.1 ATHAK5,HAK5 high affinity K+ transporter 5; LOC_Os08g39950.1 potassium transporter, putative, expressed	protein_coding	pollen allergen	AT4G13420.1	LOC_Os08g39950.1	0	0	0	0	0	0	0	0	0	1.02333	0	0	0	0.0787179	11.4233	145.117	MAS only
GRMZM2G363008	Zm00001d031286	unknown function	protein_coding	unknown.maize			6.86667	3.81	1.16	51.3833	26.0733	0	0	0	7.69667	1.97	0	0	0	7.61231	4072.29	534.961	MAS only
GRMZM2G479539	Zm00001d031114	AT3G52360.1LOC_Os12g42670.1 expressed protein	protein_coding	pollen allergen	AT3G52360.1	LOC_Os12g42670.1	0	0	0	0	0	0	0	0	0	0	0	0	0	0	29.31	#DIV/0!	MAS only
GRMZM2G407181	Zm00001d031086	AT1G30100.1 ATNCED5,NCED5 nine-cis-epoxycarotenoid dioxygenase 5; LOC_Os03g44380.1 9-cis-epoxycarotenoid dioxygenase 1, chloroplast precursor, putative, expressed	protein_coding	ABA singal	AT1G30100.1	LOC_Os03g44380.1	0	0	0	0	0	0	0	0	0	0	0	0	0	0	1.82	#DIV/0!	MAS only
GRMZM2G100060	Zm00001d030824	AT2G07050.1 CAS1 cycloartenol synthase 1; LOC_Os11g35710.1 cycloartenol synthase, putative, expressed	protein_coding	other	AT2G07050.1	LOC_Os11g35710.1	0	0	0	0	0	0	0	0	0	0	0	0	0	0	889.01	#DIV/0!	MAS only
GRMZM2G023119	Zm00001d030350	thx7 - Trihelix-transcription factor 7	protein_coding	pollen allergen	AT3G58630.1	LOC_Os01g48320.1	0	0	0	0	0	0	0	0	0	0	0	0	0	0	17.2533	#DIV/0!	MAS only
GRMZM2G357317	Zm00001d030297	AT1G74810.1 BOR5 HCO3- transporter family; LOC_Os01g08020.1 boron transporter protein, putative, expressed	protein_coding	pollen allergen	AT1G74810.1	LOC_Os01g08020.1	0	0	0	0	0	0	0	0	0	0	0	0	0	0	8.35667	#DIV/0!	MAS only
GRMZM2G101576	Zm00001d030234	AT3G54140.1 ATPTR1,PTR1 peptide transporter 1; LOC_Os10g02100.1 peptide transporter PTR2, putative, expressed	protein_coding	other	AT3G54140.1	LOC_Os10g02100.1	0	0	0	0	0	0	0	0	0	0	0	0	0	0	5.8	#DIV/0!	MAS only
GRMZM2G072448	Zm00001d029568	AT5G50260.1 Cysteine proteinases superfamily protein; LOC_Os09g21370.1 cysteine proteinase EP-B 1 precursor, putative, expressed	protein_coding	other	AT5G50260.1	LOC_Os09g21370.1	0	0	0	0	0	0	0	0	13.1867	0	0	0	0	1.01436	38493.3	37948.4	MAS only
GRMZM5G841855	Zm00001d028746	AT5G58700.1 ATPLC4,PLC4 phosphatidylinositol-speciwc phospholipase C4; LOC_Os03g18010.1 phospholipase C, putative, expressed	protein_coding	pollen allergen	AT5G58700.1	LOC_Os03g18010.1	2.45333	1.33667	0.423333	0	0	0.763333	0	1.09667	0	0	0	0	0	0.467179	327.933	701.943	MAS only
GRMZM5G876973	Zm00001d028710	AT5G47180.1 Plant VAMP (vesicle-associated membrane protein) family protein; LOC_Os10g40140.1 MSP domain containing protein, expressed	protein_coding	pollen allergen	AT5G47180.1	LOC_Os10g40140.1	0	0	0	0	0	0	0	0	0	0	0	0	0	0	96.9633	#DIV/0!	MAS only
GRMZM2G036257	Zm00001d028278	(CYP94D2) cytochrome P450 family 94 subfamily	protein_coding	pollen allergen	AT3G56630.1	LOC_Os03g12260.1	0	0	0	0	0	0	0	0	0	0	0	0	0	0	2.02333	#DIV/0!	MAS only
GRMZM2G153799	Zm00001d028172	AT5G13700.1 APAO,ATPAO1,PAO1 polyamine oxidase 1; LOC_Os09g20260.1 polyamine oxidase precursor, putative, expressed	protein_coding	pollen allergen	AT5G13700.1	LOC_Os09g20260.1	0	0	0	0	0	0	0	0	0	0	0	0	0	0	37.64	#DIV/0!	MAS only
GRMZM2G307529	Zm00001d028110	AT5G54540.1 Uncharacterised conserved protein (UCP012943); LOC_Os03g10390.1 expressed protein	protein_coding	pollen allergen	AT5G54540.1	LOC_Os03g10390.1	0	0	0	0	0	0	0	0	0	0	0	0	0	0	1.24	#DIV/0!	MAS only
GRMZM2G464363	Zm00001d027815	AT3G58480.1 calmodulin-binding family protein; LOC_Os03g07110.1 calmodulin-binding protein, putative, expressed	protein_coding	pollen allergen	AT3G58480.1	LOC_Os03g07110.3	0.216667	0.116667	1.14667	0	0	0.92	0.696667	0.783333	0.143333	0	1.02333	1.7	0.203333	0.534615	144.48	270.25	MAS only
GRMZM2G062933	Zm00001d027647	AT5G18980.1 ARM repeat superfamily protein; LOC_Os12g34360.1 expressed protein	protein_coding	pollen allergen	AT5G18980.1	LOC_Os12g34360.1	0	0	0	0	0	0	0	0	0	0	0	0	0	0	177.04	#DIV/0!	MAS only
GRMZM2G178062	Zm00001d026711	AT1G10280.1 Core-2/I-branching beta-1,6-N-acetylglucosaminyltransferase family protein; LOC_Os04g20420.1 DNA binding protein, putative, expressed	protein_coding	pollen allergen	AT1G10280.1	LOC_Os04g20420.1	0	0	0	0	0	0	0	0	0	0	0	0	0	0	96.8	#DIV/0!	MAS only
GRMZM2G406588	Zm00001d026620	LOC_Os04g58120.1 CRP2 - Cysteine-rich family protein precursor, expressed	protein_coding	other		LOC_Os04g58120.1	0	0	0	0	0	0	0	0	0	0	0	0	0	0	5.59667	#DIV/0!	MAS only
GRMZM2G062844	Zm00001d026604	ysl10 - yellow stripe-like transporter10	protein_coding	other	AT1G65730.1	LOC_Os04g57840.1	0	0	0	0	0	0	0	0	0	0	0	8.82333	0	0.678718	260.18	383.34	MAS only
GRMZM2G104260	Zm00001d026486	AT5G25190.1 Integrase-type DNA-binding superfamily protein; LOC_Os04g56150.1 AP2 domain containing protein, expressed	protein_coding	other	AT5G25190.1	LOC_Os04g56150.1	0	0	0	0	0	0	0	0	2.51333	0	0	0	0	0.193333	53.9533	279.069	MAS only
AC198515.3_FG011	Zm00001d026207	oligopeptide transporter putative	protein_coding	other	AT5G64410.1	LOC_Os04g50820.1	0	0	0	0	0	0	0	0	0	0	0	0	0	0	2.91667	#DIV/0!	MAS only
GRMZM5G822829	Zm00001d026147	AT4G00480.2 ATMYC1,myc1 basic helix-loop-helix (bHLH) DNA-binding superfamily protein; LOC_Os04g47080.1 anthocyanin regulatory Lc protein, putative, expressed	protein_coding	TF	AT1G63650.2	LOC_Os04g47080.1	64.6633	16.5233	12.8267	0	0	11.4433	0	0	22.2133	0	0	1.58	54.7067	14.1505	1658.04	117.172	MAS only
GRMZM2G360529	Zm00001d026132	AT1G76160.1 sks5 SKU5 similar 5; LOC_Os04g47400.1 monocopper oxidase, putative, expressed	protein_coding	other	AT1G76160.1	LOC_Os04g47400.1	0	0	0	0	0	0	0	0	0	3.78667	4.22667	0	9.15667	1.32077	176.407	133.564	MAS only
GRMZM2G077437	Zm00001d025821	AT1G60790.1 TBL2 Plant protein of unknown function (DUF828); LOC_Os04g42900.1 expressed protein	protein_coding	pollen allergen	AT1G60790.1	LOC_Os04g42900.1	0	0	0.276667	0	0	0	0	0	0	0	0	0	0	0.0212821	7.88333	370.422	MAS only
GRMZM2G123633	Zm00001d025355	AT3G52600.1 AtcwINV2,CWINV2 cell wall invertase 2; LOC_Os04g33720.1 glycosyl hydrolases, putative, expressed	protein_coding	pollen allergen	AT3G52600.1	LOC_Os04g33720.1	0	1.59	0	0	0	0	0	0	0	0	0	0	0	0.122308	25.16	205.711	MAS only
GRMZM2G418985	Zm00001d025022	AT3G14067.1 Subtilase family protein; LOC_Os04g10360.1 OsSub40 - Putative Subtilisin homologue, expressed	protein_coding	pollen allergen	AT3G14067.1	LOC_Os04g10360.1	0	0	0	0	0	0	0	0	0	0	0	0	0	0	160.38	#DIV/0!	MAS only
GRMZM2G056799	Zm00001d024941	ELMO-domain containing protein2	protein_coding	other			3.38333	1.77667	3.23333	0	0	4.56	10.4067	12.4	7.91333	7.76	0	7.12667	4.62667	4.86051	499.987	102.867	MAS only
GRMZM2G171229	Zm00001d024528	AT4G15130.1 ATCCT2,CCT2 phosphorylcholine cytidylyltransferase2; LOC_Os08g06450.1 cytidylyltransferase domain containing protein, expressed	protein_coding	pollen allergen	AT4G15130.1	LOC_Os08g06450.1	5.57333	8.75667	3.13333	0	0	6.68	0	10.6133	0.766667	2.31	0	0	0	2.91026	781.247	268.446	MAS only
GRMZM2G149969	Zm00001d024348	AT4G31350.1 Core-2/I-branching beta-1,6-N-acetylglucosaminyltransferase family protein; LOC_Os08g12890.1 DNA binding protein, putative, expressed	protein_coding	pollen allergen	AT4G31350.2	LOC_Os08g12890.1	0.306667	0.94	3.08667	0	0	0.503333	1.31667	3.42667	0	0	0	0	0	0.736923	178.983	242.879	MAS only
GRMZM2G119305	Zm00001d024273	sacd10 - stearoyl-acyl-carrier-protein desaturase10	protein_coding	other	AT3G02610.1	LOC_Os08g10010.1	7.24333	2.94667	8.71333	0	0	3.54667	0	0	0	0.61	0	0	0	1.77385	205.96	116.109	MAS only
GRMZM2G087655	Zm00001d023945	AT1G09600.1 Protein kinase superfamily protein; LOC_Os08g02050.1 protein kinase family protein, putative, expressed	protein_coding	pollen allergen	AT1G09600.1	LOC_Os12g10190.1	1.82667	0.243333	1.93	1.63333	0	0	0	0	3.48333	0	0	0	1.53333	0.819231	236.197	288.315	MAS only
GRMZM2G006287	Zm00001d023781	AT1G78160.1 (APUM7, PUM7) pumilio 7; LOC_Os12g31000.1 pumilio-family RNA binding repeat domain containing protein	protein_coding	pollen allergen	AT1G78160.1	LOC_Os12g31000.1	2.05	0	0	0	0	0	0	0	0	0.616667	0	0	0	0.205128	58.6333	285.837	MAS only
GRMZM2G125985	Zm00001d023653	AT2G18460.1 LCV3 like COV 3; LOC_Os12g29750.1 protein of unknown function DUF502 domain containing protein, expressed	protein_coding	pollen allergen	AT2G18460.1	LOC_Os12g29750.1	1.19	4.83333	10.2033	2.39	0	0	0	0	0	1.4	0	0	4.61667	1.89487	524.387	276.74	MAS only
GRMZM2G031278	Zm00001d023522	unknown function (DUF793)	protein_coding	pollen allergen	AT1G18740.1	LOC_Os12g06780.1	4.37	1.15	1.2	3.24333	0	2.84333	0	0	3.12667	0	0	0	4.03333	1.5359	302.597	197.016	MAS only
GRMZM2G173724	Zm00001d023227	AT5G05350.1 PLAC8 family protein; LOC_Os11g01842.1 SAG20, putative, expressed	protein_coding	other	AT5G05350.1	LOC_Os11g01842.1	0	0	0	0	0	0	0	0	0	0	0	0	0	0	10.6167	#DIV/0!	MAS only
GRMZM5G881387	Zm00001d022439	AT3G52850.1 ATELP,ATELP1,ATVSR1,BP-80,BP80,BP80-1;1,BP80B,GFS1,VSR1,VSR1;1 vacuolar sorting receptor homolog 1; LOC_Os07g48229.1 vacuolar-sorting receptor precursor, putative, expressed	protein_coding	other	AT3G52850.1	LOC_Os07g48229.1	1.04333	0	0	1.82667	10.2033	0	0	1.45333	10.5833	0	0	0	0	1.93154	554.943	287.306	MAS only
GRMZM2G417933	Zm00001d022217	LOC_Os02g53440.1 expressed protein	protein_coding	unknown.rice		LOC_Os02g53440.1	0	0	0	0	0	0	0	0	0	0	0	0	0	0	22.7567	#DIV/0!	MAS only
GRMZM2G390109	Zm00001d021311	AT1G56590.1 ZIP4 Clathrin adaptor complexes medium subunit family protein; LOC_Os05g31780.1 adaptor complexes medium subunit family domain containing protein, expressed	protein_coding	pollen allergen	AT1G56590.1	LOC_Os05g31780.1	0	0	0	0	0	0	0	0	0	0	0	0	0	0	12.7667	#DIV/0!	MAS only
GRMZM2G338928	Zm00001d021269	AT3G51150.2 ATP binding microtubule motor family protein; LOC_Os09g35890.1 kinesin motor domain containing protein, expressed	protein_coding	pollen allergen	AT3G51150.2	LOC_Os09g35890.1	0	0.12	1.68333	0	0	8.55667	8.30667	1.38	0.246667	24.8733	0	0	5.16333	3.87154	527.69	136.3	MAS only
GRMZM2G423567	Zm00001d021014	AT2G43900.1 Endonuclease/exonuclease/phosphatase family protein; LOC_Os09g32440.1 endonuclease/exonuclease/phosphatase family domain containing protein, expressed	protein_coding	pollen allergen	AT2G43900.1	LOC_Os09g32440.1	0.473333	0.446667	4.44667	0	5.06667	0.596667	1.74	2.38667	0.276667	3.57	0	6.13333	1.41667	2.04256	729.437	357.118	MAS only
GRMZM2G078779	Zm00001d020875	AT5G25610.1 ATRD22,RD22 BURP domain-containing protein; LOC_Os09g30320.1 BURP domain containing protein, expressed	protein_coding	other	AT5G25610.1	LOC_Os09g30320.1	0	0	0	0	0	0	0	9.70667	0	0	7.71667	0	1.90667	1.48692	382.077	256.958	MAS only
GRMZM2G135803	Zm00001d020616	unknown function	protein_coding	unknown.maize			0	0	0	0	0	0	0	0	0	0	0	0	0	0	33.7967	#DIV/0!	MAS only
GRMZM2G015349	Zm00001d020483	F-box and associated interaction domains-containing protein	protein_coding	pollen allergen	AT1G47390.1	LOC_Os03g46140.1	0	0.256667	0	0	0	0	0	0	0	0	0	0	0	0.0197436	18.11	917.26	MAS only
GRMZM2G125954	Zm00001d020475	AT1G47390.1 F-box and associated interaction domains-containing protein; LOC_Os03g46140.1 OsFBX101 - F-box domain containing protein, expressed	protein_coding	pollen allergen	AT1G47390.1	LOC_Os03g46140.1	0	0	0	0	0	0	0	0	0	0	0	0	0	0	19.8033	#DIV/0!	MAS only
GRMZM2G435096	Zm00001d020468	AT1G47390.1 F-box and associated interaction domains-containing protein; LOC_Os03g47420.1 OsFBX107 - F-box domain containing protein, expressed	protein_coding	pollen allergen	AT1G47390.1	LOC_Os03g47420.1	0	0	0	0	0	0	0	0	0	0	0	0	0	0	24.7067	#DIV/0!	MAS only
GRMZM2G150832	Zm00001d020346	AT5G47610.1 RING/U-box superfamily protein; LOC_Os02g43120.1 zinc finger, C3HC4 type domain containing protein, expressed	protein_coding	TF	AT5G47610.1	LOC_Os02g43120.1	0	0	0	0	0	0	0	0	0	0	0	0	0	0	31.9433	#DIV/0!	MAS only
GRMZM2G360648	Zm00001d020187	AT3G45280.1 ATSYP72,SYP72 syntaxin of plants 72; LOC_Os09g19550.1 SNARE domain containing protein, putative, expressed	protein_coding	pollen allergen	AT3G45280.1	LOC_Os09g19550.1	0	0	0	0	0	0	0	0	0	0	0	0	0	0	9.24	#DIV/0!	MAS only
GRMZM2G557158	Zm00001d019861	unknown function	protein_coding	unknown.maize			0	0	0	0	0	0	0	0	0	0	0	0	0	0	5.54333	#DIV/0!	MAS only
GRMZM2G045645	Zm00001d019596	AT2G20760.1 Clathrin light chain protein; LOC_Os07g27750.1 expressed protein	protein_coding	pollen allergen	AT2G20760.1	LOC_Os07g27750.1	0	0	0	0	0	0	0	0	0	0	0	0	0	0	148.007	#DIV/0!	MAS only
GRMZM2G472146	Zm00001d019434	AT2G03630.1LOC_Os07g20270.1 expressed protein	protein_coding	pollen allergen	AT2G03630.1	LOC_Os07g20270.1	0	0	0	0	0	0	0	0	0	0	0	0	0	0	53.7767	#DIV/0!	MAS only
AC205008.4_FG002	Zm00001d019226	cadmium/zinc-transporting ATPase putative	protein_coding	other	AT4G30110.1	LOC_Os07g12900.1	2.19	0	2.72333	0	0	16.02	9.81667	16.1733	4.32	12.71	0	9.08	6.56667	6.12308	1007.21	164.495	MAS only
GRMZM2G428859	Zm00001d018918	AT2G26650.1 AKT1,ATAKT1,KT1 K+ transporter 1; LOC_Os01g45990.1 potassium channel AKT1, putative, expressed	protein_coding	other	AT2G26650.1	LOC_Os01g45990.1	0	0	0	0	0	0	0	0	0	0	0	0	0	0	8.62667	#DIV/0!	MAS only
AC205122.4_FG008	Zm00001d018673	LOC_Os01g05880.1 OsFBX1 - F-box domain containing protein expressed	protein_coding	pollen allergen		LOC_Os01g05880.1	0	0	0	0	0	0	0	0	0	0	0	0	0	0	14.2167	#DIV/0!	MAS only
GRMZM2G323499	Zm00001d018613	AT3G19090.1 RNA-binding protein; LOC_Os07g01260.1 la domain containing protein, expressed	protein_coding	pollen allergen	AT3G19090.1	LOC_Os07g01260.1	0	0	0	13.7233	0	0	0	0	1.43	0	0	0	0	1.16564	578.873	496.614	MAS only
GRMZM2G064603	Zm00001d018500	AT5G60740.1 ABC transporter family protein; LOC_Os11g22350.1 white-brown complex homolog protein, putative, expressed	protein_coding	pollen allergen	AT5G60740.1	LOC_Os11g22350.1	1.76667	7.93667	1.62667	0	0	0.51	0	1.32667	0.27	0	4.90333	0	3.37333	1.67026	501.257	300.108	MAS only
GRMZM5G811428	Zm00001d018465	LOC_Os02g56950.1 expressed protein	protein_coding	unknown.rice		LOC_Os02g56950.1	0	0	0	0	0	0	0	0.236667	0	0	0	0.0466667	0	0.0217949	2.61	119.753	MAS only
GRMZM2G124477	Zm00001d018292	unknown function	protein_coding	pollen allergen		LOC_Os02g54100.1	5.30333	5.24333	1.67333	2.58	4.55333	0	0	1.28333	0	2.77667	0	0	0	1.80103	182.29	101.215	MAS only
AC203365.3_FG004	Zm00001d017944	unknown function	protein_coding	unknown.maize			0	0	0	0	0	0	0	0	0	0	0	0	0	0	125.93	#DIV/0!	MAS only
GRMZM2G071325	Zm00001d017611	AT5G41460.1 Protein of unknown function (DUF604); LOC_Os02g45700.1 fringe-related protein, putative, expressed	protein_coding	pollen allergen	AT5G41460.1	LOC_Os02g45700.1	0	0	0	0	0	0	0	0	0	0	0	0	0	0	111.76	#DIV/0!	MAS only
AC209208.3_FG003	Zm00001d017524	AT1G04110.1 (SDD1) Subtilase family protein	protein_coding	pollen allergen	AT1G04110.1	LOC_Os02g44590.1	2.74333	16.1433	0.543333	0	0	0	0	0	3.01333	4.23	0	0	6.78	2.57333	275.477	107.051	MAS only
GRMZM2G015127	Zm00001d017516	adf13 - actin depolymerizing factor13	protein_coding	pollen allergen	AT4G25590.1	LOC_Os02g44470.1	36.1967	6.69	0	0	0	0	0	0	0	6.5	0	0	0	3.79897	3874.67	1019.93	MAS only
GRMZM2G140730	Zm00001d017410	unknown function	protein_coding	unknown.maize			0	0	0	0	0	0	0	0	0	0	0	0	0	0	1.88	#DIV/0!	MAS only
GRMZM2G091160	Zm00001d017061	LOC_Os02g37940.2 CRP12 - Cysteine-rich family protein precursor, expressed	protein_coding	other		LOC_Os02g37940.2	0	0	0	0	0	0	0	0	0	0	0	0	0	0	1.32333	#DIV/0!	MAS only
GRMZM5G843192	Zm00001d016794	AT3G28345.1 ABC transporter family protein; LOC_Os02g09720.1 multidrug resistance protein, putative, expressed	protein_coding	other	AT3G28345.1	LOC_Os02g09720.1	0	0	0	0	0	0	0	0	0	0	0	0	0	0	46.03	#DIV/0!	MAS only
GRMZM2G041167	Zm00001d016762	AT1G43580.1 Sphingomyelin synthetase family protein; LOC_Os04g34620.1 expressed protein	protein_coding	pollen allergen	AT1G43580.1	LOC_Os04g34620.1	0	0	0	0	0	0	0	0	0	0	0	0	0	0	357.61	#DIV/0!	MAS only
GRMZM2G341171	Zm00001d016395	AT3G47770.1 ATATH5,ATH5 ABC2 homolog 5; LOC_Os02g11960.1 ABC transporter, ATP-binding protein, putative, expressed	protein_coding	other	AT3G47770.1	LOC_Os02g11960.1	0	0	0	0	0	0	0	0	0	0	0	0	0	0	43.2467	#DIV/0!	MAS only
GRMZM2G430308	Zm00001d016393	LOC_Os01g14180.1 expressed protein	protein_coding	unknown.rice		LOC_Os01g14180.1	0	0	0	0	0	0	0	0	0	0	0	0	0	0	7.60667	#DIV/0!	MAS only
GRMZM2G303161	Zm00001d016315	AT1G13970.1 Protein of unknown function (DUF1336); LOC_Os12g38850.1 DUF1336 domain containing protein, expressed	protein_coding	pollen allergen	AT1G13970.1	LOC_Os12g38850.2	4.64	0.27	0	0	0	0	0	0	0	0	0	0	0	0.377692	45.5733	120.663	MAS only
GRMZM2G330698	Zm00001d016152	AT1G53210.1 sodium/calcium exchanger family protein / calcium-binding EF hand family protein; LOC_Os02g14980.2 calcium-binding EF hand family protein, putative, expressed	protein_coding	pollen allergen	AT1G53210.1	LOC_Os02g14980.2	0	0	0	0	0	0	0	0	0	0	0	0	0	0	20.64	#DIV/0!	MAS only
GRMZM2G569390	Zm00001d015796	AT4G12690.1 Plant protein of unknown function (DUF868); LOC_Os02g10530.1 expressed protein	protein_coding	pollen allergen	AT4G12690.1	LOC_Os02g10530.1	0	0	0	0	0	0	0	0	0	0	0	0	0	0	2.4	#DIV/0!	MAS only
GRMZM2G470666	Zm00001d015789	AT1G03370.1 C2 calcium/lipid-binding and GRAM domain containing protein; LOC_Os02g10630.1 GRAM and C2 domains containing protein, putative, expressed	protein_coding	pollen allergen	AT1G03370.1	LOC_Os02g10630.1	0	0	0.236667	0	0	0.306667	1.30667	2.9	0	0.573333	0	0	0	0.409487	107.823	263.313	MAS only
GRMZM2G080083	Zm00001d015665	AT5G28850.2 Calcium-binding EF-hand family protein; LOC_Os02g09840.1 serine/threonine-protein phosphatase 2A regulatory subunit B subunitbeta, putative, expressed	protein_coding	pollen allergen	AT5G28850.2	LOC_Os02g09840.1	5.62333	2.05333	2.10333	0	0	0.703333	2.11	0.943333	0	0	0	0	1.00333	1.11846	339.267	303.333	MAS only
GRMZM2G433908	Zm00001d015386	AT1G72200.1 RING/U-box superfamily protein; LOC_Os05g11860.1 zinc finger, C3HC4 type domain containing protein, expressed	protein_coding	other	AT1G72200.1	LOC_Os05g11860.1	0	0	0	0	0	0	0	0	0	0	0	0	0	0	8.32667	#DIV/0!	MAS only
GRMZM2G400197	Zm00001d015294	AT3G17650.1 PDE321,YSL5 YELLOW STRIPE like 5; LOC_Os09g36810.1 beta-galactosidase precursor, putative, expressed	protein_coding	pollen allergen	AT3G17650.1	LOC_Os09g36810.1	0	0.16	0	0	0	0	0	0	0.0833333	0.186667	4.79667	1.43333	0	0.512308	57.1867	111.626	MAS only
GRMZM2G054833	Zm00001d015197	unknown function	protein_coding	unknown.maize		LOC_Os02g04325.1	0	0	7.63333	0	0	3.66333	6.42667	3.26	0	0	0	5.43	0	2.03179	226.027	111.245	MAS only
GRMZM2G040311	Zm00001d014931	pmei40 - pectin methylesterase inhibitor40	protein_coding	pollen allergen	AT5G46960.1	LOC_Os02g01300.1	0	0	0	0	0	0	0	0	0	0	0	0	0	0	89.6933	#DIV/0!	MAS only
GRMZM2G389462	Zm00001d014845	AT5G42340.1 PUB15 Plant U-Box 15; LOC_Os08g37570.1 spotted leaf 11, putative, expressed	protein_coding	pollen allergen	AT5G42340.1	LOC_Os08g37570.1	2.68333	1.66333	6.33667	0.67	0	5.64	5.36333	5.47667	3.66333	2.84667	4.41333	3.13333	2.90333	3.44564	448.72	130.228	MAS only
GRMZM2G064562	Zm00001d014610	AT5G07820.1 Plant calmodulin-binding protein-related; LOC_Os06g48050.1 expressed protein	protein_coding	pollen allergen	AT5G07820.1	LOC_Os06g48050.2	1.82333	1.16	0.563333	9.94	15.72	0	0	0	4.25333	0	0	0	0	2.57385	438.427	170.339	MAS only
GRMZM2G701535	Zm00001d014543	unknown function	protein_coding	unknown.maize			0	0	0	0	0	0	0	0	0	0	0	0	0	0	30.2733	#DIV/0!	MAS only
GRMZM2G428670	Zm00001d014464	AT4G05230.1 Ubiquitin-like superfamily protein; LOC_Os12g17840.1 ubiquitin family protein, expressed	protein_coding	other	AT4G05230.1	LOC_Os12g17840.1	0	0	0	0	0	0	0	0	0	0	0	0	0	0	4.70333	#DIV/0!	MAS only
GRMZM2G390678	Zm00001d014308	AT1G20120.1 GDSL-like Lipase/Acylhydrolase superfamily protein; LOC_Os10g05088.1 GDSL-like lipase/acylhydrolase, putative, expressed	protein_coding	other	AT1G20120.1	LOC_Os10g05088.1	0	0	0	0	0	0	0	0	0	0	0	0	0	0	1441.79	#DIV/0!	MAS only
GRMZM2G110976	Zm00001d014241	AT4G33200.1 ATXI-I,XI-15,XI-I myosin, putative; LOC_Os10g25560.1 XI-I, putative, expressed	protein_coding	pollen allergen	AT4G33200.1	LOC_Os10g25560.1	0.18	0	0	0	0	0	0	0	1.74	1.58667	0	0	0	0.269744	67.68	250.905	MAS only
GRMZM2G143599	Zm00001d014235	AT5G45550.1 Mob1/phocein family protein; LOC_Os10g25674.1 mps one binder kinase activator-like 1A, putative, expressed	protein_coding	pollen allergen	AT5G45550.1	LOC_Os10g25674.1	1.47333	1.07	0	0	0	0	0	0	19.4667	0.473333	0	0	0	1.72949	812.157	469.594	MAS only
GRMZM2G111537	Zm00001d014089	AT4G13450.1 Adenine nucleotide alpha hydrolases-like superfamily protein; LOC_Os10g32590.1 universal stress protein domain containing protein, putative, expressed	protein_coding	pollen allergen	AT4G13450.1	LOC_Os10g32590.1	6.91667	14.0467	14.15	0	0	6.65667	6.72333	3.89	21.1633	11.93	0	0	7.85333	7.17923	775.097	107.964	MAS only
GRMZM2G019956	Zm00001d013723	abi18 - ABI3-VP1-transcription factor 18	protein_coding	ABA singal	AT4G31640.1	LOC_Os03g42230.1	0	0	0.98	0	0	0	0	0	0	0	0	0	0	0.0753846	46.9233	622.452	MAS only
AC210961.3_FG002	Zm00001d013480	unknown function	protein_coding	unknown.rice		LOC_Os03g49590.1	0	0	0	0	0	0	0	0	0	0	0	0	0	0	245.35	#DIV/0!	MAS only
GRMZM2G045941	Zm00001d013395	unknown function	protein_coding	unknown.arabidopsis	AT1G78922.1	LOC_Os01g15800.1	0	0	0	0	0	0	0	0	0	0	0	0	0	0	181.553	#DIV/0!	MAS only
GRMZM2G090487	Zm00001d012615	AT4G21490.1 NDB3 NAD(P)H dehydrogenase B3; LOC_Os05g26660.1 NADH-ubiquinone oxidoreductase, mitochondrial precursor, putative, expressed	protein_coding	pollen allergen	AT4G21490.1	LOC_Os05g26660.1	2.64333	18.93	1.32	0	0	3.09	0	1.32667	5.82	2.4	0	0	0	2.73308	474.607	173.653	MAS only
GRMZM2G130831	Zm00001d012521	AT2G13620.1 ATCHX15,CHX15 cation/hydrogen exchanger 15; LOC_Os01g60140.1 ATCHX15, putative, expressed	protein_coding	pollen allergen	AT2G13620.1	LOC_Os01g60140.1	0	0	0	0	0	0	0	0	0	0	0	0	0	0	392.013	#DIV/0!	MAS only
GRMZM5G853963	Zm00001d012242	unknown function	protein_coding	unknown.maize			0	0	0	0	0	0	0	0	0	0	0	0	0	0	3.69667	#DIV/0!	MAS only
GRMZM2G061354	Zm00001d012110	unknown function	protein_coding	unknown.arabidopsis	AT3G14170.1	LOC_Os03g08390.1	0	0	0	0	0	0	0	0	0	0	0	0	0	0	6.01333	#DIV/0!	MAS only
GRMZM2G003493	Zm00001d012019	AT3G48530.1 (KING1) SNF1-related protein kinase regulatory subunit gamma 1；LOC_Os01g69240.1 CBS domain containing membrane protein putative	protein_coding	pollen allergen	AT3G48530.1	LOC_Os01g69240.1	6.91667	2.76	16.43	0	0	7.15	19.5	2.91333	1.73667	6.21333	0	1.47333	3.39667	5.26846	577.09	109.537	MAS only
GRMZM2G460581	Zm00001d011940	LOC_Os01g70440.1 LEML1 - Anther-specific LEM1 family protein precursor, expressed	protein_coding	other		LOC_Os01g70440.1	0	0	0	0	0	0	0	9.02333	0	0	0	0	0	0.694103	169.083	243.6	MAS only
GRMZM2G028812	Zm00001d011896	AT3G57330.1 (ACA11) autoinhibited Ca2+-ATPase 11; LOC_Os01g71240.1 calcium-transporting ATPase plasma membrane-type putative	protein_coding	pollen allergen	AT3G57330.1	LOC_Os01g71240.1	0	0	0	0	0	0	0	0	0	0	0	0	0	0	24.8667	#DIV/0!	MAS only
GRMZM2G049378	Zm00001d011515	mybr115 - MYB-related-transcription factor 115	protein_coding	TF	AT1G75250.1	LOC_Os01g47370.1	0	0	0	0	0	0	0	0	0	0	0	0	0	0	9.11	#DIV/0!	MAS only
GRMZM2G487136	Zm00001d011421	AT5G13560.1LOC_Os03g17270.2 expressed protein	protein_coding	pollen allergen	AT5G13560.1	LOC_Os03g17270.2	0	0.0533333	0.08	0	0	0	0	0.326667	0	0.133333	0	0	0.11	0.0541026	5.81	107.389	MAS only
GRMZM2G416965	Zm00001d011299	AT5G62850.1 AtVEX1 Nodulin MtN3 family protein; LOC_Os01g42090.1 nodulin MtN3 family protein, putative, expressed	protein_coding	pollen allergen	AT5G62850.1	LOC_Os01g42090.1	0	0	0	0	0	0	0	0	0	0	0	0	0	0	5.30667	#DIV/0!	MAS only
GRMZM2G098203	Zm00001d011101	AT1G24265.1 Protein of unknown function (DUF1664); LOC_Os05g01320.1 expressed protein	protein_coding	pollen allergen	AT1G24265.1	LOC_Os05g01320.1	0	0	0	0	0	0	0	0	0	0	0	0	0	0	23.1667	#DIV/0!	MAS only
GRMZM2G070978	Zm00001d011064	AT2G28900.1 ATOEP16-1,ATOEP16-L,OEP16,OEP16-1 outer plastid envelope protein 16-1; LOC_Os05g02060.1 mitochondrial import inner membrane translocase subunit Tim17, putative, expressed	protein_coding	pollen allergen	AT2G28900.1	LOC_Os05g02060.1	0	1.26333	17.22	3.57333	0	6.17667	0	12.3567	14.4767	16.8067	56.5533	0	58.5133	14.38	2124.86	147.765	MAS only
GRMZM2G075000	Zm00001d011040	AT1G69900.1 Actin cross-linking protein; LOC_Os05g27890.1 expressed protein	protein_coding	pollen allergen	AT1G69900.1	LOC_Os05g27890.1	0	0	0	0	0	0	0	0	0	0	0	0	0	0	66.08	#DIV/0!	MAS only
GRMZM2G138817	Zm00001d010629	AT2G13620.1 ATCHX15,CHX15 cation/hydrogen exchanger 15; LOC_Os05g40650.1 ATCHX, putative, expressed	protein_coding	pollen allergen	AT2G13620.1	LOC_Os05g40650.1	0	0	0	0	0	0	0	0	0	0	0	0	0	0	57.9533	#DIV/0!	MAS only
GRMZM2G422641	Zm00001d010558	AT2G22560.1 Kinase interacting (KIP1-like) family protein; LOC_Os05g39000.1 KIP1, putative, expressed	protein_coding	pollen allergen	AT2G22560.1	LOC_Os05g39000.1	0.14	0.963333	4.17667	5.71667	9.22667	1.64667	3.07	7.20333	4.34	3.41667	0	2.07667	7.21	3.78359	1889.43	499.374	MAS only
GRMZM2G055462	Zm00001d010524	AT2G02180.1 (TOM3) tobamovirus multiplication protein 3; LOC_Os10g39220.1 tobamovirus multiplication protein putative	protein_coding	pollen allergen	AT2G02180.1	LOC_Os10g39220.1	0	0	0	0	0	0	0	0	0	0	0	0	0	0	3.74333	#DIV/0!	MAS only
AC211328.3_FG003	Zm00001d010367	unknown function	protein_coding	unknown.maize			0	0	0	0	0	0	0	0	0	0	0	0	0	0	27.71	#DIV/0!	MAS only
GRMZM2G399362	Zm00001d010112	AT2G37980.1 O-fucosyltransferase family protein; LOC_Os05g37880.1 growth regulator related protein, putative, expressed	protein_coding	pollen allergen	AT2G37980.1	LOC_Os05g37880.1	0	0	0	0	0	0	0	0	0	0	0	0	0	0	30.4933	#DIV/0!	MAS only
GRMZM2G353107	Zm00001d010036	AT1G65730.1 YSL7 YELLOW STRIPE like 7;	protein_coding	other	AT1G65730.1	LOC_Os05g16280.1	0	0	0	0	0	0	0	0	0	0	0	0	0	0	204.24	#DIV/0!	MAS only
GRMZM2G347413	Zm00001d010034	AT1G65730.1 YSL7 YELLOW STRIPE like 7;	protein_coding	other	AT1G65730.1	LOC_Os05g16280.1	0	0	0	0	0	0	0	0	0	0	0	0	0	0	100.28	#DIV/0!	MAS only
GRMZM2G093408	Zm00001d009798	AT2G34160.1 Alba DNA/RNA-binding protein; LOC_Os02g10810.1 protein of unknown function domain containing protein, expressed	protein_coding	other	AT2G34160.1	LOC_Os02g10810.1	0	0	0	0	0	0	0	0	0	0	0	0	0	0	32.6733	#DIV/0!	MAS only
GRMZM2G406177	Zm00001d009658	AT5G15860.1 ATPCME,PCME prenylcysteine methylesterase; LOC_Os05g50170.1 ATPCME, putative, expressed	protein_coding	pollen allergen	AT5G15860.1	LOC_Os05g50170.1	1.78667	1.62	5.47667	0	0	4.94333	8.45	6.02667	13.4833	7.76333	0	3.7	5.90333	4.55026	674.99	148.341	MAS only
GRMZM2G448605	Zm00001d009595	AT4G04450.1 AtWRKY42,WRKY42 WRKY family transcription factor; LOC_Os05g49210.1 WRKY43, expressed	protein_coding	TF	AT4G04450.1	LOC_Os05g49210.1	0	0	0	0	0	0	0	0	0	0	0	0	0	0	26.43	#DIV/0!	MAS only
GRMZM2G359956	Zm00001d009353	AT3G56760.1 Protein kinase superfamily protein; LOC_Os08g42530.1 SFC, putative, expressed	protein_coding	pollen allergen	AT3G56760.1	LOC_Os08g42530.1	0.0466667	0.00666667	0.0466667	0	0	0	0	0	0	0.0233333	0	0	0	0.00948718	1.29667	136.676	MAS only
GRMZM2G477457	Zm00001d009295	AT3G02050.1 ATKT4,ATKUP3,KUP3 K+ uptake transporter 3; LOC_Os01g27170.1 potassium transporter, putative, expressed	protein_coding	other	AT3G02050.1	LOC_Os01g27170.1	0	0	0	0	0	0	0	0	0	0	0	0	0	0	100.847	#DIV/0!	MAS only
GRMZM2G067508	Zm00001d009025	AT1G65730.1 YSL7 YELLOW STRIPE like 7;	protein_coding	pollen allergen	AT1G65730.1	LOC_Os01g13710.1	0	0.853333	0.606667	2.15333	6.45667	1.20667	0	0	0	0	6.53667	0	0	1.37026	234.05	170.807	MAS only
GRMZM2G075161	Zm00001d008990	AT3G48280.1 CYP71A25 cytochrome P450, family 71, subfamily A, polypeptide 25; LOC_Os01g12760.1 cytochrome P450, putative, expressed	protein_coding	pollen allergen	AT3G48280.1	LOC_Os01g12760.1	0	0	0	0	0	0	0	0	0	0	0	0	0	0	14.2367	#DIV/0!	MAS only
GRMZM2G046306	Zm00001d008928	GDSL-like Lipase/Acylhydrolase superfamily protein	protein_coding	other	AT1G28590.1	LOC_Os01g11700.1	0	0	0	0	0	0	0	0	0	0	0	0	0	0	2.05667	#DIV/0!	MAS only
GRMZM2G111710	Zm00001d008925	AT1G28590.1 GDSL-like Lipase/Acylhydrolase superfamily protein; LOC_Os01g11700.1 GDSL-like lipase/acylhydrolase, putative, expressed	protein_coding	other	AT1G28590.1	LOC_Os01g11700.1	0	0	0	0	0	0	0	0	0	0	0	0	0	0	1.64333	#DIV/0!	MAS only
GRMZM2G371276	Zm00001d008833	AT5G58380.1 CIPK10,PKS2,SIP1,SNRK3.8 SOS3-interacting protein 1; LOC_Os12g02200.1 CAMK_KIN1/SNF1/Nim1_like.6 - CAMK includes calcium/calmodulin depedent protein kinases, expressed	protein_coding	pollen allergen	AT5G58380.1	LOC_Os12g02200.1	0	0	0	0	0	0	0	0	0.193333	0	0	0	0	0.0148718	8.08333	543.534	MAS only
GRMZM2G123365	Zm00001d008630	AT1G28590.1 GDSL-like Lipase/Acylhydrolase superfamily protein; LOC_Os01g11700.1 GDSL-like lipase/acylhydrolase, putative, expressed	protein_coding	other	AT1G28590.1	LOC_Os01g11700.1	0	0	0	0	0	0	0	0	0	0	0	0	0	0	1.40667	#DIV/0!	MAS only
GRMZM2G155260	Zm00001d008347	AT3G04690.1 ANX1 Malectin/receptor-like protein kinase family protein; LOC_Os05g20150.1 TKL_IRAK_CrRLK1L-1.11 - The CrRLK1L-1 subfamily has homology to the CrRLK1L homolog, expressed	protein_coding	pollen allergen	AT3G04690.1	LOC_Os05g20150.1	0	0.44	0	0	0	0	0	0	0	0	0	0	0	0.0338462	99.2633	2932.78	MAS only
GRMZM2G352413	Zm00001d008235	AT4G18425.1 Protein of unknown function (DUF679); LOC_Os01g29240.1 expressed protein	protein_coding	pollen allergen	AT4G18425.1	LOC_Os01g29240.1	0	0	0	0	0	0	0	0	0	0	0	0	0	0	105.967	#DIV/0!	MAS only
GRMZM2G021276	Zm00001d008174	ms23 - male sterile23;basic helix-loop-helix (bHLH) transcriptional factor	protein_coding	TF		LOC_Os01g18870.1	0	0	0	0	0	0	0	0	0	0	0	0	0	0	16.18	#DIV/0!	MAS only
GRMZM2G078548	Zm00001d007592	AT1G26850.1 S-adenosyl-L-methionine-dependent methyltransferases superfamily protein; LOC_Os11g38860.1 methyltransferase, putative, expressed	protein_coding	pollen allergen	AT1G26850.1	LOC_Os11g38860.1	0	0	0	0	0	0	0	0	0	0	0	2.28333	0	0.175641	59.2867	337.545	MAS only
GRMZM2G527387	Zm00001d007391	AT3G19340.1 Protein of unknown function (DUF3754); LOC_Os11g32490.1 expressed protein	protein_coding	pollen allergen	AT3G19340.1	LOC_Os11g32490.1	23.9033	15.61	12.02	0	0	25.8867	16.8133	2.64667	5.57	1.22667	1.49333	0	0	8.09	839.713	103.796	MAS only
GRMZM2G159187	Zm00001d007078	AT1G11260.1 ATSTP1,STP1 sugar transporter 1; LOC_Os01g38670.1 transporter family protein, putative, expressed	protein_coding	pollen allergen	AT1G11260.1	LOC_Os01g38670.1	0	0	0	0	0	0	0	0	0	0	0	0	0	0	1.53	#DIV/0!	MAS only
GRMZM2G040175	Zm00001d007047	AT3G21520.1 (AtDMP1, DMP1) DUF679 domain membrane protein 1; LOC_Os07g45080.1 expressed protein	protein_coding	pollen allergen	AT3G21520.1	LOC_Os07g45080.1	0	1.94333	0	0	0	0	0	0	0	0	0	0	0	0.149487	52.9633	354.3	MAS only
GRMZM2G128771	Zm00001d006905	AT2G44610.1 ATRAB6A,ATRABH1B,RAB6,RAB6A Ras-related small GTP-binding family protein; LOC_Os07g31370.1 ras-related protein, putative, expressed	protein_coding	pollen allergen	AT2G44610.1	LOC_Os07g31370.1	9.87667	2.44333	0	0	0	0	2.91667	1.95	0	0	0	15.8367	0.953333	2.61359	771.883	295.335	MAS only
GRMZM2G066343	Zm00001d006841	AT5G21950.1 alpha/beta-Hydrolases superfamily protein; LOC_Os07g42140.1 hydrolase protein, putative, expressed	protein_coding	pollen allergen	AT5G21950.1	LOC_Os07g42140.1	29.95	2.48	1.50667	0	0	4.94	0	0	22.95	46.1967	0	0	7.17333	8.86128	970.27	109.495	MAS only
GRMZM2G010941	Zm00001d006517	AT4G27100.1 Ypt/Rab-GAP domain of gyp1p superfamily protein; LOC_Os07g34130.1 TBC domain containing protein	protein_coding	pollen allergen	AT4G27100.1	LOC_Os07g34130.1	34.1433	29.8033	19.9433	31.06	45.0267	14.4567	10.89	18.71	26.1067	13.9867	0	7.69667	20.7867	20.97	2256.11	107.588	MAS only
GRMZM2G337894	Zm00001d006197	AT3G51150.2 ATP binding microtubule motor family protein; LOC_Os09g35890.1 kinesin motor domain containing protein, expressed	protein_coding	pollen allergen	AT3G51150.2	LOC_Os09g35890.1	0	0	0	0	0	0	0	0	0	0	0	0	0	0	657.65	#DIV/0!	MAS only
GRMZM2G422045	Zm00001d006063	AT2G43900.1 Endonuclease/exonuclease/phosphatase family protein; LOC_Os09g32440.1 endonuclease/exonuclease/phosphatase family domain containing protein, expressed	protein_coding	pollen allergen	AT2G43900.1	LOC_Os09g32440.1	0.673333	0	4.42333	0.743333	1.25667	0.54	4.96667	1.48	0	1.06	0	14.6333	0	2.29051	370.077	161.569	MAS only
GRMZM2G014526	Zm00001d006050	AT5G45890.1 (SAG12) senescence-associated gene 12; LOC_Os09g32230.1 vignain precursor putative	protein_coding	pollen allergen	AT5G45890.1	LOC_Os09g32230.1	0	0	2.04667	0	0	0	0	0	0.713333	0	0	0	0	0.212308	946.513	4458.21	MAS only
GRMZM2G501652	Zm00001d005873	AT3G14760.1;LOC_Os02g21640.1 expressed protein	protein_coding	unknown.arabidopsis	AT3G14760.1	LOC_Os02g21640.1	0	0	0	0	0	0	0	0	0	2.91333	0	20.1533	12.1067	2.70564	459.977	170.007	MAS only
GRMZM2G159125	Zm00001d005770	AT1G52570.1 PLDALPHA2 phospholipase D alpha 2; LOC_Os09g25390.1 phospholipase D, putative, expressed	protein_coding	pollen allergen	AT1G52570.1	LOC_Os09g25390.1	1.60667	0.706667	0	0	0	0.916667	0	0	1.32667	0	0	0	0	0.350513	369.883	1055.26	MAS only
GRMZM2G009083	Zm00001d005714	unknown function	protein_coding	pollen allergen	AT5G16550.1	LOC_Os08g32980.1	2.68667	0	0	0	0	0	0	0	0	0	0	0	0	0.206667	74.45	360.242	MAS only
GRMZM2G011784	Zm00001d005434	Putative Serine Carboxypeptidase homologue	protein_coding	pollen allergen	AT3G10450.1	LOC_Os11g24510.1	0	0	0	0	0	0	0	2.19667	0.51	24.1533	2.36667	0	6.61667	2.75718	1585.71	575.119	MAS only
GRMZM2G367846	Zm00001d005365	AT3G06910.1 ULP1A UB-like protease 1A; LOC_Os10g24954.1 ulp1 protease family, C-terminal catalytic domain containing protein, expressed	protein_coding	pollen allergen	AT3G06910.1	LOC_Os10g24954.1	0	0	0	0	0	0	0	0	0	0	0	0	0	0	1.05667	#DIV/0!	MAS only
GRMZM2G115628	Zm00001d005003	AT5G21274.1 ACAM-6,CAM6 calmodulin 6; LOC_Os01g17190.1 OsCam3 - Calmodulin, expressed	protein_coding	pollen allergen	AT5G21274.1	LOC_Os01g17190.1	2.55333	5.84333	5.86	3.68	0	13.0433	0	0	0.91	0	0	0	0	2.45308	350.74	142.98	MAS only
GRMZM2G344857	Zm00001d004955	AT3G07960.1 Phosphatidylinositol-4-phosphate 5-kinase family protein; LOC_Os12g04700.1 phosphatidylinositol-4-phosphate 5-kinase, putative, expressed	protein_coding	pollen allergen	AT3G07960.1	LOC_Os12g04700.1	0.883333	0.593333	0.606667	0	0	1.82333	0	0	0	0	0	2.61667	0	0.501795	308.043	613.883	MAS only
GRMZM5G869027	Zm00001d004945	unknown function	protein_coding	unknown.maize			0	0	0	0	0	1.59333	0	0	0	1.22333	0	0	0	0.216667	37.4	172.615	MAS only
GRMZM2G318681	Zm00001d004554	AT1G03620.1 ELMO/CED-12 family protein; LOC_Os04g01150.1 ELMO/CED-12 family protein, putative, expressed	protein_coding	pollen allergen	AT1G03620.1	LOC_Os04g01150.1	9.80333	13.18	11.7467	10.0133	10.9433	15.43	17.9667	32.4933	23.1033	19.5533	4.96	29.1067	15.55	16.45	1871.25	113.754	MAS only
GRMZM2G167019	Zm00001d004489	unknown function	protein_coding	unknown.maize			0	0	0	0	0	0	0	0	0.48	0	0	0	0	0.0369231	6.23667	168.91	MAS only
GRMZM2G056500	Zm00001d004348	unknown function	protein_coding	unknown.maize			0.773333	0	10.44	84.53	28.1933	0	0	0	0	0	0	0	0	9.53359	2341.83	245.64	MAS only
GRMZM2G134264	Zm00001d004342	unknown function	protein_coding	unknown.maize			0	0	9.63333	146.7	36.3267	0	0	2.18333	1.59	0	0	0	0	15.1103	3014.04	199.47	MAS only
GRMZM2G326177	Zm00001d004246	AT2G41140.1 ATCBK3,ATCRK1,CRK1 CDPK-related kinase 1; LOC_Os10g36710.1 CAMK_CAMK_like.40 - CAMK includes calcium/calmodulin depedent protein kinases, expressed	protein_coding	kinase	AT2G41140.1	LOC_Os10g36710.1	1.10667	0.746667	0.583333	0	0	1.31667	0.173333	0.13	0.633333	0.506667	0	0	0.626667	0.447949	70.1367	156.573	MAS only
GRMZM2G154685	Zm00001d004243	AT3G25230.2 ATFKBP62,FKBP62,ROF1 rotamase FKBP 1; LOC_Os04g28420.2 peptidyl-prolyl isomerase, putative, expressed	protein_coding	pollen allergen	AT3G25230.2	LOC_Os04g28420.2	0	0	0.333333	0	0	0	0.73	0	0	0	0	0	0	0.0817949	67.2933	822.708	MAS only
GRMZM2G362803	Zm00001d003717	AT4G14880.1 ATCYS-3A,CYTACS1,OASA1,OLD3 O-acetylserine (thiol) lyase (OAS-TL) isoform A1; LOC_Os03g53650.2 cysteine synthase, putative, expressed	protein_coding	pollen allergen	AT4G14880.4	LOC_Os03g53650.2	0	0	0	0	0	0	0	0	0	0	0	0	0	0	4.44333	#DIV/0!	MAS only
GRMZM2G474783	Zm00001d003520	AT3G20300.1 Protein of unknown function (DUF3537); LOC_Os04g37520.1 extracellular ligand-gated ion channel, putative, expressed	protein_coding	pollen allergen	AT3G20300.1	LOC_Os04g37520.1	0	0	20.6467	0	0	0	0	0	42.3533	5.83667	0	0	0	5.29513	539.213	101.832	MAS only
GRMZM2G364328	Zm00001d002888	AT1G25270.1 nodulin MtN21 /EamA-like transporter family protein; LOC_Os04g59120.1 auxin-induced protein 5NG4, putative, expressed	protein_coding	pollen allergen	AT1G25270.1	LOC_Os04g59120.1	0	0	0	0	0	0	0	0	0	0	0	0	0	0	30.0233	#DIV/0!	MAS only
GRMZM2G101290	Zm00001d002741	AT5G43330.1 Lactate/malate dehydrogenase family protein; LOC_Os04g46560.1 lactate/malate dehydrogenase, putative, expressed	protein_coding	pollen allergen	AT5G43330.1	LOC_Os04g46560.1	0	0	0	0	0	0	0	0	0	0	0	0	0	0	6.22667	#DIV/0!	MAS only
GRMZM2G132756	Zm00001d002732	AT1G02040.1 C2H2-type zinc finger family protein; LOC_Os04g46670.1 ZOS4-09 - C2H2 zinc finger protein, expressed	protein_coding	pollen allergen	AT1G02040.1	LOC_Os04g46670.1	0	0	0	0	0	0	0	0	0	0	0	0	0	0	272.2	#DIV/0!	MAS only
GRMZM2G027891	Zm00001d002679	msl3 - mechanosensitive channel of small conductance-like3	protein_coding	pollen allergen	AT3G14810.1	LOC_Os04g47320.1	0	0	0	9.20667	11.7633	0.503333	0	0	3.01667	1.65333	0	0	0	2.01103	209.65	104.25	MAS only
GRMZM2G169553	Zm00001d002515	AT4G18210.1 ATPUP10,PUP10 purine permease 10; LOC_Os04g49739.1 purine permease, putative, expressed	protein_coding	pollen allergen	AT4G18210.1	LOC_Os04g49739.1	0	0	0	0	0	0	0	0	0	0	0	0	0	0	15.3067	#DIV/0!	MAS only
GRMZM2G072614	Zm00001d002400	LOC_Os03g02300.1 expressed protein	protein_coding	unknown.rice		LOC_Os03g02300.1	0	0	0	0	0	0	0	0	0	0	0	0	0	0	18.62	#DIV/0!	MAS only
GRMZM2G416045	Zm00001d002365	AT5G14860.1 UDP-Glycosyltransferase superfamily protein; LOC_Os06g39070.1 UDP-glucoronosyl and UDP-glucosyl transferase, putative, expressed	protein_coding	other	AT5G14860.1	LOC_Os06g39070.1	0	0	0	0	0	0	0	0	0	0	0	0	0	0	183.39	#DIV/0!	MAS only
GRMZM2G000047	Zm00001d002269	potassium transporter putative	protein_coding	pollen allergen	AT4G13420.1	LOC_Os08g39950.1	0	0	0	0	0	0	0	0	0	0	0	0	0	0	7.88	#DIV/0!	MAS only
GRMZM2G175321	Zm00001d002176	AT1G24400.1 AATL2,ATLHT2,LHT2 lysine histidine transporter 2; LOC_Os12g14100.1 amino acid transporter, putative, expressed	protein_coding	pollen allergen	AT1G24400.1	LOC_Os12g14100.1	0	0	0	0	0	0	0	0	0	0	0	0	0	0	33.5233	#DIV/0!	MAS only
GRMZM2G470694	Zm00001d002173	AT4G21390.1 B120 S-locus lectin protein kinase family protein; LOC_Os04g54070.1 receptor-like kinase, putative, expressed	protein_coding	pollen allergen	AT4G21390.1	LOC_Os04g54070.1	0	0	0	0	0	0	0	0	0	0	0	0	0	0	18.1	#DIV/0!	MAS only
GRMZM2G352359	Zm00001d002124	AT2G26450.1 Plant invertase/pectin methylesterase inhibitor superfamily; LOC_Os04g54850.1 pectinesterase, putative, expressed	protein_coding	pollen allergen	AT2G26450.1	LOC_Os04g54850.1	0	0	0	0	0	0	0	0	0	0	0	0	0	0	354.33	#DIV/0!	MAS only
AC199343.3_FG013	Zm00001d002123	Glutaredoxin family protein putative	protein_coding	pollen allergen	AT3G28850.1	LOC_Os04g54860.1	0	0	0	0	0	0	0	0	0	0	0	0	0	0	51.3567	#DIV/0!	MAS only
GRMZM2G474039	Zm00001d002074	LOC_Os04g55600.1 expressed protein	protein_coding	unknown.rice		LOC_Os04g55600.1	3.40333	0	0	0	0	0	0	0	0	0	0	0	0	0.261795	39.9367	152.549	MAS only
GRMZM2G443889	Zm00001d002043	AT1G63090.1 AtPP2-A11,PP2-A11 phloem protein 2-A11; LOC_Os03g02550.1 OsFBX76 - F-box domain containing protein, expressed	protein_coding	pollen allergen	AT1G63090.1	LOC_Os03g02550.1	0	0	0	0	0	0	0	0	0	0	0	0	0	0	23.2467	#DIV/0!	MAS only
GRMZM2G321394	Zm00001d001977	AT3G11570.1 TBL8 TRICHOME BIREFRINGENCE-LIKE 8; LOC_Os11g05080.1 powdery mildew resistant protein 5, putative, expressed	protein_coding	other	AT3G11570.1	LOC_Os11g05080.1	0	0	0	0	0	0	0	0	0	0	0	0	0	0	10.8767	#DIV/0!	MAS only
GRMZM2G071330	Zm00001d001934	AT2G42180.1;LOC_Os04g56995.1 expressed protein	protein_coding	unknown.rice	AT2G42180.1	LOC_Os04g56995.1	0	0	0	0	0	0	0	0	0	0	0	0	4.56333	0.351026	57.33	163.321	MAS only
GRMZM2G153262	Zm00001d000355	AT1G43080.1 Pectin lyase-like superfamily protein; LOC_Os06g35370.1 polygalacturonase, putative, expressed	protein_coding	pollen allergen	AT1G43080.1	LOC_Os06g35370.1	0	0	0	0	0	0	0	0	0.206667	0	0	0	0	0.0158974	578.547	36392.5	MAS only
AC185648.3_FG007	no gene ID in v4	AT1G43580.1 Sphingomyelin synthetase family protein	protein_coding	pollen allergen	AT1G43580.1	LOC_Os04g34620.1	0	0	0.366667	0	0	0	0	0	0	0	0	0	0	0.0282051	357.48	12674.3	MAS only
AC191589.3_FG003	no gene ID in v4	unknown function	protein_coding	unknown.maize			0	0	0	0	0	0	0	0	0	0	0	0	0	0	6.64333	#DIV/0!	MAS only
AC194356.3_FG002	no gene ID in v4	unknown function	protein_coding	unknown.maize			0	0	0	0	0	0	0	0	0	0	0	0	0	0	30.8633	#DIV/0!	MAS only
AC202567.4_FG004	no gene ID in v4	unknown function	protein_coding	pollen allergen	AT3G50910.1	LOC_Os02g47580.1	0	0	0	0	0	0	0	0	0	0	0	0	0	0	15.6467	#DIV/0!	MAS only
AC204563.3_FG011	no gene ID in v4	unknown function	protein_coding	pollen allergen	AT5G48520.1	LOC_Os07g08810.1	0	0	0	0	0	0	0	2.49	0	0	0	0	0	0.191538	35.5967	185.846	MAS only
AC205544.3_FG004	no gene ID in v4	unknown function	protein_coding	unknown.maize			0	0	0	0	0	0	0	0	0	0	0	0	0	0	16.2633	#DIV/0!	MAS only
AC207206.3_FG001	no gene ID in v4	unknown function	protein_coding	unknown.maize			0	0	0	0	0	0	0	0	0	0	0	0	0	0	28.86	#DIV/0!	MAS only
AC208826.3_FG003	no gene ID in v4	unknown function	protein_coding	unknown.maize			0	0	0	0	0	0	0	0	0	0	0	0	0	0	4.87667	#DIV/0!	MAS only
AC211669.4_FG003	no gene ID in v4	unknown function	protein_coding	unknown.maize			0	0.81	0	0	0	0	0	0	0	0	0	0	0	0.0623077	12.6533	203.078	MAS only
AC216247.3_FG004	no gene ID in v4	unknown function	protein_coding	unknown.maize			0	0	0	0	0	0	0	6.69333	0	0	0	0	0	0.514872	57.0633	110.83	MAS only
AC216891.3_FG004	no gene ID in v4	unknown function	protein_coding	unknown.maize			0	0	0	0	0	0	0	0	0	0	0	0	0	0	20.6533	#DIV/0!	MAS only
AC218005.3_FG003	no gene ID in v4	unknown function	protein_coding	unknown.rice		LOC_Os09g29690.1	0	0	0	0	0	0	0	0	0	0	0	0	0	0	5.06	#DIV/0!	MAS only
AC233955.1_FG002	no gene ID in v4	unknown function	protein_coding	pollen allergen	AT1G56423.1	LOC_Os03g19400.1	0	5.04	0.426667	0	0	0	0	1.20667	0	1.64	0	0	1.36667	0.744615	156.083	209.616	MAS only
AC234202.1_FG004	no gene ID in v4	unknown function	protein_coding	unknown.arabidopsis	AT1G43722.1	LOC_Os05g02720.1	0	0	0	0	0	0	0	0	0	0	0	0	0	0	1.38	#DIV/0!	MAS only
GRMZM2G004761	no gene ID in v4	unknown function	protein_coding	unknown.maize			0	0	0	0	0	0	0	0	0	0	0	0	0	0	4.88333	#DIV/0!	MAS only
GRMZM2G009370	no gene ID in v4	Calcium-dependent lipid-binding (CaLB domain) family protein	protein_coding	pollen allergen	AT1G48590.2	LOC_Os07g31830.1	3.21667	2.22	0	0	5.75	0.61	0	0	0.283333	0.726667	1.15667	0	1.14	1.16179	263.713	226.988	MAS only
GRMZM2G012064	no gene ID in v4	unknown function	protein_coding	unknown.maize			0	1.99667	0	8.59	0	0	0	0	0	0	0	0	0	0.814359	262.24	322.02	MAS only
GRMZM2G020478	no gene ID in v4	Protein kinase superfamily protein	protein_coding	pollen allergen	AT1G51170.1	LOC_Os08g39460.1	13.6367	9.3	1.01	0	0	1.24667	0	0	0	0	0	0	0	1.93795	496.203	256.046	MAS only
GRMZM2G028662	no gene ID in v4	Sorbitol transporter; AT3G18830.1 (ATPLT5, ATPMT5, PMT5) polyol/monosaccharide transporter 5; LOC_Os07g39400.1 polyol transporter 5 putative	protein_coding	pollen allergen	AT3G18830.1	LOC_Os07g39400.1	0	0	0	0	0	0	0	0	0	0	0	0	0	0	1.09333	#DIV/0!	MAS only
GRMZM2G040706	no gene ID in v4	unknown function	protein_coding	unknown.maize			0	0	0	0	0	0	0	0	0	0	0	0	0	0	4.24667	#DIV/0!	MAS only
GRMZM2G043340	no gene ID in v4	pld4 - phospholipase D4	protein_coding	pollen allergen	AT3G15730.1	LOC_Os05g07880.1	0	0	0	0	0	0	0	0	0	0	0	0	0	0	818.013	#DIV/0!	MAS only
GRMZM2G045096	no gene ID in v4	LOC_Os02g55510.1 CXXXC2 - Cysteine-rich protein with paired CXXXC motifs precursor putative	protein_coding	other		LOC_Os02g55510.1	3.1	0	0	0	0	0	0	0	2.87667	0	0	0	0	0.459744	5668.62	12330	MAS only
GRMZM2G057223	no gene ID in v4	unknown function	protein_coding	pollen allergen	AT5G18130.1	LOC_Os03g59180.2	10.9133	0.85	0	0	0	0	0	0	0	0	0	0	0	0.904872	101.56	112.237	MAS only
GRMZM2G061339	no gene ID in v4	unknown function	protein_coding	unknown.maize			0	0	0	0	0	0	0	0	0	0	0	0	0	0	8.17333	#DIV/0!	MAS only
GRMZM2G064370	no gene ID in v4	unknown function	protein_coding	unknown.maize			0	0	0	0	0	0	0	0	0	0	0	0	0	0	6.53	#DIV/0!	MAS only
GRMZM2G064544	no gene ID in v4	unknown function	protein_coding	unknown.maize			0	0	0	0	0	0	0	0	0	0	0	0	0	0	31.98	#DIV/0!	MAS only
GRMZM2G066675	no gene ID in v4	AT3G07840.1 Pectin lyase-like superfamily protein; LOC_Os06g35370.1 polygalacturonase, putative, expressed	protein_coding	pollen allergen	AT3G07840.1	LOC_Os06g35370.1	0	0	0	0	0	0	0	0	0.05	0	0	0	0	0.00384615	496.097	128985	MAS only
GRMZM2G067833	no gene ID in v4	unknown function	protein_coding	unknown.maize			0	0	0	0	0	0	0	0	0	0	0	0	0	0	1.28333	#DIV/0!	MAS only
GRMZM2G069122	no gene ID in v4	AT5G65900.1 DEA(D/H)-box RNA helicase family protein;	protein_coding	other	AT5G65900.1	LOC_Os03g58810.1	0	0	0	0	0	0	0	0	0	0	0	0	0	0	1.46333	#DIV/0!	MAS only
GRMZM2G069254	no gene ID in v4	AT4G22745.1 MBD1 methyl-CPG-binding domain 1; LOC_Os05g33550.1 methyl-binding domain protein MBD, putative, expressed	protein_coding	pollen allergen	AT4G22745.1	LOC_Os05g33550.1	0	0	0	0	0	0	0	0	0	0	0	0	0	0	1.68333	#DIV/0!	MAS only
GRMZM2G071217	no gene ID in v4	AT5G13700.1 APAO,ATPAO1,PAO1 polyamine oxidase 1; LOC_Os09g20260.1 polyamine oxidase precursor, putative, expressed	protein_coding	pollen allergen	AT5G13700.1	LOC_Os09g20260.1	0	0	0	0	0	0	0	0	0	0	0	0	0	0	35.8067	#DIV/0!	MAS only
GRMZM2G071343	no gene ID in v4	AT5G13700.1 APAO,ATPAO1,PAO1 polyamine oxidase 1; LOC_Os09g20284.1 amine oxidase, flavin-containing, domain containing protein, expressed	protein_coding	pollen allergen	AT5G13700.1	LOC_Os09g20284.1	0	0	0	0	0	0	0	0	0	0	0	0	0	0	28.7033	#DIV/0!	MAS only
GRMZM2G087228	no gene ID in v4	unknown function	protein_coding	unknown.maize			0	0	0	0	0	0	0	0	0	0	0	0	0	0	21.1033	#DIV/0!	MAS only
GRMZM2G090025	no gene ID in v4	AT5G01340.1 Mitochondrial substrate carrier family protein; LOC_Os03g18160.1 mitochondrial carrier protein, putative, expressed	protein_coding	pollen allergen	AT5G01340.1	LOC_Os03g18160.1	0	0	0	0	0	0	0	0	0	0	0	0	0	0	2.89	#DIV/0!	MAS only
GRMZM2G101856	no gene ID in v4	unknown function	protein_coding	unknown.maize			0	0	0	0	0	0	0	0	0	0	0	0	0	0	1.48333	#DIV/0!	MAS only
GRMZM2G112374	no gene ID in v4	unknown function	protein_coding	unknown.maize			0	0	0	0	0	0	0	0	0	0	0	0	0	0	4.93667	#DIV/0!	MAS only
GRMZM2G112623	no gene ID in v4	unknown function	protein_coding	unknown.maize			0	1.49667	0	0	0	0	0	0	0	0	0	0	0	0.115128	27.85	241.904	MAS only
GRMZM2G113818	no gene ID in v4	AT1G44750.1 ATPUP11,PUP11 purine permease 11; LOC_Os04g49739.1 purine permease, putative, expressed	protein_coding	pollen allergen	AT1G44750.1	LOC_Os04g49739.1	0	0	0	0	0	0	0	0	0	0	0	0	0	0	62.2067	#DIV/0!	MAS only
GRMZM2G114001	no gene ID in v4	AT3G24460.1 Serinc-domain containing serine and sphingolipid biosynthesis protein; LOC_Os04g42720.1 TMS membrane protein/tumour differentially expressed protein, putative, expressed	protein_coding	pollen allergen	AT3G24460.1	LOC_Os04g42720.1	0	0	0	0	0	0	0	0	0	0	0	0	0	0	45.51	#DIV/0!	MAS only
GRMZM2G114427	no gene ID in v4	AT1G75450.1 ATCKX5,ATCKX6,CKX5 cytokinin oxidase 5; LOC_Os02g12780.1 cytokinin dehydrogenase precursor, putative, expressed	protein_coding	CTK signal	AT1G75450.1	LOC_Os02g12780.1	0	0.59	0	0	0	0	0	0	0	0	0	0	0	0.0453846	26.9367	593.52	MAS only
GRMZM2G114866	no gene ID in v4	pseudogene	pseudogene	TE			0	0	0	0	0	0	0	0	0	0	0	0	0	0	2.96333	#DIV/0!	MAS only
GRMZM2G119475	no gene ID in v4	LOC_Os05g16395.1 expressed protein	protein_coding	unknown.rice		LOC_Os05g16395.1	0	0	0	0	0	0	0	0	0	0	0	0	0	0	21.2667	#DIV/0!	MAS only
GRMZM2G122979	no gene ID in v4	unknown function	protein_coding	unknown.maize			0	0	0	0	0	0	0	0	0	0	0	0	0	0	3.93667	#DIV/0!	MAS only
GRMZM2G127236	no gene ID in v4	AT1G65680.1 ATEXPB2,ATHEXP BETA 1.4,EXPB2 expansin B2; LOC_Os03g01640.1 expansin precursor, putative, expressed	protein_coding	pollen allergen	AT1G65680.1	LOC_Os03g01640.1	0	0	0	0	0	0	0	0	1.62333	0	0	0	0	0.124872	3876.47	31043.6	MAS only
GRMZM2G130401	no gene ID in v4	AT1G02790.1 PGA4 polygalacturonase 4; LOC_Os06g35370.1 polygalacturonase, putative, expressed	protein_coding	pollen allergen	AT1G02790.1	LOC_Os06g35320.1	0	0	0	0	0	0	0	0	0.106667	0	0	0	0	0.00820513	289.93	35335.2	MAS only
GRMZM2G133657	no gene ID in v4	unknown function	protein_coding	unknown.maize			0	0	0	0	0	0	0	0	0	0	0	0	0	0	4.50333	#DIV/0!	MAS only
GRMZM2G135039	no gene ID in v4	unknown function	protein_coding	unknown.maize			0	0	0	0	0	0	0	0	0	0	0	0	0	0	29.7833	#DIV/0!	MAS only
GRMZM2G137550	no gene ID in v4	LOC_Os07g25690.1 subtilisin N-terminal Region family protein, expressed	protein_coding	pollen allergen		LOC_Os07g25690.1	17.6333	30.2833	0	0	0	0	0	0	0	0	0	0	0	3.6859	565.773	153.497	MAS only
GRMZM2G137921	no gene ID in v4	unknown function	protein_coding	unknown.maize			0	0	0	0	0	0	0	0	0	0	0	0	0	0	18.5633	#DIV/0!	MAS only
GRMZM2G138701	no gene ID in v4	AT1G48590.2 Calcium-dependent lipid-binding (CaLB domain) family protein; LOC_Os07g31830.1 GTPase activating protein, putative, expressed	protein_coding	pollen allergen	AT1G48590.2	LOC_Os07g31830.1	3.21333	2.21333	0	0	5.74667	0.606667	0	0	0.283333	0.726667	1.15667	0	1.14	1.16051	263.557	227.104	MAS only
GRMZM2G155873	no gene ID in v4	unknown function	protein_coding	unknown.maize			0	0	0	0	0	0	0	0	0	0	0	0	0	0	7.84667	#DIV/0!	MAS only
GRMZM2G159739	no gene ID in v4	unknown function	protein_coding	unknown.maize			0	0	0	0	0	0	0	0	0	0	0	0	0	0	3.92333	#DIV/0!	MAS only
GRMZM2G162497	no gene ID in v4	LOC_Os09g07160.1 expressed protein	protein_coding	pollen allergen		LOC_Os09g07160.1	0	0	0	0	0	0	0	0	0	0	0	0	0	0	6.74667	#DIV/0!	MAS only
GRMZM2G165129	no gene ID in v4	unknown function	protein_coding	unknown.maize			0	0	0	0	0	0	0	0	0	0	0	0	0	0	3.37667	#DIV/0!	MAS only
GRMZM2G165362	no gene ID in v4	unknown function	protein_coding	unknown.maize			0	0	0	0	0	0	0	0	0	0	0	0	0	0	7.61667	#DIV/0!	MAS only
GRMZM2G177215	no gene ID in v4	unknown function	protein_coding	unknown.maize			0	0	0	0	0	0	0	0	0	0	0	0	0	0	16.42	#DIV/0!	MAS only
GRMZM2G180488	no gene ID in v4	LOC_Os06g27610.1 expressed protein	protein_coding	unknown.rice		LOC_Os10g11240.1	0	0	0	0	0	0	0	0	0	0	0	0	0	0	1.44667	#DIV/0!	MAS only
GRMZM2G180799	no gene ID in v4	unknown function	protein_coding	unknown.maize			0	0	0	0	0	0	0	0	0	0	0	0	0	0	1.01667	#DIV/0!	MAS only
GRMZM2G306693	no gene ID in v4	AT1G02790.1 PGA4 polygalacturonase 4; LOC_Os06g35370.1 polygalacturonase, putative, expressed	protein_coding	pollen allergen	AT1G02790.1	LOC_Os06g35320.1	0	0	0	0	0	0	0	0	0	0	0	0	0	0	99.02	#DIV/0!	MAS only
GRMZM2G312239	no gene ID in v4	AT3G54470.1 uridine 5\'-monophosphate synthase / UMP synthase (PYRE-F) (UMPS); LOC_Os06g45840.2 MYB transcription factor, putative, expressed	protein_coding	TF	AT3G54470.1	LOC_Os06g45840.2	0	0	0	0	0	0	0	0	0	0	0	0	0	0	1.64	#DIV/0!	MAS only
GRMZM2G329131	no gene ID in v4	AT5G59720.1 HSP18.2 heat shock protein 18.2; LOC_Os01g04380.1 hsp20/alpha crystallin family protein, putative, expressed	protein_coding	other	AT5G59720.1	LOC_Os01g04380.1	0	0	0	0	0	0	0	0	0	0	0	0	0	0	16.2767	#DIV/0!	MAS only
GRMZM2G349074	no gene ID in v4	unknown function	protein_coding	unknown.maize			0	0	0	0	0	0	0	0	0	0	0	0	0	0	28.2567	#DIV/0!	MAS only
GRMZM2G355319	no gene ID in v4	unknown function	protein_coding	unknown.maize			0	0	0	0	0	0	0	0	0	0	0	0	0	0	23.39	#DIV/0!	MAS only
GRMZM2G363805	no gene ID in v4	unknown function	protein_coding	unknown.maize			0	0	0	0	0	0	0	0	0	0	0	0	0	0	20.7867	#DIV/0!	MAS only
GRMZM2G367110	no gene ID in v4	unknown function	protein_coding	unknown.maize			0	0	0	0	0	0	0	0	0	0	0	0	0	0	350.5	#DIV/0!	MAS only
GRMZM2G380700	no gene ID in v4	unknown function	protein_coding	unknown.maize			0	0	1.43333	0	0	0	0	0	0	0	0	0	0	0.110256	23.1967	210.388	MAS only
GRMZM2G390358	no gene ID in v4	AT3G14067.1 Subtilase family protein; LOC_Os04g10360.1 OsSub40 - Putative Subtilisin homologue, expressed	protein_coding	pollen allergen	AT3G14067.1	LOC_Os04g10360.1	0	0	0	0	0	0	0	0	0	0	0	0	0	0	160.38	#DIV/0!	MAS only
GRMZM2G395678	no gene ID in v4	LOC_Os02g55510.1 CXXXC2 - Cysteine-rich protein with paired CXXXC motifs precursor, putative, expressed	protein_coding	other		LOC_Os02g55500.1	0	0	0	0	0	0	0	0	0	0	0	0	0	0	17.6333	#DIV/0!	MAS only
GRMZM2G424020	no gene ID in v4	AT3G58480.1 calmodulin-binding family protein; LOC_Os03g07110.1 calmodulin-binding protein, putative, expressed	protein_coding	pollen allergen	AT3G58480.1	LOC_Os03g07110.1	0.216667	0.116667	0.963333	0	0	0.92	0.55	0.713333	0.143333	0	1.02333	1.7	0.203333	0.503846	144.48	286.754	MAS only
GRMZM2G441080	no gene ID in v4	unknown function	protein_coding	unknown.maize			0	0	0	0	0	0	0	0	0	0	0	0	0	0	210.353	#DIV/0!	MAS only
GRMZM2G454797	no gene ID in v4	unknown function	protein_coding	unknown.maize			0	0	0	0	0	0	0	0	0.32	0	0	0	0	0.0246154	11.2233	455.948	MAS only
GRMZM2G459354	no gene ID in v4	unknown function	protein_coding	unknown.maize			0	0	0	0	0	0	0	0	0	0	0	0	0	0	2.44	#DIV/0!	MAS only
GRMZM2G468222	no gene ID in v4	unknown function	protein_coding	unknown.maize			0	0	0	0	0	0	0	0	0	0	0	0	0	0	28.9333	#DIV/0!	MAS only
GRMZM2G478078	no gene ID in v4	pseudogene	pseudogene	TE			0	0	0	0	0	0	0	0	2.03	1.02333	0	0	0	0.234872	51.7633	220.39	MAS only
GRMZM2G495171	no gene ID in v4	unknown function	protein_coding	unknown.maize			0	0	0	0	0	0	0	0	0	0	0	0	0	0	41.74	#DIV/0!	MAS only
GRMZM2G500141	no gene ID in v4	unknown function	protein_coding	unknown.maize			0	0	0	0	0	0	0	0	0	0	0	0	0	0	9.02667	#DIV/0!	MAS only
GRMZM2G535409	no gene ID in v4	LOC_Os10g19914.1 hypothetical protein	protein_coding	other		LOC_Os10g19914.1	0	0	0	0	0	0	0	0	0	0	0	0	0	0	21.0733	#DIV/0!	MAS only
GRMZM2G541448	no gene ID in v4	unknown function	protein_coding	unknown.maize			0	0	0	0	0	0	0	0	0	0	0	0	0	0	247.307	#DIV/0!	MAS only
GRMZM2G564932	no gene ID in v4	unknown function	protein_coding	unknown.maize			0	0	0	0	0	0	0	0	0	0	0	0	0	0	14.8	#DIV/0!	MAS only
GRMZM2G700576	no gene ID in v4	unknown function	protein_coding	unknown.maize			0	0	0	0	0	0	0	0	0	0	0	0	0	0	14.3267	#DIV/0!	MAS only
GRMZM2G700954	no gene ID in v4	unknown function	protein_coding	unknown.maize			0	0	0	0	0	0	0	0	0	0	0	0	0	0	28.0933	#DIV/0!	MAS only
GRMZM2G701857	no gene ID in v4	unknown function	protein_coding	unknown.maize			0	0	0	0	0	0	0	0	0	0	0	0	0	0	5.44333	#DIV/0!	MAS only
GRMZM2G703889	no gene ID in v4	AT3G51270.1 protein serine/threonine kinases;ATP binding;catalytics; LOC_Os01g66520.1 serine/threonine-protein kinase RIO-like, putative, expressed	protein_coding	kinase	AT3G51270.1	LOC_Os01g66520.1	0	0	0.01	0	0	0	0	0	0	0	0	0	0	0.000769231	7.36333	9572.33	MAS only
GRMZM5G807756	no gene ID in v4	unknown function	protein_coding	unknown.maize			0	0	0	0	0	0	0	0	0	0	0	0	0	0	8.44	#DIV/0!	MAS only
GRMZM5G808292	no gene ID in v4	unknown function	protein_coding	unknown.maize			0	0	0	0	0	0	0	0	12.3567	0	0	0	0	0.950513	120.603	126.882	MAS only
GRMZM5G815214	no gene ID in v4	unknown function	protein_coding	unknown.maize			0	0	0	0	0	1.59333	0	0	0	1.22333	0	0	0	0.216667	37.4	172.615	MAS only
GRMZM5G816304	no gene ID in v4	AT5G16710.1 DHAR3 dehydroascorbate reductase 1; LOC_Os02g51030.1 methyltransferase domain containing protein, putative, expressed	protein_coding	other	AT5G16710.1	LOC_Os02g51030.1	0	0	0	0	0	0	0	0	0	0	0	0	0	0	5.81333	#DIV/0!	MAS only
GRMZM5G824921	no gene ID in v4	unknown function	protein_coding	unknown.maize			0	0	0	0	0	0	0	0	0	0	0	0	0	0	5.54	#DIV/0!	MAS only
GRMZM5G830293	no gene ID in v4	Myb-like DNA-binding domain containing protein putativ	protein_coding	TF	AT2G01060.1	LOC_Os05g41240.2	0	0	0	0	0	0	0	0	0	0	0	0	0	0	1.01667	#DIV/0!	MAS only
GRMZM5G834076	no gene ID in v4	unknown function	protein_coding	unknown.maize			0	0	0	0	0	0	0	0	0	0	0	0	0	0	3.67	#DIV/0!	MAS only
GRMZM5G836767	no gene ID in v4	unknown function	protein_coding	unknown.maize			0	0	0	0	0	0	0	0	0	0	0	0	0	0	65.2767	#DIV/0!	MAS only
GRMZM5G839743	no gene ID in v4	unknown function	protein_coding	unknown.maize			0	0	0	0	0	0	0	0	0	0	0	0	0	0	23.1433	#DIV/0!	MAS only
GRMZM5G841594	no gene ID in v4	unknown function	protein_coding	unknown.maize			0	0	0	0	0	0	0	0	0	0	0	0	0	0	3.45667	#DIV/0!	MAS only
GRMZM5G853930	no gene ID in v4	unknown function	protein_coding	unknown.maize			0	0	0	0	0	0	0	0	0	0	0	0	0	0	13.5067	#DIV/0!	MAS only
GRMZM5G862063	no gene ID in v4	unknown function	protein_coding	unknown.maize			0	0	0	0	0	0	0	0	0	0	0	0	0	0	12.6567	#DIV/0!	MAS only
GRMZM5G867613	no gene ID in v4	unknown function	protein_coding	unknown.maize			0	0	0	0	0	0	0	0	0	0	0	0	0	0	62.48	#DIV/0!	MAS only
GRMZM5G885287	no gene ID in v4	unknown function	protein_coding	unknown.maize			0	0	0	0	0	0	0	0	0	0	0	0	0	0	1031.03	#DIV/0!	MAS only
GRMZM5G887130	no gene ID in v4	unknown function	protein_coding	unknown.maize			0	0	4.60667	0	0	0	0	5.91667	2.28	3.15667	0	0	0	1.22769	139.773	113.85	MAS only
GRMZM5G891558	no gene ID in v4	unknown function	protein_coding	unknown.maize			0	0	0	0	0	0	0	0	0	0	0	0	0	0	8.63333	#DIV/0!	MAS only
GRMZM5G896252	no gene ID in v4	unknown function	protein_coding	unknown.maize			0	0	0	0	0	0	0	0	0	0	0	0	0	0	81.8133	#DIV/0!	MAS only
