# Supplementary material for: A Rapid Pipeline for Pollen- and Anther-Specific Gene Discovery Based on Transcriptome Profiling Analysis of Maize Tissues
Source: Int J Mol Sci. 2021 Jun 26;22(13):6877. doi: 10.3390/ijms22136877 (PMC8267723; doi:10.3390/ijms22136877)
Supplement: Supplementary file 1 [file ijms-22-06877-s001.zip › Table S4 GO term enrichment analysis of MPS and MAS genes.xlsx]

## Sheet: sheet1
Table A4 GO term enrichment analysis of MPS and MAS genes
A. Go term enrichment of MPS genes
GO ID (level1)	GO Term (level1)	GO ID (level2)	GO Term (level2)	number_of_out (All)	Genes_of_out
GO:0008150	Biological Process	GO:0071840	cellular component organization or biogenesis	66	AC231426.1_FG002,AC233954.1_FG004,GRMZM2G001195,GRMZM2G001924,GRMZM2G004927,GRMZM2G012328,GRMZM2G021051,GRMZM2G024887,GRMZM2G027187,GRMZM2G030531,GRMZM2G043353,GRMZM2G043415,GRMZM2G049758,GRMZM2G053839,GRMZM2G059052,GRMZM2G060400,GRMZM2G062996,GRMZM2G070465,GRMZM2G070961,GRMZM2G071327,GRMZM2G074361,GRMZM2G075588,GRMZM2G079387,GRMZM2G080907,GRMZM2G093772,GRMZM2G097122,GRMZM2G097533,GRMZM2G099827,G…
GO:0008150	Biological Process	GO:0051704	multi-organism process	43	GRMZM2G000376,GRMZM2G005643,GRMZM2G007685,GRMZM2G007708,GRMZM2G020852,GRMZM2G027187,GRMZM2G036832,GRMZM2G043353,GRMZM2G044269,GRMZM2G053749,GRMZM2G059052,GRMZM2G060937,GRMZM2G061764,GRMZM2G070961,GRMZM2G072886,GRMZM2G089699,GRMZM2G097533,GRMZM2G109973,GRMZM2G121631,GRMZM2G126922,GRMZM2G127106,GRMZM2G133006,GRMZM2G133588,GRMZM2G134192,GRMZM2G136170,GRMZM2G138198,GRMZM2G139431,GRMZM2G139513,GRMZM2G…
GO:0008150	Biological Process	GO:0022414	reproductive process	42	GRMZM2G000376,GRMZM2G005643,GRMZM2G007685,GRMZM2G007708,GRMZM2G020852,GRMZM2G021051,GRMZM2G036832,GRMZM2G043353,GRMZM2G044269,GRMZM2G053749,GRMZM2G059052,GRMZM2G060937,GRMZM2G061764,GRMZM2G070961,GRMZM2G072886,GRMZM2G080907,GRMZM2G089699,GRMZM2G097533,GRMZM2G098744,GRMZM2G109973,GRMZM2G121631,GRMZM2G127106,GRMZM2G133588,GRMZM2G136170,GRMZM2G138198,GRMZM2G139431,GRMZM2G139513,GRMZM2G139517,GRMZM2G…
GO:0008150	Biological Process	GO:0000003	reproduction	42	GRMZM2G000376,GRMZM2G005643,GRMZM2G007685,GRMZM2G007708,GRMZM2G020852,GRMZM2G021051,GRMZM2G036832,GRMZM2G043353,GRMZM2G044269,GRMZM2G053749,GRMZM2G059052,GRMZM2G060937,GRMZM2G061764,GRMZM2G070961,GRMZM2G072886,GRMZM2G080907,GRMZM2G089699,GRMZM2G097533,GRMZM2G098744,GRMZM2G109973,GRMZM2G121631,GRMZM2G127106,GRMZM2G133588,GRMZM2G136170,GRMZM2G138198,GRMZM2G139431,GRMZM2G139513,GRMZM2G139517,GRMZM2G…
GO:0008150	Biological Process	GO:0040007	growth	20	GRMZM2G021051,GRMZM2G043353,GRMZM2G059052,GRMZM2G070961,GRMZM2G079387,GRMZM2G093772,GRMZM2G097533,GRMZM2G136170,GRMZM2G138198,GRMZM2G157803,GRMZM2G162461,GRMZM2G167276,GRMZM2G171349,GRMZM2G335930,GRMZM2G353659,GRMZM2G365815,GRMZM2G416733,GRMZM2G442148,GRMZM2G503156,GRMZM2G556845
GO:0008150	Biological Process	GO:0048519	negative regulation of biological process	24	GRMZM2G003838,GRMZM2G006366,GRMZM2G008047,GRMZM2G060400,GRMZM2G066950,GRMZM2G078804,GRMZM2G079661,GRMZM2G096897,GRMZM2G112100,GRMZM2G112984,GRMZM2G122230,GRMZM2G125356,GRMZM2G128549,GRMZM2G134219,GRMZM2G137676,GRMZM2G138999,GRMZM2G143335,GRMZM2G167149,GRMZM2G309944,GRMZM2G314663,GRMZM2G323558,GRMZM2G451028,GRMZM2G462635,GRMZM2G482245
GO:0008150	Biological Process	GO:0051179	localization	61	AC194457.3_FG001,AC216731.3_FG002,GRMZM2G001195,GRMZM2G004440,GRMZM2G018148,GRMZM2G019209,GRMZM2G025680,GRMZM2G027019,GRMZM2G033359,GRMZM2G037912,GRMZM2G040871,GRMZM2G049238,GRMZM2G059538,GRMZM2G065012,GRMZM2G075588,GRMZM2G077828,GRMZM2G083248,GRMZM2G084440,GRMZM2G086340,GRMZM2G089288,GRMZM2G090627,GRMZM2G095441,GRMZM2G097533,GRMZM2G098744,GRMZM2G104363,GRMZM2G105219,GRMZM2G112377,GRMZM2G115190,G…
GO:0008150	Biological Process	GO:0007610	behavior	1	GRMZM2G027187
GO:0008150	Biological Process	GO:0032501	multicellular organismal process	37	AC206223.3_FG008,GRMZM2G000376,GRMZM2G021051,GRMZM2G036832,GRMZM2G043353,GRMZM2G044269,GRMZM2G059052,GRMZM2G060732,GRMZM2G061764,GRMZM2G070961,GRMZM2G072292,GRMZM2G073380,GRMZM2G079387,GRMZM2G080907,GRMZM2G092672,GRMZM2G093772,GRMZM2G097533,GRMZM2G098744,GRMZM2G135456,GRMZM2G136170,GRMZM2G138198,GRMZM2G157803,GRMZM2G162461,GRMZM2G167276,GRMZM2G171349,GRMZM2G174565,GRMZM2G177461,GRMZM2G301647,GRMZ…
GO:0008150	Biological Process	GO:0032502	developmental process	36	AC206223.3_FG008,GRMZM2G021051,GRMZM2G027187,GRMZM2G036832,GRMZM2G043353,GRMZM2G059052,GRMZM2G060732,GRMZM2G070961,GRMZM2G072292,GRMZM2G073380,GRMZM2G079387,GRMZM2G080907,GRMZM2G092672,GRMZM2G093772,GRMZM2G097533,GRMZM2G098744,GRMZM2G135456,GRMZM2G136170,GRMZM2G138198,GRMZM2G157803,GRMZM2G162461,GRMZM2G167276,GRMZM2G171349,GRMZM2G174565,GRMZM2G177461,GRMZM2G301647,GRMZM2G309063,GRMZM2G335930,GRMZ…
GO:0008150	Biological Process	GO:0050789	regulation of biological process	57	AC206223.3_FG008,AC233853.1_FG002,AC233954.1_FG004,GRMZM2G003838,GRMZM2G006366,GRMZM2G008047,GRMZM2G010319,GRMZM2G060400,GRMZM2G066950,GRMZM2G070465,GRMZM2G072292,GRMZM2G073380,GRMZM2G078804,GRMZM2G079661,GRMZM2G096897,GRMZM2G097533,GRMZM2G112100,GRMZM2G112984,GRMZM2G114354,GRMZM2G122230,GRMZM2G125356,GRMZM2G128549,GRMZM2G134219,GRMZM2G135456,GRMZM2G136400,GRMZM2G137676,GRMZM2G138198,GRMZM2G13899…
GO:0008150	Biological Process	GO:0044699	single-organism process	156	AC194457.3_FG001,AC197577.2_FG002,AC205012.3_FG002,AC206223.3_FG008,AC216731.3_FG002,AC233954.1_FG004,GRMZM2G000376,GRMZM2G004440,GRMZM2G010319,GRMZM2G012263,GRMZM2G012966,GRMZM2G013967,GRMZM2G015232,GRMZM2G015395,GRMZM2G018148,GRMZM2G019209,GRMZM2G021051,GRMZM2G021277,GRMZM2G021889,GRMZM2G024887,GRMZM2G026258,GRMZM2G027019,GRMZM2G027187,GRMZM2G028574,GRMZM2G029144,GRMZM2G033359,GRMZM2G036832,GRM…
GO:0008150	Biological Process	GO:0023052	signaling	11	GRMZM2G072292,GRMZM2G073380,GRMZM2G097533,GRMZM2G114354,GRMZM2G136400,GRMZM2G347047,GRMZM2G372780,GRMZM2G375975,GRMZM2G390896,GRMZM5G836990,GRMZM5G882078
GO:0008150	Biological Process	GO:0065007	biological regulation	59	AC206223.3_FG008,AC233853.1_FG002,AC233954.1_FG004,GRMZM2G003838,GRMZM2G006366,GRMZM2G008047,GRMZM2G010319,GRMZM2G060400,GRMZM2G060732,GRMZM2G066950,GRMZM2G070465,GRMZM2G072292,GRMZM2G073380,GRMZM2G078804,GRMZM2G079661,GRMZM2G096897,GRMZM2G097533,GRMZM2G112100,GRMZM2G112984,GRMZM2G114354,GRMZM2G122230,GRMZM2G125356,GRMZM2G128549,GRMZM2G134219,GRMZM2G135456,GRMZM2G136400,GRMZM2G137676,GRMZM2G13819…
GO:0008150	Biological Process	GO:0002376	immune system process	1	GRMZM2G177461
GO:0008150	Biological Process	GO:0009987	cellular process	217	AC184164.2_FG006,AC194457.3_FG001,AC197577.2_FG002,AC203294.3_FG001,AC205012.3_FG002,AC206223.3_FG008,AC214743.3_FG002,AC216731.3_FG002,AC231426.1_FG002,AC233853.1_FG002,AC233954.1_FG004,GRMZM2G000376,GRMZM2G001195,GRMZM2G001924,GRMZM2G003059,GRMZM2G004330,GRMZM2G004440,GRMZM2G004927,GRMZM2G010319,GRMZM2G012328,GRMZM2G012966,GRMZM2G014618,GRMZM2G015395,GRMZM2G015418,GRMZM2G018148,GRMZM2G018372,GR…
GO:0008150	Biological Process	GO:0050896	response to stimulus	60	AC205012.3_FG002,AC209744.3_FG001,GRMZM2G000376,GRMZM2G012263,GRMZM2G012966,GRMZM2G021051,GRMZM2G025833,GRMZM2G027019,GRMZM2G027187,GRMZM2G029144,GRMZM2G033359,GRMZM2G042421,GRMZM2G045278,GRMZM2G053637,GRMZM2G063435,GRMZM2G064698,GRMZM2G065012,GRMZM2G070961,GRMZM2G072292,GRMZM2G073380,GRMZM2G074309,GRMZM2G077466,GRMZM2G079387,GRMZM2G086340,GRMZM2G097533,GRMZM2G098744,GRMZM2G108077,GRMZM2G112377,G…
GO:0008150	Biological Process	GO:0048518	positive regulation of biological process	2	AC233954.1_FG004,GRMZM2G070465
GO:0008150	Biological Process	GO:0008152	metabolic process	208	AC184164.2_FG006,AC190609.3_FG004,AC197577.2_FG002,AC203294.3_FG001,AC205012.3_FG002,AC206223.3_FG008,AC214743.3_FG002,AC233853.1_FG002,GRMZM2G001924,GRMZM2G003059,GRMZM2G003838,GRMZM2G004330,GRMZM2G005798,GRMZM2G006366,GRMZM2G008047,GRMZM2G012263,GRMZM2G012966,GRMZM2G013967,GRMZM2G014618,GRMZM2G015232,GRMZM2G015418,GRMZM2G018372,GRMZM2G020915,GRMZM2G021051,GRMZM2G021277,GRMZM2G021889,GRMZM2G0258…
GO:0003674	Molecular Function	GO:0098772	molecular function regulator	38	GRMZM2G003838,GRMZM2G008047,GRMZM2G012328,GRMZM2G034846,GRMZM2G043415,GRMZM2G059052,GRMZM2G060400,GRMZM2G062996,GRMZM2G066950,GRMZM2G067710,GRMZM2G072089,GRMZM2G078804,GRMZM2G078886,GRMZM2G079661,GRMZM2G084440,GRMZM2G096897,GRMZM2G112984,GRMZM2G122230,GRMZM2G125356,GRMZM2G128549,GRMZM2G136236,GRMZM2G137676,GRMZM2G138999,GRMZM2G150724,GRMZM2G167149,GRMZM2G173729,GRMZM2G174263,GRMZM2G309944,GRMZM2G…
GO:0003674	Molecular Function	GO:0003824	catalytic activity	229	AC184164.2_FG006,AC190609.3_FG004,AC196779.3_FG003,AC197577.2_FG002,AC203294.3_FG001,AC205012.3_FG002,AC214743.3_FG002,AC231426.1_FG002,GRMZM2G001405,GRMZM2G001924,GRMZM2G003059,GRMZM2G003838,GRMZM2G004330,GRMZM2G004927,GRMZM2G005798,GRMZM2G006366,GRMZM2G008047,GRMZM2G010319,GRMZM2G012263,GRMZM2G012328,GRMZM2G012966,GRMZM2G013967,GRMZM2G014618,GRMZM2G015232,GRMZM2G015395,GRMZM2G015418,GRMZM2G0183…
GO:0003674	Molecular Function	GO:0005215	transporter activity	34	AC194457.3_FG001,AC216731.3_FG002,GRMZM2G019209,GRMZM2G025680,GRMZM2G040871,GRMZM2G077828,GRMZM2G083248,GRMZM2G086340,GRMZM2G098744,GRMZM2G105219,GRMZM2G112377,GRMZM2G115190,GRMZM2G120563,GRMZM2G133006,GRMZM2G134192,GRMZM2G141034,GRMZM2G148374,GRMZM2G162461,GRMZM2G166745,GRMZM2G171349,GRMZM2G302559,GRMZM2G317382,GRMZM2G347201,GRMZM2G363557,GRMZM2G366851,GRMZM2G374989,GRMZM2G420004,GRMZM2G430755,G…
GO:0003674	Molecular Function	GO:0016209	antioxidant activity	9	GRMZM2G012263,GRMZM2G029144,GRMZM2G063435,GRMZM2G108077,GRMZM2G122816,GRMZM2G323731,GRMZM2G401179,GRMZM2G439422,GRMZM2G442008
GO:0003674	Molecular Function	GO:0009055	electron carrier activity	11	GRMZM2G010319,GRMZM2G011951,GRMZM2G015232,GRMZM2G092338,GRMZM2G121236,GRMZM2G141263,GRMZM2G145552,GRMZM2G148624,GRMZM2G156754,GRMZM2G701204,GRMZM5G856180
GO:0003674	Molecular Function	GO:0004871	signal transducer activity	2	GRMZM2G114354,GRMZM2G375975
GO:0003674	Molecular Function	GO:0005488	binding	230	AC184164.2_FG006,AC195147.3_FG001,AC203294.3_FG001,AC205012.3_FG002,AC206223.3_FG008,AC214743.3_FG002,AC233853.1_FG002,AC233959.1_FG006,GRMZM2G000376,GRMZM2G001116,GRMZM2G001195,GRMZM2G001924,GRMZM2G002961,GRMZM2G003059,GRMZM2G004330,GRMZM2G004408,GRMZM2G004799,GRMZM2G006366,GRMZM2G011951,GRMZM2G012263,GRMZM2G012544,GRMZM2G012966,GRMZM2G013967,GRMZM2G014618,GRMZM2G015232,GRMZM2G015395,GRMZM2G0154…
GO:0003674	Molecular Function	GO:0001071	nucleic acid binding transcription factor activity	5	AC233853.1_FG002,GRMZM2G333591,GRMZM2G399098,GRMZM2G419901,GRMZM2G438260
GO:0003674	Molecular Function	GO:0005198	structural molecule activity	3	GRMZM2G068745,GRMZM2G076263,GRMZM2G401501
GO:0005575	Cellular Component	GO:0005576	extracellular region	47	GRMZM2G005643,GRMZM2G006366,GRMZM2G007685,GRMZM2G007708,GRMZM2G020852,GRMZM2G022347,GRMZM2G027782,GRMZM2G030265,GRMZM2G030531,GRMZM2G038001,GRMZM2G053749,GRMZM2G058033,GRMZM2G060937,GRMZM2G062811,GRMZM2G072886,GRMZM2G075222,GRMZM2G084440,GRMZM2G089699,GRMZM2G094811,GRMZM2G106899,GRMZM2G109973,GRMZM2G112579,GRMZM2G117603,GRMZM2G121631,GRMZM2G127106,GRMZM2G139431,GRMZM2G139513,GRMZM2G139517,GRMZM2G…
GO:0005575	Cellular Component	GO:0044421	extracellular region part	4	GRMZM2G022347,GRMZM2G075222,GRMZM2G148064,GRMZM2G317406
GO:0005575	Cellular Component	GO:0044425	membrane part	52	AC194457.3_FG001,AC197577.2_FG002,AC216731.3_FG002,GRMZM2G000376,GRMZM2G001195,GRMZM2G027019,GRMZM2G037912,GRMZM2G040871,GRMZM2G053387,GRMZM2G059538,GRMZM2G061764,GRMZM2G068688,GRMZM2G074356,GRMZM2G075100,GRMZM2G075588,GRMZM2G079387,GRMZM2G083248,GRMZM2G094563,GRMZM2G104363,GRMZM2G105219,GRMZM2G112377,GRMZM2G115190,GRMZM2G126922,GRMZM2G132569,GRMZM2G133793,GRMZM2G134192,GRMZM2G136170,GRMZM2G13851…
GO:0005575	Cellular Component	GO:0016020	membrane	107	AC194457.3_FG001,AC197577.2_FG002,AC216731.3_FG002,GRMZM2G000376,GRMZM2G001195,GRMZM2G018372,GRMZM2G025680,GRMZM2G027019,GRMZM2G029716,GRMZM2G030531,GRMZM2G037912,GRMZM2G040871,GRMZM2G042107,GRMZM2G043141,GRMZM2G043353,GRMZM2G044100,GRMZM2G044269,GRMZM2G045278,GRMZM2G048010,GRMZM2G053387,GRMZM2G053637,GRMZM2G059052,GRMZM2G059538,GRMZM2G061764,GRMZM2G063390,GRMZM2G065012,GRMZM2G068688,GRMZM2G07229…
GO:0005575	Cellular Component	GO:0099512	supramolecular fiber	3	GRMZM2G027187,GRMZM2G097122,GRMZM2G117603
GO:0005575	Cellular Component	GO:0030054	cell junction	10	GRMZM2G044100,GRMZM2G045278,GRMZM2G053637,GRMZM2G065012,GRMZM2G073380,GRMZM2G075588,GRMZM2G079387,GRMZM2G101069,GRMZM2G131629,GRMZM2G316679
GO:0005575	Cellular Component	GO:0055044	symplast	10	GRMZM2G044100,GRMZM2G045278,GRMZM2G053637,GRMZM2G065012,GRMZM2G073380,GRMZM2G075588,GRMZM2G079387,GRMZM2G101069,GRMZM2G131629,GRMZM2G316679
GO:0005575	Cellular Component	GO:0032991	macromolecular complex	22	AC233954.1_FG004,GRMZM2G001195,GRMZM2G001924,GRMZM2G015395,GRMZM2G033578,GRMZM2G049758,GRMZM2G068745,GRMZM2G070465,GRMZM2G076263,GRMZM2G104363,GRMZM2G132569,GRMZM2G135629,GRMZM2G136313,GRMZM2G138516,GRMZM2G149474,GRMZM2G333591,GRMZM2G335419,GRMZM2G343437,GRMZM2G348151,GRMZM2G374989,GRMZM2G389789,GRMZM2G401501
GO:0005575	Cellular Component	GO:0005623	cell	140	AC184164.2_FG006,AC205012.3_FG002,AC231426.1_FG002,AC233954.1_FG004,GRMZM2G000376,GRMZM2G001195,GRMZM2G001924,GRMZM2G004927,GRMZM2G012328,GRMZM2G015395,GRMZM2G015418,GRMZM2G018372,GRMZM2G025833,GRMZM2G026171,GRMZM2G027019,GRMZM2G027187,GRMZM2G033359,GRMZM2G033578,GRMZM2G042107,GRMZM2G043141,GRMZM2G043353,GRMZM2G043415,GRMZM2G043575,GRMZM2G044100,GRMZM2G045278,GRMZM2G046509,GRMZM2G053637,GRMZM2G05…
GO:0005575	Cellular Component	GO:0044464	cell part	140	AC184164.2_FG006,AC205012.3_FG002,AC231426.1_FG002,AC233954.1_FG004,GRMZM2G000376,GRMZM2G001195,GRMZM2G001924,GRMZM2G004927,GRMZM2G012328,GRMZM2G015395,GRMZM2G015418,GRMZM2G018372,GRMZM2G025833,GRMZM2G026171,GRMZM2G027019,GRMZM2G027187,GRMZM2G033359,GRMZM2G033578,GRMZM2G042107,GRMZM2G043141,GRMZM2G043353,GRMZM2G043415,GRMZM2G043575,GRMZM2G044100,GRMZM2G045278,GRMZM2G046509,GRMZM2G053637,GRMZM2G05…
GO:0005575	Cellular Component	GO:0043226	organelle	55	AC205012.3_FG002,AC233954.1_FG004,GRMZM2G015395,GRMZM2G025833,GRMZM2G027019,GRMZM2G027187,GRMZM2G033359,GRMZM2G042107,GRMZM2G043353,GRMZM2G043575,GRMZM2G046509,GRMZM2G053637,GRMZM2G054152,GRMZM2G058244,GRMZM2G059052,GRMZM2G061749,GRMZM2G065012,GRMZM2G068745,GRMZM2G070465,GRMZM2G071327,GRMZM2G074361,GRMZM2G075588,GRMZM2G076263,GRMZM2G088245,GRMZM2G097122,GRMZM2G097533,GRMZM2G109842,GRMZM2G112377,G…
GO:0005575	Cellular Component	GO:0044422	organelle part	10	AC233954.1_FG004,GRMZM2G015395,GRMZM2G027019,GRMZM2G027187,GRMZM2G070465,GRMZM2G075588,GRMZM2G097122,GRMZM2G116427,GRMZM2G117603,GRMZM2G135570
B. Go term enrichment of MAS genes
GO:0008150	Biological Process	GO:0051704	multi-organism process	54	AC198515.3_FG011,GRMZM2G000376,GRMZM2G004946,GRMZM2G005643,GRMZM2G007685,GRMZM2G007708,GRMZM2G020852,GRMZM2G027187,GRMZM2G036832,GRMZM2G043353,GRMZM2G044269,GRMZM2G053749,GRMZM2G059052,GRMZM2G060937,GRMZM2G061764,GRMZM2G070961,GRMZM2G072886,GRMZM2G085210,GRMZM2G089699,GRMZM2G097533,GRMZM2G109973,GRMZM2G121631,GRMZM2G126922,GRMZM2G127106,GRMZM2G133006,GRMZM2G133588,GRMZM2G134192,GRMZM2G136170,GRMZ…
GO:0008150	Biological Process	GO:0022414	reproductive process	53	AC198515.3_FG011,GRMZM2G000376,GRMZM2G004946,GRMZM2G005643,GRMZM2G007685,GRMZM2G007708,GRMZM2G020478,GRMZM2G020852,GRMZM2G021051,GRMZM2G036832,GRMZM2G043353,GRMZM2G044269,GRMZM2G053749,GRMZM2G059052,GRMZM2G060937,GRMZM2G061764,GRMZM2G070961,GRMZM2G072886,GRMZM2G080907,GRMZM2G089699,GRMZM2G097533,GRMZM2G098744,GRMZM2G109973,GRMZM2G121631,GRMZM2G127106,GRMZM2G133588,GRMZM2G136170,GRMZM2G138198,GRMZ…
GO:0008150	Biological Process	GO:0000003	reproduction	53	AC198515.3_FG011,GRMZM2G000376,GRMZM2G004946,GRMZM2G005643,GRMZM2G007685,GRMZM2G007708,GRMZM2G020478,GRMZM2G020852,GRMZM2G021051,GRMZM2G036832,GRMZM2G043353,GRMZM2G044269,GRMZM2G053749,GRMZM2G059052,GRMZM2G060937,GRMZM2G061764,GRMZM2G070961,GRMZM2G072886,GRMZM2G080907,GRMZM2G089699,GRMZM2G097533,GRMZM2G098744,GRMZM2G109973,GRMZM2G121631,GRMZM2G127106,GRMZM2G133588,GRMZM2G136170,GRMZM2G138198,GRMZ…
GO:0008150	Biological Process	GO:0051179	localization	97	AC194457.3_FG001,AC197150.3_FG003,AC198515.3_FG011,AC205008.4_FG002,AC209050.3_FG001,AC216731.3_FG002,GRMZM2G000047,GRMZM2G004440,GRMZM2G018148,GRMZM2G019209,GRMZM2G020610,GRMZM2G022440,GRMZM2G027019,GRMZM2G028662,GRMZM2G028812,GRMZM2G033359,GRMZM2G037912,GRMZM2G040871,GRMZM2G045645,GRMZM2G049238,GRMZM2G056799,GRMZM2G059538,GRMZM2G062844,GRMZM2G065012,GRMZM2G066464,GRMZM2G067508,GRMZM2G070978,GRM…
GO:0008150	Biological Process	GO:0040007	growth	24	GRMZM2G021051,GRMZM2G043353,GRMZM2G048475,GRMZM2G059052,GRMZM2G070961,GRMZM2G079387,GRMZM2G093772,GRMZM2G097533,GRMZM2G136170,GRMZM2G138198,GRMZM2G155260,GRMZM2G157803,GRMZM2G159125,GRMZM2G162461,GRMZM2G167276,GRMZM2G171349,GRMZM2G308619,GRMZM2G335930,GRMZM2G353659,GRMZM2G365815,GRMZM2G416733,GRMZM2G442148,GRMZM2G503156,GRMZM2G556845
GO:0008150	Biological Process	GO:0048519	negative regulation of biological process	30	AC209208.3_FG003,GRMZM2G003838,GRMZM2G006366,GRMZM2G008047,GRMZM2G011919,GRMZM2G020478,GRMZM2G060400,GRMZM2G066950,GRMZM2G078804,GRMZM2G079661,GRMZM2G096897,GRMZM2G112100,GRMZM2G112984,GRMZM2G122230,GRMZM2G125356,GRMZM2G128549,GRMZM2G137550,GRMZM2G137676,GRMZM2G138999,GRMZM2G143335,GRMZM2G167149,GRMZM2G309944,GRMZM2G314663,GRMZM2G323558,GRMZM2G390358,GRMZM2G418985,GRMZM2G451028,GRMZM2G458349,GRMZ…
GO:0008150	Biological Process	GO:0071840	cellular component organization or biogenesis	70	AC233954.1_FG004,GRMZM2G001924,GRMZM2G004927,GRMZM2G012328,GRMZM2G015127,GRMZM2G021051,GRMZM2G024887,GRMZM2G027187,GRMZM2G030531,GRMZM2G040175,GRMZM2G043353,GRMZM2G043415,GRMZM2G048475,GRMZM2G049758,GRMZM2G053839,GRMZM2G059052,GRMZM2G060400,GRMZM2G062996,GRMZM2G070961,GRMZM2G071327,GRMZM2G074361,GRMZM2G075588,GRMZM2G079387,GRMZM2G080907,GRMZM2G093772,GRMZM2G097122,GRMZM2G097533,GRMZM2G099827,GRMZ…
GO:0008150	Biological Process	GO:0007610	behavior	1	GRMZM2G027187
GO:0008150	Biological Process	GO:0040011	locomotion	2	GRMZM2G335046,GRMZM2G458159
GO:0008150	Biological Process	GO:0032501	multicellular organismal process	50	AC198515.3_FG011,AC206223.3_FG008,GRMZM2G000376,GRMZM2G004946,GRMZM2G020478,GRMZM2G021051,GRMZM2G036832,GRMZM2G043340,GRMZM2G043353,GRMZM2G044269,GRMZM2G059052,GRMZM2G060732,GRMZM2G061764,GRMZM2G070961,GRMZM2G072292,GRMZM2G073380,GRMZM2G079387,GRMZM2G080907,GRMZM2G092672,GRMZM2G093772,GRMZM2G097533,GRMZM2G098744,GRMZM2G100060,GRMZM2G135456,GRMZM2G136170,GRMZM2G138198,GRMZM2G139372,GRMZM2G155260,G…
GO:0008150	Biological Process	GO:0032502	developmental process	49	AC198515.3_FG011,AC206223.3_FG008,GRMZM2G020478,GRMZM2G021051,GRMZM2G027187,GRMZM2G036832,GRMZM2G043340,GRMZM2G043353,GRMZM2G048475,GRMZM2G059052,GRMZM2G060732,GRMZM2G070961,GRMZM2G072292,GRMZM2G073380,GRMZM2G079387,GRMZM2G080907,GRMZM2G092672,GRMZM2G093772,GRMZM2G097533,GRMZM2G098744,GRMZM2G100060,GRMZM2G135456,GRMZM2G136170,GRMZM2G138198,GRMZM2G139372,GRMZM2G155260,GRMZM2G157803,GRMZM2G159125,G…
GO:0008150	Biological Process	GO:0044699	single-organism process	221	AC194457.3_FG001,AC197150.3_FG003,AC197577.2_FG002,AC198515.3_FG011,AC199343.3_FG013,AC205008.4_FG002,AC205012.3_FG002,AC206223.3_FG008,AC209050.3_FG001,AC216731.3_FG002,AC233954.1_FG004,GRMZM2G000047,GRMZM2G000376,GRMZM2G004440,GRMZM2G004946,GRMZM2G010319,GRMZM2G011919,GRMZM2G012263,GRMZM2G013967,GRMZM2G015127,GRMZM2G015232,GRMZM2G015395,GRMZM2G018148,GRMZM2G019209,GRMZM2G020478,GRMZM2G020610,GR…
GO:0008150	Biological Process	GO:0023052	signaling	15	GRMZM2G004946,GRMZM2G011919,GRMZM2G043340,GRMZM2G072292,GRMZM2G073380,GRMZM2G097533,GRMZM2G128771,GRMZM2G136400,GRMZM2G347047,GRMZM2G371276,GRMZM2G375975,GRMZM2G390896,GRMZM5G836990,GRMZM5G841855,GRMZM5G882078
GO:0008150	Biological Process	GO:0065007	biological regulation	78	AC190609.3_FG001,AC199343.3_FG013,AC205008.4_FG002,AC206223.3_FG008,AC209050.3_FG001,AC209208.3_FG003,AC233954.1_FG004,GRMZM2G003838,GRMZM2G004946,GRMZM2G005066,GRMZM2G006366,GRMZM2G008047,GRMZM2G010319,GRMZM2G011919,GRMZM2G019956,GRMZM2G020478,GRMZM2G043340,GRMZM2G060400,GRMZM2G060732,GRMZM2G066950,GRMZM2G072292,GRMZM2G073380,GRMZM2G078804,GRMZM2G079661,GRMZM2G096897,GRMZM2G097533,GRMZM2G104260,…
GO:0008150	Biological Process	GO:0050789	regulation of biological process	72	AC190609.3_FG001,AC199343.3_FG013,AC206223.3_FG008,AC209050.3_FG001,AC209208.3_FG003,AC233954.1_FG004,GRMZM2G003838,GRMZM2G004946,GRMZM2G005066,GRMZM2G006366,GRMZM2G008047,GRMZM2G010319,GRMZM2G011919,GRMZM2G019956,GRMZM2G020478,GRMZM2G043340,GRMZM2G060400,GRMZM2G066950,GRMZM2G072292,GRMZM2G073380,GRMZM2G078804,GRMZM2G079661,GRMZM2G096897,GRMZM2G097533,GRMZM2G104260,GRMZM2G112100,GRMZM2G112984,GRM…
GO:0008150	Biological Process	GO:0048518	positive regulation of biological process	3	AC233954.1_FG004,GRMZM2G043340,GRMZM2G159125
GO:0008150	Biological Process	GO:0002376	immune system process	1	GRMZM2G177461
GO:0008150	Biological Process	GO:0050896	response to stimulus	72	AC197150.3_FG003,AC205012.3_FG002,AC209050.3_FG001,AC209744.3_FG001,GRMZM2G000376,GRMZM2G004946,GRMZM2G011919,GRMZM2G012263,GRMZM2G021051,GRMZM2G025833,GRMZM2G027019,GRMZM2G027187,GRMZM2G033359,GRMZM2G042421,GRMZM2G043340,GRMZM2G045278,GRMZM2G053637,GRMZM2G060991,GRMZM2G063435,GRMZM2G064698,GRMZM2G065012,GRMZM2G070172,GRMZM2G070961,GRMZM2G070978,GRMZM2G072292,GRMZM2G073380,GRMZM2G077466,GRMZM2G07…
GO:0008150	Biological Process	GO:0009987	cellular process	270	AC190609.3_FG001,AC194457.3_FG001,AC197150.3_FG003,AC197577.2_FG002,AC198515.3_FG011,AC199343.3_FG013,AC203294.3_FG001,AC205012.3_FG002,AC206223.3_FG008,AC209050.3_FG001,AC216731.3_FG002,AC233954.1_FG004,GRMZM2G000047,GRMZM2G000376,GRMZM2G001924,GRMZM2G003059,GRMZM2G004330,GRMZM2G004440,GRMZM2G004927,GRMZM2G004946,GRMZM2G005066,GRMZM2G010319,GRMZM2G011919,GRMZM2G012328,GRMZM2G014618,GRMZM2G015127…
GO:0008150	Biological Process	GO:0008152	metabolic process	261	AC190609.3_FG001,AC190609.3_FG004,AC197577.2_FG002,AC203294.3_FG001,AC205012.3_FG002,AC206223.3_FG008,AC209050.3_FG001,AC209208.3_FG003,GRMZM2G001924,GRMZM2G003059,GRMZM2G003493,GRMZM2G003838,GRMZM2G004330,GRMZM2G004500,GRMZM2G005066,GRMZM2G005798,GRMZM2G006366,GRMZM2G008047,GRMZM2G011784,GRMZM2G011919,GRMZM2G012263,GRMZM2G013967,GRMZM2G014526,GRMZM2G014618,GRMZM2G015232,GRMZM2G015418,GRMZM2G0183…
GO:0003674	Molecular Function	GO:0098772	molecular function regulator	43	GRMZM2G003838,GRMZM2G004946,GRMZM2G008047,GRMZM2G012328,GRMZM2G034846,GRMZM2G040311,GRMZM2G043415,GRMZM2G059052,GRMZM2G060400,GRMZM2G062996,GRMZM2G066950,GRMZM2G067710,GRMZM2G072089,GRMZM2G078804,GRMZM2G078886,GRMZM2G079661,GRMZM2G084440,GRMZM2G096897,GRMZM2G112984,GRMZM2G122230,GRMZM2G125356,GRMZM2G128549,GRMZM2G136236,GRMZM2G137676,GRMZM2G138999,GRMZM2G150724,GRMZM2G167149,GRMZM2G173729,GRMZM2G…
GO:0003674	Molecular Function	GO:0005215	transporter activity	54	AC194457.3_FG001,AC197150.3_FG003,AC205008.4_FG002,AC209050.3_FG001,AC216731.3_FG002,GRMZM2G000047,GRMZM2G019209,GRMZM2G020610,GRMZM2G022440,GRMZM2G028662,GRMZM2G028812,GRMZM2G040871,GRMZM2G070978,GRMZM2G074483,GRMZM2G077828,GRMZM2G083248,GRMZM2G085210,GRMZM2G092391,GRMZM2G098744,GRMZM2G101576,GRMZM2G105219,GRMZM2G112377,GRMZM2G118919,GRMZM2G130831,GRMZM2G131309,GRMZM2G133006,GRMZM2G134192,GRMZM2…
GO:0003674	Molecular Function	GO:0003824	catalytic activity	296	AC190609.3_FG004,AC196779.3_FG003,AC197577.2_FG002,AC199343.3_FG013,AC203294.3_FG001,AC205008.4_FG002,AC205012.3_FG002,AC209050.3_FG001,AC209208.3_FG003,GRMZM2G001405,GRMZM2G001924,GRMZM2G003059,GRMZM2G003493,GRMZM2G003838,GRMZM2G004330,GRMZM2G004500,GRMZM2G004927,GRMZM2G005798,GRMZM2G006366,GRMZM2G008047,GRMZM2G010319,GRMZM2G011784,GRMZM2G011919,GRMZM2G012263,GRMZM2G012328,GRMZM2G013967,GRMZM2G0…
GO:0003674	Molecular Function	GO:0016209	antioxidant activity	8	GRMZM2G012263,GRMZM2G063435,GRMZM2G108077,GRMZM2G122816,GRMZM2G323731,GRMZM2G401179,GRMZM2G439422,GRMZM2G442008
GO:0003674	Molecular Function	GO:0009055	electron carrier activity	13	AC199343.3_FG013,GRMZM2G010319,GRMZM2G011951,GRMZM2G015232,GRMZM2G036257,GRMZM2G075161,GRMZM2G092338,GRMZM2G121236,GRMZM2G145552,GRMZM2G148969,GRMZM2G156754,GRMZM2G701204,GRMZM5G856180
GO:0003674	Molecular Function	GO:0004871	signal transducer activity	1	GRMZM2G375975
GO:0003674	Molecular Function	GO:0005198	structural molecule activity	6	GRMZM2G045645,GRMZM2G068745,GRMZM2G349649,GRMZM2G401501,GRMZM5G862017,GRMZM5G876973
GO:0003674	Molecular Function	GO:0005488	binding	302	AC190609.3_FG001,AC195147.3_FG001,AC197150.3_FG003,AC203294.3_FG001,AC205008.4_FG002,AC205012.3_FG002,AC205122.4_FG008,AC206223.3_FG008,AC209050.3_FG001,AC209208.3_FG003,AC233959.1_FG006,GRMZM2G000376,GRMZM2G001116,GRMZM2G001924,GRMZM2G002961,GRMZM2G003059,GRMZM2G003493,GRMZM2G004330,GRMZM2G004408,GRMZM2G004799,GRMZM2G004946,GRMZM2G005066,GRMZM2G006287,GRMZM2G006366,GRMZM2G009370,GRMZM2G011919,GR…
GO:0003674	Molecular Function	GO:0001071	nucleic acid binding transcription factor activity	6	AC190609.3_FG001,GRMZM2G104260,GRMZM2G332294,GRMZM2G382350,GRMZM2G399098,GRMZM2G448605
GO:0005575	Cellular Component	GO:0005576	extracellular region	57	GRMZM2G004500,GRMZM2G005643,GRMZM2G006366,GRMZM2G007685,GRMZM2G007708,GRMZM2G020852,GRMZM2G022347,GRMZM2G027782,GRMZM2G030265,GRMZM2G030531,GRMZM2G038001,GRMZM2G053749,GRMZM2G058033,GRMZM2G060937,GRMZM2G062811,GRMZM2G063693,GRMZM2G066675,GRMZM2G070172,GRMZM2G072886,GRMZM2G075222,GRMZM2G084440,GRMZM2G089699,GRMZM2G094811,GRMZM2G106899,GRMZM2G109973,GRMZM2G110299,GRMZM2G112579,GRMZM2G117603,GRMZM2G…
GO:0005575	Cellular Component	GO:0044425	membrane part	74	AC194457.3_FG001,AC197577.2_FG002,AC205008.4_FG002,AC209050.3_FG001,AC216731.3_FG002,GRMZM2G000376,GRMZM2G016586,GRMZM2G020610,GRMZM2G022440,GRMZM2G027019,GRMZM2G028662,GRMZM2G028812,GRMZM2G037912,GRMZM2G040871,GRMZM2G045645,GRMZM2G050727,GRMZM2G053387,GRMZM2G059538,GRMZM2G061764,GRMZM2G068688,GRMZM2G070978,GRMZM2G074356,GRMZM2G075100,GRMZM2G075588,GRMZM2G079387,GRMZM2G083248,GRMZM2G085210,GRMZM2…
GO:0005575	Cellular Component	GO:0044421	extracellular region part	3	GRMZM2G022347,GRMZM2G075222,GRMZM2G317406
GO:0005575	Cellular Component	GO:0016020	membrane	153	AC194457.3_FG001,AC195220.3_FG007,AC197150.3_FG003,AC197577.2_FG002,AC205008.4_FG002,AC209050.3_FG001,AC216731.3_FG002,GRMZM2G000047,GRMZM2G000376,GRMZM2G016586,GRMZM2G018372,GRMZM2G020478,GRMZM2G020610,GRMZM2G022440,GRMZM2G027019,GRMZM2G028662,GRMZM2G028812,GRMZM2G029716,GRMZM2G030531,GRMZM2G037912,GRMZM2G040175,GRMZM2G040871,GRMZM2G043141,GRMZM2G043340,GRMZM2G043353,GRMZM2G044100,GRMZM2G044269,…
GO:0005575	Cellular Component	GO:0030054	cell junction	17	AC185648.3_FG007,AC209050.3_FG001,GRMZM2G043340,GRMZM2G044100,GRMZM2G045278,GRMZM2G053637,GRMZM2G065012,GRMZM2G073380,GRMZM2G075588,GRMZM2G079387,GRMZM2G101069,GRMZM2G131629,GRMZM2G150276,GRMZM2G179354,GRMZM2G311905,GRMZM2G330698,GRMZM2G360529
GO:0005575	Cellular Component	GO:0055044	symplast	17	AC185648.3_FG007,AC209050.3_FG001,GRMZM2G043340,GRMZM2G044100,GRMZM2G045278,GRMZM2G053637,GRMZM2G065012,GRMZM2G073380,GRMZM2G075588,GRMZM2G079387,GRMZM2G101069,GRMZM2G131629,GRMZM2G150276,GRMZM2G179354,GRMZM2G311905,GRMZM2G330698,GRMZM2G360529
GO:0005575	Cellular Component	GO:0099512	supramolecular fiber	3	GRMZM2G027187,GRMZM2G097122,GRMZM2G117603
GO:0005575	Cellular Component	GO:0032991	macromolecular complex	27	AC233954.1_FG004,GRMZM2G001924,GRMZM2G015395,GRMZM2G045645,GRMZM2G049758,GRMZM2G066464,GRMZM2G068745,GRMZM2G104363,GRMZM2G135629,GRMZM2G136313,GRMZM2G138516,GRMZM2G149474,GRMZM2G330361,GRMZM2G338928,GRMZM2G343437,GRMZM2G348151,GRMZM2G349649,GRMZM2G359314,GRMZM2G374989,GRMZM2G389462,GRMZM2G389789,GRMZM2G390109,GRMZM2G401501,GRMZM2G435294,GRMZM2G487136,GRMZM5G862017,GRMZM5G881387
GO:0005575	Cellular Component	GO:0031974	membrane-enclosed lumen	1	GRMZM2G134634
GO:0005575	Cellular Component	GO:0005623	cell	179	AC205012.3_FG002,AC209050.3_FG001,AC233954.1_FG004,GRMZM2G000376,GRMZM2G001924,GRMZM2G003493,GRMZM2G004927,GRMZM2G004946,GRMZM2G005066,GRMZM2G010941,GRMZM2G012328,GRMZM2G015127,GRMZM2G015395,GRMZM2G015418,GRMZM2G016586,GRMZM2G018372,GRMZM2G020478,GRMZM2G025833,GRMZM2G027019,GRMZM2G027187,GRMZM2G033359,GRMZM2G040175,GRMZM2G043141,GRMZM2G043340,GRMZM2G043353,GRMZM2G043415,GRMZM2G043575,GRMZM2G04410…
GO:0005575	Cellular Component	GO:0044464	cell part	179	AC205012.3_FG002,AC209050.3_FG001,AC233954.1_FG004,GRMZM2G000376,GRMZM2G001924,GRMZM2G003493,GRMZM2G004927,GRMZM2G004946,GRMZM2G005066,GRMZM2G010941,GRMZM2G012328,GRMZM2G015127,GRMZM2G015395,GRMZM2G015418,GRMZM2G016586,GRMZM2G018372,GRMZM2G020478,GRMZM2G025833,GRMZM2G027019,GRMZM2G027187,GRMZM2G033359,GRMZM2G040175,GRMZM2G043141,GRMZM2G043340,GRMZM2G043353,GRMZM2G043415,GRMZM2G043575,GRMZM2G04410…
GO:0005575	Cellular Component	GO:0043226	organelle	77	AC205012.3_FG002,AC209050.3_FG001,AC233954.1_FG004,GRMZM2G005066,GRMZM2G015127,GRMZM2G015395,GRMZM2G020478,GRMZM2G025833,GRMZM2G027019,GRMZM2G027187,GRMZM2G033359,GRMZM2G040175,GRMZM2G043340,GRMZM2G043353,GRMZM2G043575,GRMZM2G045645,GRMZM2G053637,GRMZM2G056799,GRMZM2G058244,GRMZM2G059052,GRMZM2G060991,GRMZM2G061749,GRMZM2G065012,GRMZM2G068745,GRMZM2G069254,GRMZM2G070978,GRMZM2G071327,GRMZM2G07436…
GO:0005575	Cellular Component	GO:0044422	organelle part	23	AC233954.1_FG004,GRMZM2G015395,GRMZM2G027019,GRMZM2G027187,GRMZM2G040175,GRMZM2G045645,GRMZM2G070978,GRMZM2G075588,GRMZM2G097122,GRMZM2G117603,GRMZM2G131309,GRMZM2G134634,GRMZM2G135570,GRMZM2G179733,GRMZM2G330698,GRMZM2G332258,GRMZM2G338928,GRMZM2G349649,GRMZM2G362803,GRMZM2G435294,GRMZM2G563190,GRMZM5G862017,GRMZM5G881387
