# Supplementary material for: A Rapid Pipeline for Pollen- and Anther-Specific Gene Discovery Based on Transcriptome Profiling Analysis of Maize Tissues
Source: Int J Mol Sci. 2021 Jun 26;22(13):6877. doi: 10.3390/ijms22136877 (PMC8267723; doi:10.3390/ijms22136877)
Supplement: Supplementary file 1 [file ijms-22-06877-s001.zip › Table S5 MPS and MAS_KEGG pathway.xlsx]

## Sheet: sheet1
Table A5 KEGG pathway analysis of MPS and MAS genes
A. 89 MPS genes were enriched into 29 KEGG pathways
KEGG_A_class	KEGG_B_class	Pathway	out (47)	All (3826)	Pvalue	Qvalue	Pathway ID	Genes	K_IDs
Metabolism	Global and overview maps	Metabolic pathways	24	1580	0.111907	0.444779	ko01100	GRMZM2G320175;GRMZM2G418644;GRMZM2G454608;GRMZM5G840145;GRMZM2G160526;GRMZM2G027782;GRMZM2G114354;GRMZM2G157929;GRMZM2G012263;GRMZM2G021051;GRMZM2G112579;GRMZM2G431856;GRMZM2G439422;GRMZM2G101069;GRMZM2G442008;GRMZM2G112984;GRMZM2G068682;GRMZM2G142584;GRMZM2G058244;GRMZM2G538064;GRMZM2G129064;GRMZM2G071174;GRMZM2G021277;GRMZM2G177461	K01213+K01213+K01213+K01087+K01213+K01213+K05857+K00423+K00430+K05282+K01213+K01051+K00430+K01580+K00430+K01051+K00423+K00423+K00012+K01179+K00423+K01858+K01593+K01858
Metabolism	Carbohydrate metabolism	Pentose and glucuronate interconversions	11	38	2.6089e-13	7.5658e-12	ko00040	GRMZM2G320175;GRMZM2G418644;GRMZM2G454608;GRMZM2G160526;GRMZM2G027782;GRMZM2G112579;GRMZM2G431856;GRMZM2G364349;GRMZM2G129635;GRMZM2G112984;GRMZM2G058244	K01213+K01213+K01213+K01213+K01213+K01213+K01051+K01728+K01728+K01051+K00012
Organismal Systems	Environmental adaptation	Plant-pathogen interaction	8	118	7.41468e-05	0.00107513	ko04626	GRMZM2G378547;GRMZM2G020915;GRMZM2G349655;GRMZM2G133588;GRMZM2G072052;GRMZM2G322888;GRMZM2G031329;GRMZM2G347047	K13436+K13430+K13448+K13448+K13448+K13456+K13448+K13412
Metabolism	Global and overview maps	Biosynthesis of secondary metabolites	7	918	0.956142	0.956142	ko01110	GRMZM2G012263;GRMZM2G021051;GRMZM2G439422;GRMZM2G101069;GRMZM2G442008;GRMZM2G111344;GRMZM2G021277	K00430+K05282+K00430+K01580+K00430+K22845+K01593
Metabolism	Carbohydrate metabolism	Ascorbate and aldarate metabolism	5	42	0.000136277	0.00131734	ko00053	GRMZM2G157929;GRMZM2G068682;GRMZM2G142584;GRMZM2G058244;GRMZM2G129064	K00423+K00423+K00423+K00012+K00423
Metabolism	Energy metabolism	Nitrogen metabolism	3	25	0.00330677	0.0239741	ko00910	GRMZM2G088208;GRMZM2G024495;GRMZM2G164182	K01674+K01674+K01674
Metabolism	Carbohydrate metabolism	Inositol phosphate metabolism	3	38	0.0108495	0.0629271	ko00562	GRMZM2G114354;GRMZM2G071174;GRMZM2G177461	K05857+K01858+K01858
Metabolism	Carbohydrate metabolism	Starch and sucrose metabolism	3	102	0.128832	0.444779	ko00500	GRMZM5G840145;GRMZM2G025833;GRMZM2G538064	K01087+K01177+K01179
Metabolism	Biosynthesis of other secondary metabolites	Phenylpropanoid biosynthesis	3	133	0.223023	0.522696	ko00940	GRMZM2G012263;GRMZM2G439422;GRMZM2G442008	K00430+K00430+K00430
Cellular Processes	Transport and catabolism	Endocytosis	2	122	0.445423	0.56162	ko04144	GRMZM2G068613;GRMZM2G065012	K19476+K12483
Environmental Information Processing	Signal transduction	Plant hormone signal transduction	2	184	0.669009	0.791108	ko04075	GRMZM2G036288;GRMZM2G033359	K13464+K14487
Metabolism	Biosynthesis of other secondary metabolites	Betalain biosynthesis	1	4	0.048258	0.233247	ko00965	GRMZM2G021277	K01593
Metabolism	Metabolism of other amino acids	Taurine and hypotaurine metabolism	1	12	0.138035	0.444779	ko00430	GRMZM2G101069	K01580
Metabolism	Metabolism of terpenoids and polyketides	Diterpenoid biosynthesis	1	15	0.169518	0.473913	ko00904	GRMZM2G021051	K05282
Metabolism	Biosynthesis of other secondary metabolites	Isoquinoline alkaloid biosynthesis	1	16	0.17976	0.473913	ko00950	GRMZM2G021277	K01593
Metabolism	Carbohydrate metabolism	Butanoate metabolism	1	23	0.248073	0.522696	ko00650	GRMZM2G101069	K01580
Metabolism	Biosynthesis of other secondary metabolites	Indole alkaloid biosynthesis	1	27	0.284575	0.522696	ko00901	GRMZM2G021277	K01593
Metabolism	Amino acid metabolism	Tryptophan metabolism	1	31	0.319341	0.522696	ko00380	GRMZM2G021277	K01593
Metabolism	Metabolism of other amino acids	beta-Alanine metabolism	1	32	0.327771	0.522696	ko00410	GRMZM2G101069	K01580
Metabolism	Amino acid metabolism	Tyrosine metabolism	1	33	0.336098	0.522696	ko00350	GRMZM2G021277	K01593
Genetic Information Processing	Folding, sorting and degradation	SNARE interactions in vesicular transport	1	33	0.336098	0.522696	ko04130	GRMZM2G027019	K08515
Metabolism	Amino acid metabolism	Phenylalanine metabolism	1	35	0.352451	0.522696	ko00360	GRMZM2G021277	K01593
Metabolism	Biosynthesis of other secondary metabolites	Flavonoid biosynthesis	1	36	0.36048	0.522696	ko00941	GRMZM2G111344	K22845
Metabolism	Amino acid metabolism	Alanine, aspartate and glutamate metabolism	1	43	0.414012	0.56162	ko00250	GRMZM2G101069	K01580
Environmental Information Processing	Signal transduction	Phosphatidylinositol signaling system	1	46	0.435589	0.56162	ko04070	GRMZM2G114354	K05857
Genetic Information Processing	Folding, sorting and degradation	Ubiquitin mediated proteolysis	1	95	0.695475	0.791108	ko04120	GRMZM2G309063	K04506
Genetic Information Processing	Translation	mRNA surveillance pathway	1	102	0.721354	0.791108	ko03015	GRMZM2G470452	K06269
Metabolism	Carbohydrate metabolism	Amino sugar and nucleotide sugar metabolism	1	113	0.757733	0.791108	ko00520	GRMZM2G058244	K00012
Metabolism	Energy metabolism	Oxidative phosphorylation	1	115	0.763829	0.791108	ko00190	GRMZM2G148374	K01535
B. 95 MAS genes were enriched into 34 KEGG pathways
KEGG_A_class	KEGG_B_class	Pathway	out (53)	All (3826)	Pvalue	Qvalue	Pathway ID	Genes	K_IDs
Metabolism	Global and overview maps	Metabolic pathways	24	1580	0.323151	0.646819	ko01100	GRMZM2G123633;GRMZM2G320175;GRMZM2G418644;GRMZM2G454608;GRMZM2G160526;GRMZM2G027782;GRMZM2G157929;GRMZM2G012263;GRMZM2G021051;GRMZM2G112579;GRMZM2G171229;GRMZM2G431856;GRMZM2G439422;GRMZM2G328780;GRMZM2G101069;GRMZM2G442008;GRMZM2G112984;GRMZM2G068682;GRMZM2G142584;GRMZM2G058244;GRMZM2G538064;GRMZM2G129064;GRMZM2G070172;GRMZM2G177461	K01193+K01213+K01213+K01213+K01213+K01213+K00423+K00430+K05282+K01213+K00968+K01051+K00430+K11816+K01580+K00430+K01051+K00423+K00423+K00012+K01179+K00423+K01176+K01858
Metabolism	Carbohydrate metabolism	Pentose and glucuronate interconversions	11	38	1.09769e-12	3.73216e-11	ko00040	GRMZM2G320175;GRMZM2G418644;GRMZM2G454608;GRMZM2G160526;GRMZM2G027782;GRMZM2G112579;GRMZM2G431856;GRMZM2G364349;GRMZM2G129635;GRMZM2G112984;GRMZM2G058244	K01213+K01213+K01213+K01213+K01213+K01213+K01051+K01728+K01728+K01051+K00012
Organismal Systems	Environmental adaptation	Plant-pathogen interaction	10	118	3.38392e-06	5.75266e-05	ko04626	GRMZM2G378547;GRMZM2G020915;GRMZM2G155822;GRMZM2G349655;GRMZM2G115628;GRMZM2G133588;GRMZM2G072052;GRMZM2G322888;GRMZM2G031329;GRMZM2G347047	K13436+K13430+K13448+K13448+K02183+K13448+K13448+K13456+K13448+K13412
Metabolism	Global and overview maps	Biosynthesis of secondary metabolites	7	918	0.983376	0.983376	ko01110	GRMZM2G012263;GRMZM2G021051;GRMZM2G439422;GRMZM2G111710;GRMZM2G101069;GRMZM2G442008;GRMZM2G111344	K00430+K05282+K00430+K21026+K01580+K00430+K22845
Metabolism	Carbohydrate metabolism	Ascorbate and aldarate metabolism	5	42	0.00024286	0.00275241	ko00053	GRMZM2G157929;GRMZM2G068682;GRMZM2G142584;GRMZM2G058244;GRMZM2G129064	K00423+K00423+K00423+K00012+K00423
Metabolism	Carbohydrate metabolism	Starch and sucrose metabolism	4	102	0.0514814	0.350074	ko00500	GRMZM2G123633;GRMZM2G025833;GRMZM2G538064;GRMZM2G070172	K01193+K01177+K01179+K01176
Metabolism	Energy metabolism	Nitrogen metabolism	3	25	0.00465546	0.0395714	ko00910	GRMZM2G088208;GRMZM2G024495;GRMZM2G164182	K01674+K01674+K01674
Metabolism	Biosynthesis of other secondary metabolites	Phenylpropanoid biosynthesis	3	133	0.279597	0.646819	ko00940	GRMZM2G012263;GRMZM2G439422;GRMZM2G442008	K00430+K00430+K00430
Genetic Information Processing	Translation	mRNA surveillance pathway	2	102	0.415489	0.646819	ko03015	GRMZM2G470452;GRMZM2G080083	K06269+K11583
Environmental Information Processing	Signal transduction	Plant hormone signal transduction	2	184	0.732279	0.847559	ko04075	GRMZM2G036288;GRMZM2G033359	K13464+K14487
Metabolism	Metabolism of other amino acids	Phosphonate and phosphinate metabolism	1	5	0.0674047	0.38196	ko00440	GRMZM2G171229	K00968
Metabolism	Metabolism of other amino acids	Taurine and hypotaurine metabolism	1	12	0.154338	0.646819	ko00430	GRMZM2G101069	K01580
Metabolism	Metabolism of terpenoids and polyketides	Diterpenoid biosynthesis	1	15	0.189114	0.646819	ko00904	GRMZM2G021051	K05282
Metabolism	Carbohydrate metabolism	Butanoate metabolism	1	23	0.275135	0.646819	ko00650	GRMZM2G101069	K01580
Metabolism	Lipid metabolism	Cutin, suberine and wax biosynthesis	1	24	0.285237	0.646819	ko00073	GRMZM2G063693	K17991
Metabolism	Biosynthesis of other secondary metabolites	Indole alkaloid biosynthesis	1	27	0.314721	0.646819	ko00901	GRMZM2G111710	K21026
Metabolism	Lipid metabolism	Biosynthesis of unsaturated fatty acids	1	30	0.343011	0.646819	ko01040	GRMZM2G119305	K03921
Metabolism	Amino acid metabolism	Tryptophan metabolism	1	31	0.352184	0.646819	ko00380	GRMZM2G328780	K11816
Metabolism	Metabolism of other amino acids	beta-Alanine metabolism	1	32	0.361231	0.646819	ko00410	GRMZM2G101069	K01580
Genetic Information Processing	Folding, sorting and degradation	SNARE interactions in vesicular transport	1	33	0.370155	0.646819	ko04130	GRMZM2G027019	K08515
Metabolism	Metabolism of cofactors and vitamins	Ubiquinone and other terpenoid-quinone biosynthesis	1	36	0.396197	0.646819	ko00130	GRMZM2G179733	K12501
Metabolism	Biosynthesis of other secondary metabolites	Flavonoid biosynthesis	1	36	0.396197	0.646819	ko00941	GRMZM2G111344	K22845
Metabolism	Carbohydrate metabolism	Inositol phosphate metabolism	1	38	0.412968	0.646819	ko00562	GRMZM2G177461	K01858
Metabolism	Lipid metabolism	Fatty acid biosynthesis	1	43	0.452923	0.646819	ko00061	GRMZM2G119305	K03921
Metabolism	Amino acid metabolism	Alanine, aspartate and glutamate metabolism	1	43	0.452923	0.646819	ko00250	GRMZM2G101069	K01580
Metabolism	Carbohydrate metabolism	Galactose metabolism	1	45	0.468147	0.646819	ko00052	GRMZM2G123633	K01193
Environmental Information Processing	Signal transduction	Phosphatidylinositol signaling system	1	46	0.475602	0.646819	ko04070	GRMZM2G115628	K02183
Metabolism	Global and overview maps	Fatty acid metabolism	1	59	0.563673	0.737111	ko01212	GRMZM2G119305	K03921
Cellular Processes	Transport and catabolism	Phagosome	1	65	0.599258	0.754621	ko04145	GRMZM2G150276	K01365
Metabolism	Lipid metabolism	Glycerophospholipid metabolism	1	88	0.711143	0.847559	ko00564	GRMZM2G171229	K00968
Environmental Information Processing	Signal transduction	MAPK signaling pathway - plant	1	105	0.773523	0.847559	ko04016	GRMZM2G115628	K02183
Metabolism	Carbohydrate metabolism	Amino sugar and nucleotide sugar metabolism	1	113	0.798101	0.847559	ko00520	GRMZM2G058244	K00012
Metabolism	Energy metabolism	Oxidative phosphorylation	1	115	0.803825	0.847559	ko00190	GRMZM2G148374	K01535
Cellular Processes	Transport and catabolism	Endocytosis	1	122	0.822631	0.847559	ko04144	GRMZM2G065012	K12483
