# Supplementary material for: A Rapid Pipeline for Pollen- and Anther-Specific Gene Discovery Based on Transcriptome Profiling Analysis of Maize Tissues
Source: Int J Mol Sci. 2021 Jun 26;22(13):6877. doi: 10.3390/ijms22136877 (PMC8267723; doi:10.3390/ijms22136877)
Supplement: Supplementary file 1 [file ijms-22-06877-s001.zip › Table S6 The gene ID, description, mRNA abundance (FPKM) of 623 MAPS in 23tissue and 79tissue exls.xlsx]

## Sheet: 623 MAPS
Table A6 The gene ID, description, mRNA abundance (FPKM) of 623 MAPS in 23tissue and 79tissue exls
Gene_ID_B73_v3	Gene ID in B73_v4	Description	Orthologue in Arabidopsis	Orthologue in rice	Functional category	tracking_id	Female Spikelet Collected on day as silk	unpollinated silks	Ear Primordium 2-4 mm	Ear Primordium 6-8 mm	Endosperm 12 DAP	Endosperm Crown 27 DAP	Pericarp/Aleurone 27 DAP	Embryo 20 DAP	Embryo 38 DAP	Germinatin Kernels 2 DAI	6-7 internode	7-8th internode (28-30 days)	Leaf Zone 1 (Symmetrical)	Leaf Zone 2 (Stomatal)	Leaf Zone 3 (Growth)	Mature Leaf 8 (43 days old),	Vegetative Meristem 16-19 Day	B73 Mature Pollen	Root - Meristem Zone 5 Days	Root - Elongation Zone 5 Days	Root - Cortex 5 Days	Primary Root 5 Days	Secondary Root 7-8 Days	p_value	transcript_AGPv2	Primary_Root_3DAS	Root_MZ_and_EZ_3DAS	Root_DZ_3DAS	Root_CP_3DAS	Root_Stele_3DAS	Primary_Root_GH_6DAS	Root_System_7DAS	Primary_Root_7DAS	Semi0.1l_Roots_7DAS	Primary_Root_Z1_7DAS	Primary_Root_Z2_7DAS	Primary_Root_Z3_7DAS	Primary_Root_Z4_7DAS	Crown_Roots_Nodes1-3_V7	Crown_Roots_Node4_V7	Crown_Roots_Node5_V7	Crown_Roots_Node5_V13	Brace_Roots_Node6_V13
GRMZM2G077466	Zm00001d039195	unknown function; AT2G16430.2 purple acid phosphatase 10; LOC_Os12g44020.1 Ser/Thr protein phosphatase family protein, putative, expressed	AT2G16430.2	LOC_Os12g44020.1	Allergen	GRMZM2G077466	0.0327057	0	0.0253772	0.0256531	0.0177746	0.0249536	0.0186635	0.0479787	0	0.0732977	0	0	0	0.0197636	0	0.119701	0.0457732	4.17054	0.0170329	0.0594469	0.157702	0.0277067	0.0284477	1.09483e-05	GRMZM2G077466	0	0	0	0	0	0	0	0	0	0	0	0	0	0	0	0	0	0
GRMZM2G335826	Zm00001d043738	unknown function; AT4G26890.1 mitogen-activated protein kinase kinase kinase 16; LOC_Os01g50420.1 STE_MEKK_ste11_MAP3K.7 - STE kinases include homologs to sterile 7, sterile 11 and sterile 20 from yeast, expressed	AT4G26890.1	LOC_Os01g50420.1	Allergen	GRMZM2G335826	0.0579097	0.205477	0.168064	0.107442	0.101798	0	0.271692	0.0159983	0	0	0.016673	0.0220355	0	0	0	0.0276832	0	13.4103	0	0	0.301385	0	0	2.22117e-05	GRMZM2G335826	0	0	0	0	0	0	0	0	0	0	0	0	0	0	0	0	0	0
GRMZM2G414450	no gene ID in v4	transposable_element	no	no	TE	GRMZM2G414450	0	0	0	0	0	0	0	0	0	0	0	0	0	0	0	0	0	15.0188	0	0	0.168045	0	0.0189422	0.00987357	GRMZM2G414450	0	0	0	0	0	0	0	0	0	0	0	0	0	0	0	0	0	0
GRMZM5G818812	no gene ID in v4	unknown function	no	no	unknown protein_maize	GRMZM5G818812	0.0277173	0	0	0	0	0	0	0	0	0	0.0409171	0	0.0221751	0	0.0511271	0	0.0386958	1.69427	0.0214871	0	0	0	0.038007	0.00288107	GRMZM5G818812	0	0	0	0	0	0	0	0	0	0	0	0	0	0	0	0	0	0
GRMZM2G080871	Zm00001d021139	Calcium-dependent protein kinase24	AT5G12480.1	LOC_Os09g33910.1	calcium signal	GRMZM2G080871	3.5956	4.00323	8.27002	9.36005	1.74973	1.79029	5.26171	5.86101	7.77166	4.9354	4.57306	3.97974	8.96924	7.20608	7.96277	9.35687	8.11365	1002.6	2.70537	2.55561	13.1022	1.67502	1.96501	0.0118793	GRMZM2G080871	2.81	1.77	2.97	1.62	5.99	1.77	1.97	3.25	2.47	3.39	2.38	2.92	3.17	4.31	1.94	3.54	1.71	2.12
AC205035.3_FG004	Zm00001d037647	unknown function; AT1G13270.2 methionine aminopeptidase 1B; LOC_Os06g45390.1 expressed protein	AT1G13270.2	LOC_Os06g45390.1	Allergen	AC205035.3_FG004	0	0	0	0	0	0	0	0	0	0	0	0	0	0	0	0	0	3.17368	0	0	0	0	0	0.00786405	AC205035.3_FG004	0	0	0	0	0	0	0	0	0	0	0	0	0	0	0	0	0	0
AC197577.2_FG002	Zm00001d025543	unknown function; AT4G04930.1 fatty acid desaturase family protein; LOC_Os02g42660.1 sphingolipid delta desaturase, putative, expressed	AT4G04930.1	LOC_Os02g42660.1	Allergen	AC197577.2_FG002	0	0	0	0	0.0224787	0	0	0	0	0	0	0	0	0	0	0	0	19.8514	0	0	0.546547	0	0	0.000115347	AC197577.2_FG002	0	0	0	0	0	0	0	0	0	0	0	0	0	0	0	0	0	0
AC195147.3_FG001	Zm00001d022253	mab1;math-btb1；AT5G19000.1 (ATBPM1, BPM1) BTB-POZ and MATH domain 1	AT5G19000.1	LOC_Os08g41220.1	Allergen	AC195147.3_FG001	0.064704	0.0217195	0.0220233	0	0	0	0	0.0139652	0	0	0	0	0	0	0.0266608	0	0	11.6903	0.0241394	0	0.0610567	0.0209554	0	2.40408e-06	AC195147.3_FG001	0	0	0	0	0	0	0	0	0	0	0	0	0	0	0	0	0	0
GRMZM2G435756	Zm00001d041266	unknown function; AT4G14820.1 Pentatricopeptide repeat (PPR) superfamily protein; LOC_Os02g41560.1 pentatricopeptide, putative, expressed	AT4G14820.1	LOC_Os02g41560.1	other	GRMZM2G435756	0.0323313	0	0	0	0.0084848	0	0	0	0	0	0	0	0	0	0	0	0	1.20845	0	0	0	0	0	0.0427228	GRMZM2G435756	0	0	0	0	0	0	0	0	0	0	0	0	0	0	0	0	0	0
GRMZM2G105137	Zm00001d002750	unknown function; AT3G60460.1 myb-like HTH transcriptional regulator family protein; LOC_Os04g46384.1 MYB family transcription factor, putative, expressed	AT3G60460.1	LOC_Os04g46384.1	Transcriptional factor	GRMZM2G105137	0	0	0	0	0	0	0	0	0	0	0	0	0	0	0	0	0	1.55453	0	0	0	0	0	0.0108721	GRMZM2G105137	0	0	0	0	0	0	0	0	0	0	0	0	0	0	0	0	0	0
GRMZM2G100313	no gene ID in v4	unknown function; LOC_Os08g34510.1 expressed protein	no	LOC_Os08g34510.1	unknown protein_rice	GRMZM2G100313	0	0	0	0	0	0	0	0	0	0	0	0	0	0	0	0	0	4.04123	0	0	0	0	0	0.00816677	GRMZM2G100313	0	0	0	0	0	0	0	0	0	0	0	0	0	0	0	0	0	0
GRMZM2G007074	no gene ID in v4	unknown function	no	no	unknown protein_maize	GRMZM2G007074	0	0	0	0	0	0	0	0	0	0	0	0	0	0	0	0	0	1.96426	0	0	0	0	0	0.00225553	GRMZM2G007074	0	0	0	0	0	0	0	0	0	0	0	0	0	0	0	0	0	0
GRMZM2G001924	Zm00001d035342	unknown function; AT1G79680.1 WALL ASSOCIATED KINASE (WAK)-LIKE 10; LOC_Os04g30160.1 OsWAK46 - OsWAK receptor-like protein kinase, expressed	AT1G79680.1	LOC_Os04g30160.1	kinase	GRMZM2G001924	0.0299018	0	0	0	0	0	0	0	0	0.00651627	0	0	0	0.0448145	0	0.0141143	0	1.5249	0	0	0	0	0.00946597	0.000231011	GRMZM2G001924	0	0	0	0	0	0	0	0	0	0	0	0	0	0	0	0	0	0
GRMZM2G094736	Zm00001d044050	unknown function; AT1G28660.1 GDSL-like Lipase/Acylhydrolase superfamily protein; LOC_Os01g46220.1 GDSL-like lipase/acylhydrolase, putative, expressed	AT1G28660.1	LOC_Os01g46220.1	other	GRMZM2G094736	0	0	0	0	0.372171	0	0	0	0	0	0	0	0	0	0	0	0	11.3185	0.0213532	0	0	0	0	0.000308948	GRMZM2G094736	0	0	0	0	0	0	0	0	0	0	0	0	0	0	0	0	0	0
AC235546.1_FG004	Zm00001d019174	unknown function; LOC_Os01g68130.1 expressed protein	no	LOC_Os01g68130.1	unknown protein_rice	AC235546.1_FG004	0	0	0	0	0	0	0	0	0	0	0	0	0	0	0	0	0	1.54711	0	0.0283364	0	0	0	0.0335459	AC235546.1_FG004	0	0	0	0	0	0	0	0	0	0	0	0	0	0	0	0	0	0
GRMZM2G000700	no gene ID in v4	unknown function; AT4G01100.1 adenine nucleotide transporter 1; LOC_Os05g50840.1 mitochondrial carrier protein, putative, expressed	AT4G01100.1	LOC_Os05g50840.1	Allergen	GRMZM2G000700	0	0	0	0	0	0	0	0	0	0	0	0	0	0	0	0	0	2.12812	0	0	0	0	0	0.00733672	GRMZM2G000700	0	0	0	0	0	0	0	0	0	0	0	0	0	0	0	0	0	0
GRMZM5G852794	no gene ID in v4	unknown function	no	no	unknown protein_maize	GRMZM5G852794	0	0.468067	0	0	0	0.192476	0.0957043	0	0.104532	0.389489	0	0	0	0	0	0	0	25.6605	0	0.898952	20.4118	0.355385	0.29418	0.00144953	GRMZM5G852794	0	0	0	3.09	0	0	0	0	0	0	0	0	0	0	0	0	0	0
AC217374.3_FG001	Zm00001d034822	unknown function; homologous to rice LOC_Os07g18070.1 expressed protein	no	LOC_Os07g18070.1	Allergen	AC217374.3_FG001	4.13154	4.34682	0.454778	0.11537	0.0350413	0.233708	0.44481	0.343861	0.0553713	0.221648	0.298264	0.715883	0.120312	0	0	0.611376	0.556693	2515.53	0.469562	0.647122	16.7781	0.196094	0.754149	0.011156	AC217374.3_FG001	0	0	0	0	0	0	0	0	0	0	0	0	0	0	0	0	0	0
GRMZM2G014551	Zm00001d037762	unknown function; homologous to rice LOC_Os05g10800.1 expressed protein	AT2G03630.2	LOC_Os05g10800.1	Allergen	GRMZM2G014551	0.0822531	0.289696	0	0	0	0	0	0	0	0	0	0.0225918	0	0	0	0	0	237.399	0.0406305	0.0610737	2.78841	0	0.0634778	0.0156249	GRMZM2G014551	0	0	0	0	0	0	0	0	0	0	0	0	0	0	0	0	0	0
GRMZM2G471579	Zm00001d024411	unknown function; AT2G16030.1 S-adenosyl-L-methionine-dependent methyltransferases superfamily protein; LOC_Os05g42140.1 methyltransferase domain containing protein, expressed	AT2G16030.1	LOC_Os05g42140.1	Allergen	GRMZM2G471579	0.108807	0	0	0	0	0	0.0604917	0	0.036115	0	0	0	0	0	0	0	0	6.76227	0	0	0	0	0	0.00222247	GRMZM2G471579	0	0	0	0	0	0	0	0	0	0	0	0	0	0	0	0	0	0
GRMZM2G309048	Zm00001d006515	unknown function; AT2G46150.1 Late embryogenesis abundant (LEA) hydroxyproline-rich glycoprotein family; LOC_Os07g34050.1 harpin-induced protein 1 domain containing protein, expressed	AT2G46150.1	LOC_Os07g34050.1	other	GRMZM2G309048	0	0.0426093	0	0	0	0.366484	4.40585	0.0541817	4.26218	0	0	0	0	0	0	0	0	43.4388	0	0.138711	0.35452	0.0373673	0.038354	3.20397e-05	GRMZM2G309048	0	0	0	0	0	0	0	0	0	0	0	0	0	0	0	0	0	0
GRMZM2G401501	Zm00001d038759	unknown function	AT5G47320.1	no	unknown protein in Arabidopsis	GRMZM2G401501	0	0	0	0	0	0	0	0	0	0	0	0	0	0	0	0	0	1.04144	0	0	0	0	0	0.00828143	GRMZM2G401501	0	0	0	0	0	0	0	0	0	0	0	0	0	0	0	0	0	0
GRMZM2G043477	Zm00001d030566	unknown function; LOC_Os08g25830.1 expressed protein	no	LOC_Os08g25830.1	unknown protein_rice	GRMZM2G043477	0.0811837	0.270992	0	0	0	0	0	0	0	0	0	0.038698	0	0	0	0	0	51.062	0	0	0.137863	0	0.0286034	3.56467e-06	GRMZM2G043477	0	0	0	0	0	0	0	0	0	0	0	0	0	0	0	0	0	0
GRMZM2G071628	Zm00001d022294	unknown function; AT2G41150.1; LOC_Os03g25110.1 expressed protein	AT2G41150.1	LOC_Os03g25110.1	Allergen	GRMZM2G071628	0	0	0	0	0	0	0	0	0	0	0	0	0	0	0	0	0	3.4995	0	0	0	0	0	0.00599758	GRMZM2G071628	0	0	0	0	0	0	0	0	0	0	0	0	0	0	0	0	0	0
GRMZM2G016259	Zm00001d007759	unknown function	no	no	unknown protein_maize	GRMZM2G016259	0.324067	0.348203	0.0270211	0	0	0	0	0	0	0	0	0	0	0	0	0.0467457	0.173073	136.254	0.0329017	0.100643	13.5315	1.04842	1.42866	0.000142328	GRMZM2G016259	0	0	6.21	10.41	0	0	4.29	1.92	0	0	0	0	5.38	0	0	0	0.6	0
GRMZM2G025748	Zm00001d030871	unknown function; AT1G04180.1 YUCCA 9; LOC_Os01g12490.1 flavin monooxygenase, putative, expressed	AT1G04180.1	LOC_Os01g12490.1	Allergen	GRMZM2G025748	0	0	0	0	0	0	0	0	0	0	0	0	0	0	0	0	0	1.7281	0	0.0452323	0	0	0	0.0011304	GRMZM2G025748	0	0	0	0	0	0	0	0	0	0	0	0	0	0	0	0	0	0
GRMZM2G383303	no gene ID in v4	unknown function	AT3G04735.1	no	unknown protein in Arabidopsis	GRMZM2G383303	0	0	0	0	0	0	0	0	0	0	0	0	0	0	0	0	0	96.5273	0	0	0.107478	0	0	0.00531046	GRMZM2G383303	0	0	0	0	0	0	0	0	0	0	0	0	0	0	0	0	0	0
AC196065.3_FG001	Zm00001d019742	unknown function	no	no	unknown protein_maize	AC196065.3_FG001	0	0	0	0	0	0	0	0	0	0	0	0	0	0	0	0	0	14.8498	0.0680387	0	0	0	0	0.000297802	AC196065.3_FG001	0	0	0	0	0	0	0	0	0	0	0	0	0	0	0	0	0	0
GRMZM2G113057	Zm00001d048209	hydroxy proline-rich glycoprotein family protein	AT2G22180.1	LOC_Os03g09160.1	Allergen	GRMZM2G113057	0.678264	0.206088	1.02989	0.832424	0.0233283	0	0.373143	0.420684	0	0	0	0.0888717	0	0.0394753	0	0.0826156	0	109.786	0	0.0530507	1.36513	0.197147	0.135273	0.0010288	GRMZM2G113057	0	0	0	0	0	0	0	0	0	0	0	0	0	0	0	0	0	0
GRMZM2G077643	Zm00001d045328	unknown function	no	no	unknown protein_maize	GRMZM2G077643	0.0920857	0.260309	0	0	0.0827643	0	0	0	0	0	0	0	0	0	0	0	0	61.8669	0	0	0.386665	0.038603	0	0.000508711	GRMZM2G077643	0	0	0	0	0	0	0	0	0	0	0	0	0	0	0	0	0	0
GRMZM2G481964	Zm00001d020839	unknown function	no	no	unknown protein_maize	GRMZM2G481964	2.48289	1.08358	0.114587	0.494492	0.246657	0	0.25875	0.263614	0.711834	0.0475667	1.37399	1.42444	0.368853	0.0942757	0.133588	0.085603	0.855428	317.023	0.095776	0.216757	3.63015	0.167974	0.211937	0.00145124	GRMZM2G481964	0	0	0	0	0	0	0	0	0	0	0	0	0	0	0	0	0.53	0
GRMZM2G380284	Zm00001d016510	pmei9 - pectin methylesterase inhibitor9; AT5G64620.1 (ATC/VIF2, C/VIF2) cell wall / vacuolar inhibitor of fructosidase 2; LOC_Os02g33380.1 pectinesterase inhibitor domain containing protein putative expressed	AT5G64620.1	LOC_Os02g33380.1	Allergen	GRMZM2G380284	0.105847	0.0789	0	0	0.0305999	0	0	0.0182628	0.041241	0.0224675	0	0.0378433	0	0	0	0.0790117	0	44.9724	0	0	0.776541	0.20614	0.0671991	0.00374644	GRMZM2G380284	0	0	0	0	0	0	0	0	0	0	0	0	0	0	0	0	0	0
GRMZM2G097647	no gene ID in v4	unknown function	no	no	unknown protein_maize	GRMZM2G097647	0	0.102967	0.0440635	0.0250519	0	0	0	0.0143765	0	0.063979	0	0	0	0.0629632	0	0.0674273	0	2.44235	0	0	0.085624	0.0259339	0	0.00101544	GRMZM2G097647	0	0	0	0	0	0	0	0	0	0	0	0	0	0	0	0	0	0
GRMZM2G321978	Zm00001d031283	unknown function	no	no	Allergen	GRMZM2G321978	15.8973	10.3951	0	0	0	0	0	0	0	0	1.76059	1.29288	0	0	0	0	1.49812	7174.14	1.80218	1.81498	62.4491	0.993023	0.98625	3.87504e-07	GRMZM2G321978	0	0	0	0	0	0	0	0	0	0	0	0	0	0	0	0	0	0
GRMZM2G026737	Zm00001d032388	unknown function; homologous to rice LOC_Os08g25830.1 expressed protein	AT1G57680.2	LOC_Os08g25830.1	Allergen	GRMZM2G026737	0.277414	0.0214747	0	0	0	0	0	0	0	0	0.0483465	0.0233438	0	0	0	0	0.064017	46.9546	0	0.076547	0.338349	0	0	0.000138994	GRMZM2G026737	0	0	0	0	0	0	0	0	0	0	0	0	0	0	0	0	0	0
GRMZM2G108077	Zm00001d002902	unknown function; AT1G71695.1 Peroxidase superfamily protein; LOC_Os04g59260.1 peroxidase precursor, putative, expressed	AT1G71695.1	LOC_Os04g59260.1	other	GRMZM2G108077	0.0772021	0.108179	0	0	0.00824817	0	0	0.50297	0.0417887	0.0354373	0	0	0	0	0	0.0210163	0	32.3587	0.363664	0	0.162684	0.0912043	0.0889925	0.00627145	GRMZM2G108077	0	0	1.29	0	0	0	0	0	0	0	3.15	1.49	0	0	2.72	0	0	0
GRMZM2G155491	Zm00001d003343	unknown function; AT5G09220.1 amino acid permease 2; LOC_Os04g39489.1 amino acid transporter, putative, expressed	AT5G09220.1	LOC_Os04g39489.1	Allergen	GRMZM2G155491	0.0221357	0.0311843	0	0	0.0213149	0	0	0.00630887	0	0	0	0	0	0	0	0	0	1.36025	0	0	0	0	0	0.000200951	GRMZM2G155491	0	0	0	0	0	0	0	0	0	0	0	0	0	0	0	0	0	0
GRMZM2G363557	Zm00001d049663	Cation/H(+) antiporter14	AT2G13620.1	LOC_Os08g02450.1	Allergen	GRMZM2G363557	0.0604512	0.0306721	0.00852437	0	0	0	0.0126873	0	0	0.0056671	0	0	0	0	0	0	0	17.6599	0	0	0.263408	0.00878083	0	0.000327401	GRMZM2G363557	0	0	0	0	0	0	0	0	0	0	0	0	0	0	0	0	0	0
GRMZM2G057717	Zm00001d017647	unknown function; homologous to rice LOC_Os02g46180.1 DUF581 domain containing protein expressed	AT2G44670.1	LOC_Os02g46180.1	Allergen	GRMZM2G057717	0.916033	0.758648	0.0830498	0.107411	0.103518	0	1.45066	0.225956	0.211756	0.0729685	0.0844047	0.0648617	0	0.0701388	0.155115	0.14381	0.0672195	494.716	0.887382	0.232252	4.69396	0.358958	0.441267	0.0229851	GRMZM2G057717	0	0	0	0	0	0	1.94	0.58	0	0	0	0	0	0	0	0	0	2.3
GRMZM2G048635	Zm00001d048739	Protein kinase superfamily protein	AT5G35960.1	LOC_Os11g42440.1	kinase	GRMZM2G048635	0.418282	0.426418	0	0	0	0	0	0	0	0.0496011	0.156405	0.0561758	0	0	0.94965	0	0.0742207	86.5544	0.0139395	0.0661765	0.501678	0.0430589	0.0319968	5.78624e-05	GRMZM2G048635	0	0	0	0	0	0	0	0	0	0	0	0	0	0	0	0	0	0
GRMZM2G021051	Zm00001d007894	ga20ox2; gibberellin20-oxidase2:	AT5G51810.1	LOC_Os07g07420.1	Allergen	GRMZM2G021051	0.035246	0.157067	0	0.0117417	0	0	0	0.0347299	0	0	0	0	0	0	0	0	0	26.2622	0	0	0.550315	0	0	5.271e-06	GRMZM2G021051	0	0	0	0	0	0	0	0	0	0	0	0	0	0	0	0	0	0
GRMZM2G454327	Zm00001d009789	rte6;rotten ear6: phylogenetically related to ClassII clade boron transporters	AT1G15460.1	LOC_Os05g08430.1	other	GRMZM2G454327	0	0.580487	0	0	0	0	0	0	0	0.0259871	0.035895	0.040102	0	0	0	0	0.0960225	179.858	0.038498	0.120498	1.29746	0.076982	0.0786513	0.00198738	GRMZM2G454327	0	0	0	0	0	0	0	0	0	0	0	0	0	0	0	0	0	0
GRMZM2G339781	Zm00001d011698	unknown function; LOC_Os01g51270.1 THION44 - Plant thionin family protein precursor, putative, expressed	no	LOC_Os01g51270.1	Allergen	GRMZM2G339781	1.10237	0.64063	0	0	0	0	0	0	0	0	0.0501007	0.272396	0	0	0	0	0.30156	307.615	0.117202	0.150608	1.69461	0	0	9.89135e-07	GRMZM2G339781	0	0	0	0	0	0	0	0	0	0	0	0	0	0	0	0	0	0
GRMZM2G053387	Zm00001d012906	Cell number regulator3；AT1G14870.1 (PCR2) PLANT CADMIUM RESISTANCE 2	AT1G14870.1	LOC_Os03g61470.1	calcium signal	GRMZM2G053387	1.40791	1.43944	0	0	0	0	0	0	0	0	0.0595558	0.178725	0.0329335	0	0	0	0.392695	777.272	0.162249	0.211568	6.56149	0.0262869	0.103453	4.28415e-05	GRMZM2G053387	0	0	0	0	0	0	0	0	0	0	0	0	0	0	0	0	0	0
GRMZM2G342691	Zm00001d051376	unknown function; AT1G31040.1 PLATZ transcription factor family protein; LOC_Os02g44260.1 zinc-binding protein, putative, expressed	AT1G31040.1	LOC_Os02g44260.1	Transcriptional factor	GRMZM2G342691	0	0	0	0	0	0	0	0	0	0	0	0	0	0	0	0	0	3.0865	0	0	0.0428637	0	0	0.000104461	GRMZM2G342691	0	0	0	0	0	0	0	0	0	0	0	0	0	0	0	0	0	0
GRMZM2G445296	Zm00001d028015	hydroxy proline-rich glycoprotein family protein	AT2G22180.1	LOC_Os03g09160.1	Allergen	GRMZM2G445296	0.347325	0.0313672	0	0	0	0	0	0.0129534	0	0	0	0	0	0	0	0	0.18294	108.019	0.0329042	0.052267	0.629521	0.108465	0.0535809	0.000228264	GRMZM2G445296	0	0	0	0	0	0	0	0	0	0	0	0	0	0	0	0	0	0
GRMZM2G047296	Zm00001d036199	unknown function;homologous to rice LOC_Os06g05730.1 expressed protein	no	LOC_Os06g05730.1	unknown protein_rice	GRMZM2G047296	1.47898	0.881435	0	0	0	0	0	0.0121408	0	0	0.130319	0.0366763	0	0.036881	0	0	0.088023	376.597	0.0319747	0.03646	5.39185	0.0767944	0.0507129	1.09351e-06	GRMZM2G047296	0	0	0	0	0	0	0	0	0	0	0	0	0	0	0	0	0	0
GRMZM2G166745	Zm00001d044623	unknown function; AT2G13620.1 cation/hydrogen exchanger 15; LOC_Os11g01820.1 ATCHX, putative, expressed	AT2G13620.1	LOC_Os11g01820.1	Allergen	GRMZM2G166745	0.133111	0.0886096	0.0152324	0	0	0.0518783	0.418156	0	0.0358413	0.165543	0.0267061	0.0150242	0.0127356	0	0	0.175491	0.0371981	20.2767	0.0254621	0.142336	0.828312	0.145472	0.475219	0.00289246	GRMZM2G166745	0	0	0	0.72	0	1.6	0	2.2	0	0	0	0	2.58	0	0	0	0.92	0
GRMZM2G302559	Zm00001d042982	rte5; rottenear5: phylogenetically related to ClassII clade boron transporters	AT1G15460.1	LOC_Os05g08430.1	other	GRMZM2G302559	0.0212919	0.0419411	0	0	0	0	0	0	0	0	0	0.0198918	0	0	0	0	0	23.163	0.0078084	0.00803243	0.163224	0	0.00798013	0.000662603	GRMZM2G302559	0	0	0	0	0	0	0	0	0	0	0	0	0	0	0	0	0	0
GRMZM2G064626	Zm00001d051495	unknown function; AT2G44670.1 Protein of unknown function (DUF581); LOC_Os02g46180.1 DUF581 domain containing protein, expressed	AT2G44670.1	LOC_Os02g46180.1	Allergen	GRMZM2G064626	0.324878	0.572631	0.0202077	0	0	0	0	0.0109033	0	0.0255048	0	0.142837	0	0	0.142183	0.0812756	0	264.13	0.0712453	0.0358607	2.40209	0.0196369	0.0385121	0.00327829	GRMZM2G064626	0	0	0	0	0	0	0	0	0	0	0	0	0	0	0	0	0	0
GRMZM2G024495	Zm00001d004909	Alpha carbonic anhydrase1chloroplastic	AT1G08080.1	LOC_Os12g05730.1	Allergen	GRMZM2G024495	2.7375	2.74562	0	0	0.0076718	0	0	0	0	0	0.204482	0.33987	0	0	0	0.064528	0.694359	1170.12	0.186607	0.532209	6.59578	0.12984	0.269173	2.44876e-05	GRMZM2G024495	0	0	0	0	0	0	0	0	0	0	0	0	0	0	0	0	0	0
GRMZM5G855396	Zm00001d031588	unknown function; LOC_Os08g41650.1 expressed protein	no	LOC_Os08g41650.1	Allergen	GRMZM5G855396	0.70117	1.06079	0.282907	0.398652	0.194322	0	0.423463	0.159766	0.300327	1.37631	0.0918643	0.096801	0.201833	0.125021	0.266704	0.0430493	0.114549	167.628	0.0899957	0.748604	4.22153	0.382004	0.522012	0.000317677	GRMZM5G855396	0	0	0	0	0	4.7	0	0.94	0	1.39	0	0	9.9	0	0	0	1.07	0
GRMZM2G173419	Zm00001d005145	unknown function; LOC_Os07g18070.1 expressed protein	no	LOC_Os07g18070.1	Allergen	GRMZM2G173419	0	0	0	0	0.403497	1.57889	0.136168	0	0	0	0	0	0	0	0	0.524377	0	20.006	0	0.126499	0.718297	0.212314	0.0713487	0.000151304	GRMZM2G173419	0	0	0	0	0	0	0	0	0	0	0	0	0	0	0	0	0	0
GRMZM5G823111	Zm00001d045807	unknown function	no	no	unknown protein_maize	GRMZM5G823111	0	0.182118	0	0	0	0	0	0.083578	0.0663203	0	0.0586	0	0.0498173	0.0776637	0	0	0.150637	16.7602	0.0540043	0	0	0	0.050456	0.0081464	GRMZM5G823111	0	0	0	0	0	0	0	0	0	0	0	0	0	0	0	0	0	0
GRMZM2G079661	Zm00001d038876	pmei1 - pectin methylesterase inhibitor1	AT2G47340.1	LOC_Os01g50810.1	Allergen	GRMZM2G079661	2.6037	28.8069	0.0198069	0.028101	0	0	0.0283195	0.0239156	0	0.0062836	0.23073	0.292957	0	0	0	0	0.488263	822.901	0.177994	0.428135	3.84598	0.122862	0.134344	7.77755e-05	GRMZM2G079661	0	0	0	0	0	0	0	0	0	0	0	0	0	0	0	0	0	0
GRMZM2G433847	Zm00001d006231	unknown function; AT4G38690.1 PLC-like phosphodiesterases superfamily protein; LOC_Os09g36520.1 ki1 protein, putative, expressed	AT4G38690.1	LOC_Os09g36520.1	Allergen	GRMZM2G433847	5.33158	4.25709	0.0604089	0.104238	0.190518	0	0.252682	0.361583	0.02874	0.0283239	1.351	0.973989	0.0520676	0.495507	0.660339	1.48866	1.10458	385.499	0.144488	2.37794	6.42129	0.819362	1.01059	4.03883e-08	GRMZM2G433847	6.43	10.89	1.73	6.85	0	3.53	9.25	3.39	3.02	1.15	0	2.78	4.41	0	0	3.62	2.7	0
GRMZM2G047632	Zm00001d005545	unknown function; LOC_Os09g12630.1 expressed protein	no	LOC_Os09g12630.1	Allergen	GRMZM2G047632	0.48467	1.33114	0.0664001	0.0964023	0.0728228	0	0	0.0718373	0	0.046642	0.045663	0.336133	0.076139	0.103112	0	0.0593793	0	565.872	0.0911233	0.123879	6.29801	0.149672	0	0.0019221	GRMZM2G047632	0	0	0	0	0	0	0	0	0	0	0	0	0	0	0	0	0	0
GRMZM2G049726	Zm00001d010939	unknown function; AT1G04470.1 Protein of unknown function (DUF810); LOC_Os03g04560.1 expressed protein	AT1G04470.1	LOC_Os03g04560.1	Allergen	GRMZM2G049726	0.359376	0.309415	0	0	0.00251749	0	0	0.0283568	0.0318361	0.01333	0	0.0539203	0	0	0	0	0.207717	184.389	0.0523311	0.0868903	1.76398	0.0455511	0.0450468	0.000366804	GRMZM2G049726	0	0	0	0	0	0	0	0	0	0	0	0	0	0	0	0	0	0
GRMZM2G068745	Zm00001d023308	unknown function; AT4G35490.1 mitochondrial ribosomal protein L11; LOC_Os10g32870.1 L11 domain containing ribosomal protein, putative, expressed	AT4G35490.1	LOC_Os10g32870.1	other	GRMZM2G068745	0.601712	0	0.0356997	0.0563477	0.0980869	0	0	0.0668101	0.047349	0.194069	0.0559007	0	0	0	0	0.181616	0	20.7965	0.387608	0	0.83181	0	0.0569143	0.000660921	GRMZM2G068745	0	0	0	0	0	0	0	0	0	0	0	0	0	0	0	0	0	1.5
GRMZM2G374989	Zm00001d048447	rte4;rottenear4: phylogenetically related to ClassII clade boron transporters	AT1G15460.1	LOC_Os05g08430.1	other	GRMZM2G374989	0.0500774	0.0318171	0.0226228	0.0111543	0.00745677	0	0	0.0282445	0.0256635	0.0207411	0.0125935	0.0117881	0.0358354	0.0334432	0.0277769	0.0129301	0	17.1869	0.0117016	0.0057183	0.260428	0.0108561	0.0054005	0.000180859	GRMZM2G374989	0	0	0	0	0	0	0	0	0	0	0	0	0	0	0	0	0	0
GRMZM2G447989	Zm00001d015414	Pollen receptor-like kinase4	AT4G31250.1	LOC_Os02g07810.1	kinase	GRMZM2G447989	0.467587	0.30419	0	0.0169757	0.0584524	9.4702	0.123661	0.0208754	0	0	0	0.0124478	0	0	0	0	0	139.096	0.0558873	0.0422053	1.91569	0.290647	0.14931	9.00513e-05	GRMZM2G447989	0	0	1.08	0	0	0	0	0.83	0	0	0	0.92	0	0	0.59	0.51	0.44	0
GRMZM2G111344	Zm00001d012788	UDP-glycosyltransferase 88A1	AT3G16520.3	LOC_Os05g45100.1	Allergen	GRMZM2G111344	0.327623	0.514022	0.018539	0.0191285	0	0	0.0107238	0	0	0	0.0337425	0.078715	0	0	0.0303266	0	0.0897343	124.257	0.0574953	0.0509597	2.62673	0.26604	0.179692	4.8374e-05	GRMZM2G111344	0	0	0	0.54	0	0	0	0	0	0	0	0	0	0	0	0	0	0
GRMZM2G342217	Zm00001d049249	gras28;GRAS-transcription factor28: Locus designated and assigned to a transcription factor familyby the GRASSIUS project (Yilmazetal2009),which alsoprovided them appings to theB73_Reference Genome sequence v2 gene models.NCBI:DELLA protein GAI-like	AT1G66350.1	LOC_Os11g31100.1	Transcriptional factor	GRMZM2G342217	0.0600638	0.0318949	0	0	0	0	0	0	0	0.0115185	0	0	0	0	0	0.0105594	0	14.783	0	0	0.151203	0.00916887	0	0.000309655	GRMZM2G342217	0	0	0	0	0	0	0	0	0	0	0	0	0	0	0.46	0	0	0
GRMZM2G156620	Zm00001d039094	kcs18 - 3-ketoacyl-CoA synthase18	AT2G26640.1	LOC_Os05g49900.1	Allergen	GRMZM2G156620	0.430976	0.392134	0.00937927	0.0599546	0.206078	0.0169517	1.93421	0.350493	0.0197931	0.173833	0.0457863	0.0607883	0.00911197	0	0	0.433898	0.0296823	151.77	0.0228456	0.030552	2.48198	0.0901918	0.251161	0.000399542	GRMZM2G156620	1.05	0	2.25	1.22	1.99	0	6.28	7.07	6.24	0	0	6.45	17.34	0	2.77	11.17	11.67	2.54
GRMZM5G871013	Zm00001d006399	unknown function; AT3G55500.1 expansin A16; LOC_Os12g36040.1 expansin precursor, putative, expressed	AT3G55500.1	LOC_Os12g36040.1	Allergen	GRMZM5G871013	9.47138	8.86169	0	0	0	0	0	0	0	0	1.06271	1.58363	0	0	0	0	2.38829	2243.17	1.04908	1.49068	24.9294	0.945458	0.813703	6.64931e-05	GRMZM5G871013	0	0	0	0	0	0	0	0	0	0	0	0	0	0	0	0	0	0
GRMZM2G073155	Zm00001d023024	unknown function	no	no	unknown protein_maize	GRMZM2G073155	15.6458	13.4314	0	0	0.116466	0	0	0	0	0.0770618	1.22712	1.45577	0	0	0.04813	0	2.13105	6927.57	1.36233	1.86624	53.2756	0.602681	0.471809	0.000414523	GRMZM2G073155	0	0	0	0	0	0	0	0	0	0	0	0	0	0	0	0	0	0
GRMZM2G104363	Zm00001d010228	Putative ENTH/ANTH/VHS superfamily protein	AT1G03050.1	LOC_Os05g35160.1	Allergen	GRMZM2G104363	0.172769	0.286066	0.0189484	0.03362	0.0135216	0	0.360867	0.0768563	0	0.119726	0.01367	0	0	0	0.0107681	0.0657599	0	49.4908	0.0130788	0.0198629	0.696572	0.0100906	0	0.000332348	GRMZM2G104363	0	0	0	0	0	0	0	0	0	0	0	0	0	0	0	0	0	0
GRMZM2G025175	Zm00001d010422	unknown function; AT1G29140.1 Pollen Ole e 1 allergen and extensin family protein; LOC_Os06g36240.1 POEI21 - Pollen Ole e I allergen and extensin family protein expressed	AT1G29140.1	LOC_Os06g36240.1	Allergen	GRMZM2G025175	9.77984	7.86761	0	0	0.20462	0.03918	0.505253	1.63458	0.26891	0.145331	1.15685	1.16921	0.0296964	0.074537	0	4.65864	1.64226	2996.48	0.890787	4.43422	17.5329	1.46959	2.01741	0.000426169	GRMZM2G025175	0	0	0	0	0	0	1.48	5.5	0	11.1	0	1.83	0	0	4.85	5.26	0.97	15.21
GRMZM2G141071	Zm00001d024460	propep5 - precursor elicitor peptide5	no	no	other	GRMZM2G141071	0.223626	0.364797	0	0	0.0402216	0.0574383	0.699503	2.12483	3.81329	0.201463	0.073172	0	0	0	0	0	0.088462	121.712	0	0.156723	0.847117	0	0.114362	1.64736e-05	GRMZM2G141071	0	0	0	0	0	0	0	0	0	0	0	0	0	0	0	0	0	0
GRMZM2G388099	Zm00001d016846	protein kinase family protein putative expressed	AT1G71530.1	LOC_Os02g35300.1	Allergen	GRMZM2G388099	0.824082	0.455692	0.0180275	0.0339388	0	0	0	0.0262443	0.300968	0.058536	0.0532676	0.0798885	0	0	0.0127026	2.2924	0.141983	400.923	0.145725	5.20147	9.92777	2.33409	2.21529	0.00449081	GRMZM2G388099	21.63	14.6	7.3	22.32	0	1.52	4.59	2.78	2.61	5.36	0	7.78	6.43	0	0.82	0	0.78	0
GRMZM2G462635	Zm00001d037831	pmei3 - pectin methylesterase inhibitor3	AT3G36659.1	LOC_Os05g20570.1	Allergen	GRMZM2G462635	0.150906	0.0271691	0	0	0	0	0	0	0	0	0	0	0	0	0	0	0.069961	20.8141	0	0.0443407	0.213455	0	0	0.0056928	GRMZM2G462635	0	0	0	0	0	0	0	0	0	0	0	0	0	0	0	0	0	0
GRMZM2G175243	Zm00001d045765	unknown function	no	no	unknown protein_maize	GRMZM2G175243	29.8285	28.9463	0	0.0245181	0.069199	0	0	0	0.071554	0.040546	2.57323	4.7146	0	0.245559	0.0376767	0	6.2599	17675.9	3.26475	5.17968	143.654	1.3908	1.63748	7.02537e-07	GRMZM2G175243	0	0	0	0	0	0	0	0	0	0	0	0	0	0	0	0	0	0
GRMZM5G836990	Zm00001d007848	Proline-richreceptor-likeproteinkinasePERK4	AT2G18470.1	LOC_Os07g04520.1	Allergen	GRMZM5G836990	0.140216	0.128261	0	0	0	0	0	0.126283	1.14872	0.0137447	0	0.0318616	0	0	0	0	0.0670945	77.2884	0.0136296	0.0149127	0.687319	0	0.0107141	0.001218	GRMZM5G836990	0	0	0	0	0	0	0	0	0	0	0	0	0	0	0	0	0	0
GRMZM2G174650	Zm00001d030024	unknown function; AT3G18360.1 VQ motif-containing protein; LOC_Os08g01260.1 VQ domain containing protein, putative, expressed	AT3G18360.1	LOC_Os08g01260.1	other	GRMZM2G174650	0.0239178	0	0.0152954	0	0	0	0	0	0	0	0	0	0	0	0	0.0168202	0	2.10444	0	0.0506963	0.185056	0.0435667	0.0963275	2.61144e-07	GRMZM2G174650	0	0	0	0	0	0	0	0	0	0	0	0	0	0	0	0	0	0
GRMZM2G443690	Zm00001d040398	Protein kinase superfamily protein	AT2G40850.1	LOC_Os01g16470.1	Allergen	GRMZM2G443690	3.68874	3.13667	7.5124	6.93799	0.0166611	0	0.136766	0.0395634	0	0.367208	0.191389	0.532868	0.0289534	0.0146086	0.200249	0.041411	0.495924	1383	0.277837	0.435247	10.5909	0.12823	0.300053	5.97131e-05	GRMZM2G443690	0	0	0	0	0	0	0	0	0	0	0	0	0	0	0	0	0	0
GRMZM2G413154	Zm00001d029071	Plant thionin family protein precursor expressed	no	LOC_Os03g21880.1	Allergen	GRMZM2G413154	0.674502	0.367023	0	0	0	0	0.0750503	0	0	0	0	0	0	0	0	0	0	75.3743	0	0	0.472868	0	0	0.000221983	GRMZM2G413154	0	0	0	0	0	0	0	0	0	0	0	0	0	0	0	0	0	0
GRMZM2G419157	Zm00001d011337	unknown function; LOC_Os05g01310.1 ankyrin repeat family protein, putative, expressed	no	LOC_Os05g01310.1	other	GRMZM2G419157	0	0	0	0	0	0	0	0	0	0	0	0	0	0	0	0	0	1.50776	0	0	0	0	0	0.0430833	GRMZM2G419157	0	0	0	0	0	0	0	0	0	0	0	0	0	0	0	0	0	0
GRMZM2G011383	Zm00001d013340	unknown function; AT1G28710.3 Nucleotide-diphospho-sugar transferase family protein; LOC_Os03g52160.1 regulatory protein, putative, expressed	AT1G28710.3	LOC_Os03g52160.1	Allergen	GRMZM2G011383	0	0.070441	0.0162699	0	0.00778713	0.026018	0	0.0266536	0.213529	0.192828	0	0	0	0	0	0	0	2.7153	0	0	0.0247191	0	0	0.000747963	GRMZM2G011383	0	0	0	0	0	0	0	0	0	0	0	0	0	0	0	0	0	0
GRMZM2G374010	Zm00001d003121	heavy metal-associated domain containing protein expressed	AT1G71050.1	LOC_Os04g42350.1	other	GRMZM2G374010	0.276941	0.394411	0	0	0	0.103038	0.472849	0.0585543	0	0	0	0	0	0	0	0	0	99.4278	0.187836	0	1.2131	0.085258	0	0.00460434	GRMZM2G374010	0	0	0	0	0	0	0	0	0	0	0	0	0	0	0	0	0	0
GRMZM2G394311	Zm00001d015731	unknown function; AT3G02875.1 Peptidase M20/M25/M40 family protein; LOC_Os07g14590.1 hydrolase, putative, expressed	AT3G02875.1	LOC_Os07g14590.1	Allergen	GRMZM2G394311	0	0.0124042	0	0	0	0	0	0	0	0	0	0	0	0	0	0	0	2.6081	0	0	0	0	0	0.000250119	GRMZM2G394311	0	0	0	0	0	0	0	0	0	0	0	0	0	0	0	0	0	0
GRMZM2G457523	Zm00001d041198	unknown function; AT3G52080.1 cation/hydrogen exchanger 28; LOC_Os12g44300.1 CHX28, putative, expressed	AT3G52080.1	LOC_Os12g44300.1	Allergen	GRMZM2G457523	0.481007	0.0638703	0	0	0	0	0	0	0	0	0.0326468	0.0133686	0	0	0	0	0	7.97397	0	0	0.287702	0.0086917	0	0.00284037	GRMZM2G457523	0	0	0	0	0	0	0	0	0	0	0	0	0	0	0	0	0	0
GRMZM2G131358	Zm00001d019830	unknown function	no	no	unknown protein_maize	GRMZM2G131358	0	1.77079	0	0	0	0	0	0	0	0	0	0	0	0	0	0	0	23.4412	0	0	0	0	0	0.036008	GRMZM2G131358	0	0	0	0	0	0	0	0	0	0	0	0	0	0	0	0	0	0
GRMZM2G164182	Zm00001d052551	Alpha carboni canhydrase1 chloroplastic	AT1G08080.1	LOC_Os12g05730.1	Allergen	GRMZM2G164182	1.7925	1.14788	0	0	0	0	0	0	0	0.11897	0.0834214	0.0935877	0	0	0	0.253716	0.163583	395.918	0.0651595	0.0579873	3.01305	0.0521549	0.0352669	0.000982912	GRMZM2G164182	0	0	0	0	0	0	0	0.48	0	0	0	0	0	0	0	0	0	0
GRMZM2G538064	Zm00001d018279	unknown function;AT3G43860.1 (AtGH9A4, GH9A4) glycosyl hydrolase 9A4;LOC_Os02g53820.2 endoglucanase putative expressed	AT3G43860.1	LOC_Os02g53820.2	Allergen	GRMZM2G538064	8.58004	6.97874	0	0.0098849	0	0.0255309	0.0308756	0.019543	0.167922	0	0.44846	0.914772	0	0	0.100199	0	1.36475	3023.06	0.455628	0.7534	29.3843	0.214862	0.216517	0.000264711	GRMZM2G538064	0	0	0	0	0	0	0	0	0	0	0	0	0	0	0	0	0	0
GRMZM2G353659	Zm00001d053769	Putative leucine-rich repeat protein kinase family protein	AT4G31250.1	LOC_Os02g07810.1	kinase	GRMZM2G353659	0.273846	0.101093	0	0.0195351	0.0086604	0	0.11357	0	0	0	0.0280741	0.0298398	0.0138792	0	0	0	0	86.1491	0.0423809	0	1.10112	0.0211024	0.0100933	0.000163839	GRMZM2G353659	0	0	0	0	0	0	0	0	0	0	0	0	0	0	0	0	0	0
GRMZM2G301647	Zm00001d052067	stk3; serine-threonine kinase3:pollen-specific expression	AT2G24370.1	LOC_Os02g54590.1	Allergen	GRMZM2G301647	0.711688	0.821493	0.613785	0.731817	0	0	0	0.818861	0.0785113	0.402706	0.114851	0.0915432	0.375789	0.854355	0.191696	0.494526	0.358509	191.017	0.921386	1.04976	2.17053	0.168675	0.284963	0.000327156	GRMZM2G301647	1.15	5.58	0	0	0	4.02	3.82	3.18	1.35	12.72	0	4.85	1.16	0	0.52	0.48	0.28	0
GRMZM2G415973	Zm00001d006450	unknown function; AT4G01070.1 UDP-Glycosyltransferase superfamily protein; LOC_Os07g32060.1 UDP-glucoronosyl/UDP-glucosyl transferase, putative, expressed	AT4G01070.1	LOC_Os07g32060.1	Allergen	GRMZM2G415973	0.127105	0.159791	0.893575	1.47867	0.007002	0	0.0175371	0.747836	0.326278	0.103438	0.182159	0.469576	0.592379	0.31265	0.199335	0	0.429663	38.5758	0	0.0993574	1.23073	0.031731	0.0966157	0.000131154	GRMZM2G415973	0	0	0	0	0	0	0	0	0	0	0	0	0	0	0	0	0	0
GRMZM2G383497	Zm00001d031075	unknown function; LOC_Os12g42170.1 expressed protein	no	LOC_Os12g42170.1	unknown protein_rice	GRMZM2G383497	0	0	0	0	0	0	0	0	0	0	0	0	0	0	0	0	0	8.28079	0	0	0	0	0	8.91796e-07	GRMZM2G383497	0	0	0	0	0	0	0	1.47	0	0	0	0	0	0	0	0	1.88	0
GRMZM5G808290	Zm00001d053961	Probable xyloglucanendo transglucosylase/hydrolasep rotein30	AT1G32170.1	LOC_Os02g03550.1	Allergen	GRMZM5G808290	0.786407	0.801436	0	0	0.0354278	0	0	0.00794377	0	0	0.0648033	0.140445	0	0	0	0	0	389.424	0.0665735	0.0661703	4.94403	0.0336511	0.0648684	0.000336292	GRMZM5G808290	0	0	0	0	0	0	0	0	0	0	0	0	0	0	0	0	0	0
AC203262.3_FG002	Zm00001d030642	unknown function; AT1G09310.1 Protein of unknown function, DUF538; LOC_Os12g37650.1 DUF538 domain containing protein, putative, expressed	AT1G09310.1	LOC_Os12g37650.1	unknown protein in Arabidopsis	AC203262.3_FG002	0.19337	0.188235	0	0	0	0	0	0	0	0	0.09868	0.105735	0	0	0	0	0	269.451	0	0.137357	0	0	0	1.01059e-05	AC203262.3_FG002	0	0	0	0	0	0	0	0	0	0	0	0	0	0	0	0	0	0
GRMZM2G333079	Zm00001d010418	unknown function; homologous to rice LOC_Os02g20530.1 expressed protein	no	LOC_Os02g20530.1	unknown protein_rice	GRMZM2G333079	0.0265275	0	0	0	0	0	0	0	0	0	0	0	0	0	0	0	0.0268075	10.8194	0.0103179	0	0.13608	0	0	0.00534847	GRMZM2G333079	0	0	0	0	0	0	0	0	0	0	0	0	0	0	0	0	0	0
GRMZM2G095895	Zm00001d037370	unknown function	no	no	unknown protein_maize	GRMZM2G095895	32.8018	32.3884	0	0	0	0	0.269092	0	0.0324954	0	2.28742	4.68883	0	0.0945817	0.397255	0.128245	4.75025	13441.8	2.57903	4.62294	109.282	0.973401	1.20344	2.08343e-05	GRMZM2G095895	0	0	0	0	0	0	0	0	0	0	0	0	0	0	0	0	0	0
GRMZM2G420010	Zm00001d053850	unknown function; AT3G19960.2 myosin 1; LOC_Os02g06510.1 myosin heavy chain, putative, expressed	AT3G19960.2	LOC_Os02g06510.1	Allergen	GRMZM2G420010	0	0	0	0	0	0	0	0	0	0	0	0	0	0.0387813	0	0	0	1.98152	0	0	0.110398	0	0	0.000730575	GRMZM2G420010	0	0	0	0	0	0	0	0	0	0	0	0	0	0	0	0	0	0
GRMZM2G317406	Zm00001d025287	maize Pollen-specific protein C13 (MGS1);Pollen Ole e 1 allergen and extensin family protein	no	LOC_Os04g32680.1	Allergen	GRMZM2G317406	22.2373	27.9483	0	0.0189724	0	0	0	0.0135469	0	0	2.16571	3.59031	0	0	0	0.0736197	5.00035	14147.1	2.68555	4.66867	100.476	0.986732	1.26859	4.35877e-09	GRMZM2G317406	0	0	0	0	0	0	0	0	0	0	0	0	0	0	0	0	0	0
GRMZM2G136121	Zm00001d008265	Protein kinase superfamily protein	AT2G40850.1	LOC_Os01g16470.1	Allergen	GRMZM2G136121	1.04356	0.758967	0	0.0217563	0.143786	0.0246117	0.211884	0.0301409	0.0147895	0.0536693	0.102178	0.0514518	0.0255102	0.0376438	0.0186022	0	0.199331	376.581	0.124317	0.387567	3.08218	0.0473467	0.0580997	5.57672e-07	GRMZM2G136121	0	0	0	0	0	0	0	0	0	0	0	0	0	0	0	0	0	0
GRMZM2G079050	Zm00001d015644	unknown function; LOC_Os06g20310.4 expressed protein	no	LOC_Os06g20310.4	unknown protein_rice	GRMZM2G079050	0	0.0731287	0	0	0	0.17946	0.0813903	0	0	0	0.0115252	0	0	0.0196249	0.0664125	0.0828939	0	7.3442	0	0.0303051	0.228334	0.078861	0.0334309	0.000891674	GRMZM2G079050	0	0	0	0	0	0	0	0	0	0	0	0	0	0	0	0	0	0
GRMZM2G557123	no gene ID in v4	unknown function	no	no	unknown protein_maize	GRMZM2G557123	0	0	0	0	0	0	0	0	0	0	0	0	0	0	0	0	0	10.6277	0	0	0.0402987	0	0	0.00208924	GRMZM2G557123	0	0	0	0	0	0	0	0	0	0	0	0	0	0	0	0	0	0
GRMZM2G000122	Zm00001d043887	unknown function; homologous to rice LOC_Os06g05730.1 expressed protein	no	LOC_Os06g05730.1	unknown protein_rice	GRMZM2G000122	1.34703	1.2624	0	0	0	0	0	0	0	0	0.10788	0.187381	0	0	0	0	0.302754	586.383	0.0842683	0.204006	5.08339	0.0223827	0.0222126	2.13835e-06	GRMZM2G000122	0	0	0	0	0	0	0	0	0	0	0	0	0	0	0	0	0	0
GRMZM2G004330	Zm00001d011450	unknown function; AT1G23540.1 Protein kinase superfamily protein; LOC_Os03g37120.1 retrotransposon protein, putative, unclassified, expressed	AT1G23540.1	LOC_Os03g37120.1	Allergen	GRMZM2G004330	0.360813	0.237408	0.0238382	0.0270821	0.0265931	0.0680869	0.718475	0.0553068	0.0794084	0.0447841	0.0833485	0.0728909	0.0344199	0.0247979	0.0289981	2.05433	0.102238	155.684	0.138362	0.174262	1.87265	0.129353	0.0909013	0.0153313	GRMZM2G004330	0	0	0	0	0	0	0	0.25	0	0	0	0	0	0	0	0	0	0
GRMZM2G173903	Zm00001d053214	armadillo repeat only1	AT4G34940.1	LOC_Os08g43500.1	Allergen	GRMZM2G173903	0.121176	0.0238593	0	0	0	0	0	0.00510293	0	0	0.0281268	0.0151677	0.0116291	0.0120126	0	0	0	36.8191	0.026931	0	0.12477	0	0	0.000217111	GRMZM2G173903	0	0	0	0	0	0	0	0	0	0	0	0	0	0	0	0	0	0
GRMZM2G012544	Zm00001d052663	Probable protein S-acyltransferase7	AT3G26935.1	LOC_Os11g32960.1	Allergen	GRMZM2G012544	0.983569	0.717976	0	0	0	0	0	0	0	0	0.0747027	0.0913803	0	0	0	0	0.125221	429.92	0.096048	0.143667	4.41758	0.0373457	0.0744637	2.78955e-06	GRMZM2G012544	0	0	0	0	0	0	0	0	0	0	0	0	0	0	0	0	0	0
GRMZM2G309944	Zm00001d009994	pmei16 - pectin methylesterase inhibitor16	AT3G36659.1	LOC_Os05g20570.1	Allergen	GRMZM2G309944	4.24579	5.48478	0	0	0	0	0	0	0	0	0.399076	0.468181	0	0	0	0	0.547256	3295.87	0.453158	1.78263	20.8695	0.53155	0.336879	4.52728e-06	GRMZM2G309944	0	0	0	0	0	0	0	0	0	0	0	0	0	0	0	0	0	0
GRMZM2G047131	Zm00001d036202	unknown function; AT2G03630.2LOC_Os06g05710.1 pollen-specific protein, putative, expressed	AT2G03630.2	LOC_Os06g05710.1	Allergen	GRMZM2G047131	0.708636	1.09223	0.0291909	0.0657803	0.0938737	0.245054	0.308145	3.1992	0.323569	0.578225	0.092794	0.035126	0.0548719	0.067892	0.113772	0.443989	0.250309	156.797	0.0574287	0.0732017	2.27492	0.0943706	0.0615635	0.000184074	GRMZM2G047131	0	0	0	0	0	0	0	0	0	0	0	0	0	0	0	0	0	0.35
GRMZM2G044884	Zm00001d002753	unknown function; AT5G59580.1 UDP-glucosyl transferase 76E1; LOC_Os07g13810.1 cytokinin-N-glucosyltransferase 1, putative, expressed	AT5G59580.1	LOC_Os07g13810.1	Allergen	GRMZM2G044884	0	0	0	0.0695823	0.0426759	0	0	0	0	0	0	0.03767	0.0850853	0	0	0.0585767	0	5.60574	0	0	0.045931	0.0335267	0	0.00440139	GRMZM2G044884	0	0	0	0	0	0	0	0	0	0	0	0	0	0	0	0	0	0
GRMZM2G141461	Zm00001d038968	Eukaryotic aspartylprotease family protein	AT3G12700.1	LOC_Os05g48330.1	other	GRMZM2G141461	2.05059	1.79592	0	0	0	0	0	0	0	0	0.152842	0.228064	0	0	0	0	0.329128	702.278	0.12724	0.346572	6.47309	0.0501674	0.0744419	0.000236521	GRMZM2G141461	0	0	0	0	0	0	0	0	0	0	0	0	0	0	0	0	0	0
GRMZM2G072052	Zm00001d044411	Probable calcium-binding protein CML15	AT1G18530.1	LOC_Os01g41990.1	calcium signal	GRMZM2G072052	0.145619	0.582714	0.291406	0.20839	0.110165	0	0.0410977	0.127101	0.0902734	0.213577	0.12601	0.110921	0.0311638	0.0773633	0.117822	0.479608	0.346286	62.88	0.0651693	0.12566	0.463016	0.155589	0.207543	0.000940312	GRMZM2G072052	0	0	0	0	0	0	0	4.81	0	0	0	0	0	0	1.48	0	0.67	0
GRMZM2G036288	Zm00001d048268	zim14 - ZIM-transcription factor 14	AT5G20900.1	LOC_Os03g08310.1	JA signal	GRMZM2G036288	1.95965	2.00105	0.110738	0.0896506	0.108313	0.0453373	8.16345	0.0562745	0.0275923	0.0842213	0.0288489	0.0943113	0	0.0608562	0	1.8126	0.292286	526.082	0.0828885	0.249551	7.41499	0.131567	0.490181	0.000113364	GRMZM2G036288	0	0	0	0	0	0	0	0	0	0	0	1.64	12.57	0	2.36	0.97	11.52	10.92
GRMZM2G112377	Zm00001d031875	pht7 - phosphate transporter protein7	AT3G54700.1	LOC_Os08g45000.1	other	GRMZM2G112377	85.6392	7.8374	4.95701	7.11989	1.79915	0	1.48329	4.40378	0.162858	0.112766	0.660758	1.53436	0.327466	0	2.28103	2.79209	3.51155	2482.94	2.88919	2.38991	23.4715	1.14725	1.88633	0.000225103	GRMZM2G112377	4.77	1.49	5.68	0	13.61	0	15.03	20.28	11.16	0.46	20.62	29.74	9.05	29.08	64.77	61.68	7.67	2.04
GRMZM2G126922	Zm00001d016686	SNAP25 homologous protein SNAP33	AT5G61210.1	LOC_Os02g32740.1	Allergen	GRMZM2G126922	4.17373	4.56085	0	0.0250603	0	0	0.069825	0.0169842	0	0	0.376206	0.589038	0	0	0	0	0.364737	1363.21	0.401978	0.531982	11.8914	0.107627	0.185145	1.05823e-05	GRMZM2G126922	0	0	0	0	0	0	0	0	0	0	0	0	0	0	0	0	0	0
GRMZM2G343068	Zm00001d036577	unknown function; AT5G06100.1 myb domain protein 33; LOC_Os06g46560.1 myb-like DNA-binding domain containing protein, expressed	AT5G06100.1	LOC_Os06g46560.1	Transcriptional factor	GRMZM2G343068	0	0	0	0	0	0	0	0	0	0	0	0	0	0	0	0	0	4.98948	0	0	0	0	0	0.000679606	GRMZM2G343068	0	0	0	0	0	0	0	0	0	0	0	0	0	0	0	0	0	0
GRMZM2G343437	Zm00001d023513	exocyst subunit exo70 family protein C1	AT5G13150.1	LOC_Os12g06840.1	Allergen	GRMZM2G343437	0.229491	0.17026	0	0	0	0	0	0	0	0	0.0204791	0.0100267	0	0	0	0	0.0294609	54.5387	0	0.0163938	0.245841	0.0173769	0.016313	0.00529471	GRMZM2G343437	0	0	0	0	0	0	0	0	0	0	0	0	0	0	0	0	0	0
GRMZM2G048172	Zm00001d018780	unknown function	no	no	unknown protein_maize	GRMZM2G048172	3.01057	2.10903	0.0209569	0.0294449	0.373767	0	0	0.0280255	0	0.039889	0.231882	0.244655	0	0.055885	0.0365104	0.0968287	0.235139	983.309	0.165926	0.541959	10.2292	1.05597	1.35471	0.000716086	GRMZM2G048172	0.82	0	0	3.61	0	0	0	0	0	0	0	0	0	0	0	0	0	0
GRMZM2G174263	Zm00001d030622	Plant invertase/pectin methyl esterase inhibitor superfamily protein	AT3G36659.1	LOC_Os12g37480.1	Allergen	GRMZM2G174263	0.151712	0.263833	0	0	0	0	0	0	0	0	0	0.045856	0	0	0	0	0	95.079	0	0.0617243	1.79737	0.033496	0	0.000162658	GRMZM2G174263	0	0	0	0	0	0	0	0	0	0	0	0	0	0	0	0	0	0
GRMZM2G065050	Zm00001d029851	unknown function; LOC_Os10g40280.1 expressed protein	no	LOC_Os10g40280.1	Allergen	GRMZM2G065050	0.0392397	0.093714	0.163268	0.0751033	0.136007	0	0.0199892	0.00839037	0.0381587	0	0.0177192	0.026246	0	0	0	0	0	9.36399	0	0.056426	0.421935	0	0.100195	0.000175204	GRMZM2G065050	0	0	0	0	0	0	0	0	0	0	0	0	0	0	0	0	0	0
GRMZM2G702996	no gene ID in v4	unknown function	no	no	unknown protein_maize	GRMZM2G702996	2.37636	2.31569	0.674666	1.60239	1.08776	8.0088	4.31942	0.861618	1.34313	1.92729	0.563996	0.328651	1.01616	1.17254	1.47106	7.10697	1.15758	279.036	0.241158	0.224015	1.57446	0.436685	0.219115	8.84525e-05	GRMZM2G702996	4.12	0	7.01	3.75	0	0	0	10.12	0	0	0	9.53	20.99	0	3.28	0	2.24	0
GRMZM2G319435	Zm00001d023581	unknown function; AT2G37670.1 Transducin/WD40 repeat-like superfamily protein; LOC_Os12g07874.1 WD-40 repeat family protein, putative, expressed	AT2G37670.1	LOC_Os12g07874.1	Transcriptional factor	GRMZM2G319435	0.285812	0.134277	0.0957871	0.0807768	0.00323403	0.0171271	0.0187831	1.49559	0.815253	5.94264	0.0723651	0.0201627	0.0642423	0.0129904	0.0190397	0.0594751	0.051088	42.4146	0.018742	0.0461973	0.651532	0.0218484	0.0288215	0.000232215	GRMZM2G319435	0	0	0	0	0	0	0	0	0	0	0	0	0	0	0	0	0.45	0
GRMZM2G165433	Zm00001d045056	Serine threonine kinase-3B Serine threonine kinase1	AT2G24370.1	LOC_Os06g09230.2	Allergen	GRMZM2G165433	0.483957	0.763269	0.00778743	0.0278103	0	0	0	0.00744503	0	0	0.0265253	0.0427595	0.0229377	0.0853364	0.0960525	0	0.100067	187.187	0.0550954	0.0662416	1.93361	0.036924	0.0142937	0.000274706	GRMZM2G165433	0	0	0	0	0	0	0	0	0	0	0	0	0	0	0	0	0	0
GRMZM2G058033	Zm00001d036820	unknown function; AT2G33160.1 glycoside hydrolase family 28 protein / polygalacturonase (pectinase) family protein; LOC_Os06g35370.1 polygalacturonase, putative, expressed	AT2G33160.1	LOC_Os06g35370.1	Allergen	GRMZM2G058033	0	0	0	0	0	0	0	0	0	0	0	0	0	0	0	0	0	3.60059	0	0	0	0	0	8.06314e-05	GRMZM2G058033	0	0	0	0	0	0	0	0	0	0	0	0	0	0	0	0	0	0
GRMZM2G089409	Zm00001d012799	unknown function; homologous to rice LOC_Os03g64310.1 expressed protein	no	LOC_Os03g64310.1	Allergen	GRMZM2G089409	3.43098	2.82591	0.154088	0.279184	0.0499175	0	0.141105	0.16439	0.106201	0.19492	0.655958	0.629475	0.145504	0.218691	0.478322	0.0868409	0.756467	1448.65	0.582591	0.253122	8.81542	0.285326	0.250211	0.00017351	GRMZM2G089409	0	0	0	0	0	0	0	0	0	0	0	0	0	0	0	0	0	0
GRMZM2G451533	Zm00001d045039	unknown function; AT5G20810.2 SAUR-like auxin-responsive protein familyLOC_Os09g26610.1 OsSAUR38 - Auxin-responsive SAUR gene family member, expressed	AT5G20810.2	LOC_Os09g26610.1	Allergen	GRMZM2G451533	0.644236	0.0883347	0.219054	0.50646	0.0393637	0	0	0.206522	0.559712	0.193459	0.0778317	0.13998	0	0.56646	1.3036	0.116163	0.113546	28.3444	0	0	0.0765847	0	0	0.000147805	GRMZM2G451533	0	0	0	0	0	0	0	0	0	0	0	0	0	0	0	0	0	0
AC194457.3_FG001	Zm00001d019537	unknown function; AT4G16480.1 inositol transporter 4; LOC_Os04g43210.2 transporter family protein, putative, expressed	AT4G16480.1	LOC_Os04g43210.2	other	AC194457.3_FG001	0.0811267	0	0	0	0.0310498	0	0	0	0	0	0.100945	0.0655413	0	0.0171449	0.0535911	0	0	5.41515	0	0	0	0.0145346	0.0135145	0.000281336	AC194457.3_FG001	0	0	0	0	0	0	2.22	2.55	0	0	0	1.28	0	0	2.3	0	0	0
GRMZM2G430755	Zm00001d053237	unknown function; AT1G79400.1 cation/H+ exchanger 2; LOC_Os08g43690.1 transporter, monovalent cation:proton antiporter-2 family, putative, expressed	AT1G79400.1	LOC_Os08g43690.1	Allergen	GRMZM2G430755	0.0497341	0.00973983	0.007164	0	0	0	0.023882	0	0.0767582	0.0116381	0	0	0	0	0	0	0	3.75891	0	0.0172378	0	0	0.00835053	0.00347439	GRMZM2G430755	0	0	0	0	0	0	0	0	0	0	0	0	0	0	0	0	0	0
AC205012.3_FG002	Zm00001d009741	Phosphatidylinositol4-kinase gamma3	AT2G46500.2	LOC_Os05g51230.1	Allergen	AC205012.3_FG002	1.26372	1.28907	0.0100343	0	0.00983063	0	0	0.0162759	0	0.0246615	1.26433	1.28222	0.148111	0.0224187	0	1.93388	0.694891	931.582	0.183753	0.635241	10.8332	0.254666	0.177264	0.00693108	AC205012.3_FG002	0	0	0	0	0	0	0	0	0	0	0	0	0	0	0	0	0	0
GRMZM2G078804	Zm00001d019291	pmei34 - pectin methylesterase inhibitor34	AT3G47380.1	LOC_Os07g14340.1	Allergen	GRMZM2G078804	18.3838	15.6117	0	0	0.0261881	0	0.0540243	0	0	0.0203136	1.12332	2.19985	0	0	0.0162204	0.133305	2.04168	4764.66	0.80838	1.4574	38.4921	0.617607	0.636645	0.00563685	GRMZM2G078804	0	0	1.85	5.98	0	0	0	0.31	0	0	0	0	0	0	0	0	0	0
GRMZM2G452150	Zm00001d030583	unknown function; AT4G18180.1 Pectin lyase-like superfamily protein; LOC_Os08g23790.1 polygalacturonase, putative, expressed	AT4G18180.1	LOC_Os08g23790.1	Allergen	GRMZM2G452150	0	0	0	0	0.00860127	0	0	0	0	0	0	0	0	0	0	0	0	1.5963	0	0	0	0	0	0.00112949	GRMZM2G452150	0	0	0	0	0	0	0	0	0	0	0	0	0	0	0	0	0	0
GRMZM2G478929	Zm00001d048715	pex2; pollen extensin-like2:clone like pex1	AT5G25550.1	LOC_Os12g35710.1	Allergen	GRMZM2G478929	2.62897	1.88849	0	0	0	0	0	0.0223887	0	0	0.648195	0.880599	0.0717157	0.213028	0	0	0.679579	1084.54	0.199304	0.449653	5.81307	0.0352517	0.102605	0.031816	GRMZM2G478929	0	0	0	0	0	0	0	0	0	0	0	0	0	0	0	0	0	0
GRMZM2G160201	no gene ID in v4	unknown function	no	no	unknown protein_maize	GRMZM2G160201	0	0.157672	0	0.0469452	0	0	0	0	0	0	0	0	0	0	0	0	0	12.7558	0	0.0105845	0	0	0	0.0145486	GRMZM2G160201	0	0	0	0	0	0	0	0	0	0	0	0	0	0	0	0	0	0
GRMZM2G043141	Zm00001d029566	unknown function; AT1G13970.1 Protein of unknown function (DUF1336); LOC_Os12g38850.2 DUF1336 domain containing protein, expressed	AT1G13970.1	LOC_Os12g38850.2	Allergen	GRMZM2G043141	2.43491	2.64872	1.53209	1.23301	0.111433	0	0.134538	4.12898	1.01611	0.661434	0.297378	0.418458	0.298764	0.270918	0.205501	0.298444	1.15971	873.321	1.42868	30.8103	44.3079	18.4461	20.249	0.0010428	GRMZM2G043141	352.12	460.88	173.72	867.25	38.96	114.07	171.92	66	130.2	287.64	33.88	140.25	65.84	17.15	29.39	47.83	45.74	9.22
GRMZM2G399421	Zm00001d050149	unknown function; AT4G18180.1 Pectin lyase-like superfamily protein; LOC_Os08g23790.1 polygalacturonase, putative, expressed	AT4G18180.1	LOC_Os08g23790.1	Allergen	GRMZM2G399421	0.045523	0	0	0	0	0	0	0.0065581	0	0	0	0.0690023	0	0	0	0	0	1.8336	0	0	0	0	0	0.00628619	GRMZM2G399421	0	0	0	0	0	0	0	0	0	0	0	0	0	0	0	0	0	0
GRMZM2G092672	Zm00001d017071	unknown function; AT5G05850.1 plant intracellular ras group-related LRR 1; LOC_Os02g38040.1 leucine-rich repeat family protein, putative, expressed	AT5G05850.1	LOC_Os02g38040.1	Allergen	GRMZM2G092672	0.482339	0.312915	0.291462	0.33102	0.525898	0.329506	0.278707	0.0918793	0.0297764	0.43622	0.84957	0.573836	0.185464	0.385917	0.497996	0.169873	0.115332	50.9599	0.311142	1.06583	1.72579	0.492184	0.799208	0.000766629	GRMZM2G092672	9.79	21.4	1.42	4.59	0	10.3	5.55	3.87	5.97	19.49	4.92	9.29	0.88	0	0.47	3.58	0.94	16.17
GRMZM2G047153	Zm00001d032347	DNA J heat shock family protein	AT5G25530.1	LOC_Os08g28700.1	Allergen	GRMZM2G047153	0.0580536	0.157821	0	0	0	0	0	0.0216454	0	0	0.120154	0.092286	0	0	0	0.031873	0.087088	31.6293	0	0.0496847	0.601246	0	0	0.000338804	GRMZM2G047153	0	0	0	0	0	0	0	0	0	0	0	0	0	0	0	0	0	0
GRMZM5G894862	Zm00001d033728	Nucleolar complex protein2 homolog	no	no	other	GRMZM5G894862	0	0	0	0	0	0	0	0	0	0	0	0	0	0.0145635	0	0	0	13.4305	0	0.0144941	0.0829598	0	0	0.00945417	GRMZM5G894862	0	0	0	0	0	0	0	0	0	0	0	0	0	0	0	0	0	0
GRMZM2G062811	Zm00001d024378	Probable xyloglucan endotransglucosylase/hydrolase protein21	AT4G14130.1	LOC_Os08g13980.1	Allergen	GRMZM2G062811	0.602835	0.783263	0	0	0.0113719	0.044723	0	0.0774064	0	0	0.0805084	0.0919988	0	0.0337273	0	0	0.221976	384.448	0.179774	0.226863	3.18105	0.0732892	0.12068	4.2068e-05	GRMZM2G062811	0	0	0	0	0	0	0	0	0	0	0	0	0	0	0	0	0	0
GRMZM2G019583	Zm00001d022349	Probable galacturonosyl transferase-like4	AT3G06260.1	LOC_Os07g45260.1	Allergen	GRMZM2G019583	8.65422	7.59904	0.0129792	0	0.0955498	0	1.01825	0.0684239	0.456994	0.542694	0.261041	0.394339	0	0	0.0132149	0.0443097	0.437597	966.623	0.153824	15.732	28.6106	7.9147	8.18517	2.41748e-05	GRMZM2G019583	38.73	45.9	22.16	50.17	0	18.34	21.89	15.38	19.17	27.18	0	19.74	13.7	0	2.51	11.63	6.21	9.86
GRMZM2G426732	Zm00001d035992	Putative receptor-like protein kinase family protein	AT4G39110.1	LOC_Os06g03610.1	Allergen	GRMZM2G426732	1.83282	1.76074	0.0240862	0.0155021	0.0255841	0	0	0	0	0	0.671282	1.19828	0.0959806	0.011825	0	0.0242446	0.462416	556.829	0.150487	0.438372	14.414	2.71953	0.824311	4.51802e-05	GRMZM2G426732	1.11	0	0	4.56	0	0	0	0.13	0	0	0	0	0	0	0	0	0	0
GRMZM2G131629	Zm00001d033991	unknown function; AT3G22750.1 Protein kinase superfamily protein; LOC_Os03g53410.1 protein kinase domain containing protein, expressed	AT3G22750.1	LOC_Os03g53410.1	Allergen	GRMZM2G131629	2.53754	0.555359	0.144224	0.169374	0.0106159	0	0	0	0.134446	0.208687	0.043888	0.0465995	0.0118632	0	0.0241296	0.01841	0.0360684	227.06	0.330276	0.0587661	1.95634	0.127086	0.23919	0.00127036	GRMZM2G131629	0	0	0	0	0	0	0	0.21	0	0	0	0	0	0	0	0	0	0
GRMZM2G402027	Zm00001d026166	unknown function; AT1G02040.1 C2H2-type zinc finger family protein; LOC_Os04g46670.1 ZOS4-09 - C2H2 zinc finger protein, expressed	AT1G02040.1	LOC_Os04g46670.1	Allergen	GRMZM2G402027	0.0197961	0.042545	0	0	0	0	0.032264	0	0	0	0.0171362	0	0.0074123	0.0335045	0	0	0.0161857	8.38643	0	0.0962392	0.0953893	0.0282421	0.054941	0.000877288	GRMZM2G402027	0	0	0	0	0	0	0	0	0	0	0	0	0	0	0	0	0	0
GRMZM2G089288	Zm00001d018915	Bifunctional inhibitor/lipid-transferprotein/seed storage2 Salbumin superfamily protein	AT4G14815.1	LOC_Os07g07870.1	other	GRMZM2G089288	5.02342	4.68795	0.0354534	0.0163943	0.0229378	0	0.0555366	0	0	0	0.473882	0.61387	0	0	0	0.0212931	1.12833	2117.17	0.50959	0.509221	15.0297	0.286943	0.364632	1.41495e-06	GRMZM2G089288	0	0	0	0	0	8.66	0	0	0	0	0	0	0	0	0	0	0	0
GRMZM2G128549	Zm00001d026422	pme8 - pectin methylesterase8	AT5G27870.1	LOC_Os04g54850.1	Allergen	GRMZM2G128549	5.46241	4.82912	0	0	0	0	0	0	0	0	0.648908	0.838918	0	0	0	0	0.988099	1721.73	0.293109	0.637786	15.8687	0.176262	0.191503	0.00385887	GRMZM2G128549	0	0	0	0	0	0	0	0	0	0	0	0	0	0	0	0	0	0
GRMZM2G041448	Zm00001d041928	unknown function	no	no	unknown protein_maize	GRMZM2G041448	17.9984	17.7317	0	0	0	0	0	0.173198	0	0	1.06932	1.8515	0	0	0	0	2.35717	5834.79	1.29003	2.48231	40.8999	0.875236	0.792727	6.05772e-07	GRMZM2G041448	0	0	0	0	0	0	0	0	0	0	0	0	0	0	0	0	0	0
GRMZM2G434792	Zm00001d022579	unknown function; AT4G33070.1 Thiamine pyrophosphate dependent pyruvate decarboxylase family protein; LOC_Os03g18220.1 pyruvate decarboxylase isozyme 2, putative, expressed	AT4G33070.1	LOC_Os03g18220.1	Allergen	GRMZM2G434792	0	0.0114102	0	0	0.0386031	0	0.0128457	0	0	0.0260403	0.0126059	0	0	0	0	0.0119608	0	4.45008	0	0	0.0833053	0.0202161	0.0512718	1.71919e-06	GRMZM2G434792	0	0	0.85	0	0	0	0	1.1	0	1.54	0	0	0	0	1.11	0.48	1.14	0
GRMZM5G820735	no gene ID in v4	unknown function	no	no	unknown protein_maize	GRMZM5G820735	0	0	0	0	0	0	0	0	0	0	0	0	0	0	0	0	0	35.0633	0	0	0	0	0	0.00718004	GRMZM5G820735	0	0	0	0	0	0	0	0	0	0	0	0	0	0	0	0	0	0
GRMZM2G442008	Zm00001d017996	unknown function; AT5G47000.1 Peroxidase superfamily protein; LOC_Os02g50770.1 peroxidase precursor, putative, expressed	AT5G47000.1	LOC_Os02g50770.1	Allergen	GRMZM2G442008	8.33752	7.22196	0	0	0.0998552	0	0	0	0	0	0.632004	1.33016	0	0	0	0	1.43962	2658.9	0.42826	0.867124	27.7297	0.868616	0.426999	0.000747008	GRMZM2G442008	0	0	0	0	0	0	0	0	0	0	0	0	0	0	0	0	0	0
GRMZM2G095915	Zm00001d027994	Myosin heavychain-related protein	AT4G40020.1	LOC_Os03g08980.1	Allergen	GRMZM2G095915	0.52209	0.481399	0	0	0.00585487	0	0.0148792	0.00627333	0	0	0.0176145	0.10661	0	0	0	0.0488317	0.150806	76.8186	0.124011	0.068965	0.918381	0.054886	0.0541343	0.00027207	GRMZM2G095915	0	0	0	0	0	0	0	0	0	0	0	0	0	0	0	0	0	0
GRMZM2G166044	Zm00001d000304	unknown function; AT5G39380.1 Plant calmodulin-binding protein-related; LOC_Os02g05670.1 expressed protein	AT5G39380.1	LOC_Os02g05670.1	Allergen	GRMZM2G166044	9.40171	9.12961	0.0230023	0.0461348	0.0113603	0	0	0	0.0132615	0.208876	1.22319	1.74298	0.0538835	0.0492731	0.0768312	0	2.2882	4715.42	1.08449	2.80982	55.7144	1.21263	0.831417	3.1399e-05	GRMZM2G166044	1.97	0	2.45	2.07	2.39	0	0	0.34	0	0	0	0	0.82	0	0	0	0	0
GRMZM2G029558	Zm00001d008272	Protein MIZU-KUSSEI1	AT5G06990.1	LOC_Os01g16320.1	other	GRMZM2G029558	1.94226	1.53438	0	0	0.0194072	0	0	0	0	0	0	0.102286	0	0	0	0.0878957	0.276317	654.984	0.135976	0.233352	7.08463	0.102937	0.0264482	5.30928e-05	GRMZM2G029558	0	0	0	0	0	0	0	0	0	0	0	0	0	0	0	0	0	0
GRMZM2G083248	Zm00001d033011	sut3;sucrose transporter3:	AT1G71880.1	LOC_Os10g26470.1	Allergen	GRMZM2G083248	1.79642	3.4285	0	0	0.165247	0.0175989	0.0136406	0.0555851	0.147103	0.0394925	1.78314	1.83605	0.20669	0.0617947	0.0644697	0	1.08898	1324.92	0.325741	0.764269	13.1118	0.191243	0.25142	0.00408244	GRMZM2G083248	0	0	0	0	0	0	0	0	0	0	0	0	0	0	0	0	0	0
GRMZM2G074233	Zm00001d046542	unknown function; AT5G25280.1 serine-rich protein-related; LOC_Os04g42530.1 expressed protein	AT5G25280.1	LOC_Os04g42530.1	other	GRMZM2G074233	0.553653	0.596799	0	0	0	0	0	0.0288405	0	0	0	0.0340777	0	0	0	2.16578	0	88.4486	0.0372593	0	0.831952	0	0.028472	0.000160848	GRMZM2G074233	0	0	0	0	0	0	0	0	0	0	0	0	0	0	0	0	0	0
GRMZM2G322888	Zm00001d036772	unknown function; AT3G07195.1 RPM1-interacting protein 4 (RIN4) family protein; LOC_Os06g43000.1 nitrate-induced NOI protein, expressed	AT3G07195.1	LOC_Os06g43000.1	other	GRMZM2G322888	0.141387	0	0	0	0	0	0	0	0	0	0.035789	0	0	0	0	0	0	76.2687	0	0	1.40266	0	0	0.00958035	GRMZM2G322888	0	0	0	0	0	0	0	0	0	0	0	0	0	0	0	0	0	0
GRMZM5G852097	no gene ID in v4	unknown function; AT2G26490.1 Transducin/WD40 repeat-like superfamily protein; LOC_Os03g52870.1 WD-40 repeat family protein, putative, expressed	AT2G26490.1	LOC_Os03g52870.1	Allergen	GRMZM5G852097	0.324779	0.198446	0	0	0.011012	0	0	0.00629367	0	0.0460746	0	0.0687977	0	0	0	0.199525	0.0775985	154.245	0.0298877	0.0988441	1.09454	0.0233927	0	0.000766874	GRMZM5G852097	0	0	0	0	0	0	0	0	0	0	0	0	0	0	0	0	0.33	0
GRMZM2G456923	Zm00001d008227	unknown function; AT3G43790.1 zinc induced facilitator-like 2; LOC_Os01g17214.1 major facilitator superfamily antiporter, putative, expressed	AT3G43790.1	LOC_Os01g17214.1	Allergen	GRMZM2G456923	0	0.0362285	0.0372157	0.0171837	0.0163352	0.0147148	0.0130011	0.145358	0	0	0.150662	0.0317837	0.0860487	0.232395	0.121444	0	0.0392827	5.27912	0	0	0.0715047	0	0.0181468	0.000567174	GRMZM2G456923	0	0	0	0	0	0	0	0.47	0	0	0	0	0	0	0	0	0	0
GRMZM2G120414	no gene ID in v4	unknown function	no	no	unknown protein_maize	GRMZM2G120414	0	0	0.027728	0	0	0	0	0	0	0	0	0	0	0	0	0	0	2.4604	0	0	0.237145	0	0	0.0211063	GRMZM2G120414	0	0	0	0	0	0	0	0	0	0	0	0	0	0	0	0	0	0
GRMZM2G167149	Zm00001d054086	pmei19 - pectin methylesterase inhibitor19	AT5G46940.1	LOC_Os02g01310.1	Allergen	GRMZM2G167149	2.52777	1.37619	0	0	0.0109794	0	0	0	0	0.0170637	0.124207	0.292145	0.116693	0.284883	0.0263969	0	0.399602	610.939	0.160713	0.23436	4.95833	0.0254979	0.0259963	0.00038035	GRMZM2G167149	0	0	0	0	2.28	0	0	0	0	0	0	0	0	0	0	0.89	0	0
GRMZM2G124739	no gene ID in v4	unknown function; AT3G12690.2 AGC kinase 1.5; LOC_Os05g14750.1 AGC_PVPK_like_kin82y.12 - ACG kinases include homologs to PKA, PKG and PKC, expressed	AT3G12690.2	LOC_Os05g14750.1	Allergen	GRMZM2G124739	0.238245	0.252325	0	0.0256857	0.651497	0	0.074754	0	0.0338969	0.409676	0.0366853	0	0	0	0.014408	0.108732	0	101.889	0.0356437	0.501306	1.11813	0.0419811	0.124769	0.000134895	GRMZM2G124739	0	0	0	0	0	0	0	0	0	0	0	0	0	0	0	0	0	0
GRMZM2G177636	Zm00001d036127	unknown function;homologous to rice LOC_Os02g01290.1 expressed protein	no	LOC_Os02g01290.1	Allergen	GRMZM2G177636	0.489426	0.546509	0	0	0	0	0	0	0	0	0.0553017	0.0634201	0	0	0	0	0.073321	227.76	0.0585533	0.088729	1.41368	0	0.0479338	3.19706e-06	GRMZM2G177636	0	0	0	0	0	0	0	0	0	0	0	0	0	0	0	0	0	0
GRMZM2G166661	Zm00001d007419	Probable protein S-acyltransferase7	AT3G26935.1	LOC_Os11g32960.1	Allergen	GRMZM2G166661	0.535775	0.787172	0	0.0106242	0	0	0	0	0	0	0.0173296	0.119736	0	0	0	0.0442137	0	205.894	0.035301	0.0387917	1.60514	0.0132435	0.0136748	4.23996e-06	GRMZM2G166661	0	0	0	0	0	0	0	0	0	0	0	0	0	0	0	0	0	0
GRMZM2G455568	Zm00001d045122	unknown function; homologous to rice LOC_Os08g14364.1 expressed protein;	no	LOC_Os08g14364.1	unknown protein_rice	GRMZM2G455568	2.36961	3.24421	0	0	0	0	0.181991	0	0	0.207213	0.172141	1.40508	0	0	0	0	0.234235	1076.02	0.263949	0.50801	8.28014	0.574826	0.20512	8.85268e-05	GRMZM2G455568	0	0	0	0	0	0	0	0	0	0	0	0	0	0	0	0	0	0
GRMZM2G108576	Zm00001d029235	Probable galacturonosyl transferase-like4	AT3G06260.1	LOC_Os03g24510.1	Allergen	GRMZM2G108576	0.61578	0.40326	0	0	0	0	0	0.0263376	0.0373882	0	0.0195057	0.0720571	0	0.0197834	0.305661	0.0789566	0.056452	137.668	0.0449271	0.058835	1.96292	0	0	0.000902986	GRMZM2G108576	0	0	0	0	0	0	0	0	0	0	0	0	0	0	0	0	0.44	0
GRMZM2G015232	Zm00001d048626	unknown function; AT3G26300.1 cytochrome P450, family 71, subfamily B, polypeptide 34; LOC_Os12g16720.1 cytochrome P450 71A1, putative, expressed	AT3G26300.1	LOC_Os12g16720.1	other	GRMZM2G015232	0.0234803	0	0	0	0	0	0	0	0	0	0	0	0	0	0	0	0	5.02651	0	0	0	0	0.013274	0.000347666	GRMZM2G015232	0	0	0	0	0	0	0	0	0	0	0	0	0	0	0	0	0	0
GRMZM2G004799	Zm00001d039623	RING/U-box superfamily protein	AT4G32600.1	LOC_Os01g08340.1	Allergen	GRMZM2G004799	1.19925	0.987681	0	0	0	0	0	0	0	0	0.126361	0.113847	0	0	0	0	0.332137	257.295	0.0861867	0.125695	2.03034	0.115434	0.157867	2.18253e-05	GRMZM2G004799	0	0	0	0	0	0	0	0	0	0	0	0	0	0	0	0	0	0
GRMZM2G050364	Zm00001d009775	Eukaryotic aspartyl protease family protein	AT3G12700.1	LOC_Os05g51750.1	Allergen	GRMZM2G050364	3.33038	3.84498	0	0.0088888	0.0141178	0.048072	0	0.141203	0.09254	0.0938419	0.780089	0.798363	0.0223487	0.042482	0.236947	1.64778	0.92311	661.156	0.654827	2.29772	10.3792	0.883283	0.43947	0.00123378	GRMZM2G050364	1.54	3.31	0	0	0	0	0	0	0	0.4	0	0	0	0	0	0.4	0.34	0
GRMZM2G161512	Zm00001d014364	myb150 - MYB-transcription factor 150	AT2G32460.1	LOC_Os06g46560.1	Allergen	GRMZM2G161512	5.1727	5.5645	0	0	0.0134787	0	0	0	0	0	0.56075	1.0819	0	0	0	0	1.20877	2867.6	0.495866	1.08498	29.1626	0.273765	0.396104	1.78316e-05	GRMZM2G161512	0	0	0	0	0	0	0	0	0	0	0	0	0	0	0	0	0	0
GRMZM2G121256	Zm00001d003139	unknown function; AT5G56170.1 LORELEI-LIKE-GPI-ANCHORED PROTEIN 1; LOC_Os04g42210.1 GPI-anchored protein, putative, expressed	AT5G56170.1	LOC_Os04g42210.1	Allergen	GRMZM2G121256	3.75366	3.25336	0	0	0	0	0	0	0	0	0.349719	0.29686	0	0	0	0	0.405272	1334.41	0.244173	0.48692	11.5897	0.058662	0.144539	9.69816e-05	GRMZM2G121256	0	0	0	0	0	0	0	0	0	0	0	0	0	0	0	0	0	0
GRMZM2G179779	Zm00001d021970	unknown function	no	no	unknown protein_maize	GRMZM2G179779	0.0571847	0.106145	0	0	0	0	0.0817063	0	0	0	0	0	0	0	0	0	0	46.3674	0	0.045759	0.398067	0	0	0.00118899	GRMZM2G179779	0	0	0	0	0	0	0	0	0	0	0	0	0	0	0	0	0	0
GRMZM2G335052	Zm00001d045515	unknown function; AT2G21480.1 Malectin/receptor-like protein kinase family protein; LOC_Os06g03610.1 TKL_IRAK_CrRLK1L-1.13 - The CrRLK1L-1 subfamily has homology to the CrRLK1L homolog, expressed	AT2G21480.1	LOC_Os06g03610.1	Allergen	GRMZM2G335052	7.14491	2.64175	0.478006	0.615703	0.00512698	0.136767	4.11119	0.110055	1.59931	0.285202	5.49909	9.06912	1.79273	0.159787	0.22734	0.0539598	5.61953	875.265	0.17988	0.351632	31.3001	4.05599	0.945315	5.00268e-06	GRMZM2G335052	2.37	0	2.27	3.3	0	0	0	0	0	0	0	0	0	0	0	0.29	0	0
GRMZM2G589733	no gene ID in v4	pseudogene	no	no	TE	GRMZM2G589733	0	0	0.0791623	0	0.0425147	0	0	0	0	0	0.528111	0.184742	0.558589	0	0.173036	0	0.431414	12.5486	0	0	1.28582	0	0	0.0384124	GRMZM2G589733	0	0	0	0	0	0	0	0	0	0	0	0	0	0	0	0	0	0
GRMZM2G439908	Zm00001d041600	Plantinv ertase/pectin methyl esterase inhibitor super family protein	AT3G36659.1	LOC_Os12g37480.1	Allergen	GRMZM2G439908	0.717285	0.517462	0	0	0.52186	1.64624	0.588673	0.0253371	0.0801865	0.272601	0	0.205768	0	0.027414	0	0.152585	0.23055	295.923	0.349018	0.894742	1.23109	0.360759	0.226692	0.000399664	GRMZM2G439908	0	0	0	0	0	0	0	0	0	0	0	0	0	0	0	0	0	0
GRMZM2G181284	Zm00001d022501	Inactive F beta-amylase9	AT5G18670.1	LOC_Os07g47120.1	Allergen	GRMZM2G181284	0.567951	0.709927	0.033486	0.257036	0	0	0	0.0561387	0	0	0.0815832	0.0754866	0.0256242	0.0491767	0.0164447	0	0.145006	335.237	0.0676817	0.239699	3.40199	0.0205586	0.0296672	1.59913e-05	GRMZM2G181284	0	0	0	0	0	0	0	0	0	0	0	0	0	0	0	0	0	0
GRMZM2G070961	Zm00001d044293	unknown function;AT5G12000.1 Protein kinase protein with adenine nucleotide alpha hydrolases-like domain Rice best hit: LOC_Os01g39970.1 protein kinase domain containing protein putative expressed	AT5G12000.1	LOC_Os01g39970.1	Allergen	GRMZM2G070961	5.80208	5.11918	4.27865	4.61362	0.046745	1.37751	0.804319	0.142923	0.247847	0.189522	3.10393	4.49281	0.945099	0.0640193	0.114059	1.31641	3.60331	2961.28	0.82301	1.49731	32.3152	1.03404	0.858198	8.39681e-05	GRMZM2G070961	2.19	6.11	1.67	3.29	0	4.88	0.66	0.41	0.75	6.35	0	0	0	0	0	0	0	0
GRMZM2G406026	Zm00001d003777	unknown function; AT1G54740.1 Protein of unknown function (DUF3049); LOC_Os04g33710.1 expressed protein	AT1G54740.1	LOC_Os04g33710.1	Allergen	GRMZM2G406026	4.23584	5.54054	0	0.0247807	0	0	0	0	0	0	0.756216	0.696354	0	0	0	0.187277	0.915905	2723.69	0.538784	0.954412	31.6406	0.305745	0.351104	0.00331886	GRMZM2G406026	0	0	0	0	0	0	0	0	0	0	0	0	0	0	0	0	0	0
GRMZM2G482245	Zm00001d005464	unknown function; AT3G47380.1 Plant invertase/pectin methylesterase inhibitor superfamily protein; LOC_Os07g14340.1 retrotransposon protein, putative, unclassified, expressed	AT3G47380.1	LOC_Os07g14340.1	Allergen	GRMZM2G482245	0.997652	0.835667	0	0	0	0	0	0	0.0432752	0	0.0981723	0.117563	0	0	0	0.057455	0.119264	245.464	0.098469	0.0932683	1.48742	0.0371994	0.037803	0.000228562	GRMZM2G482245	0	0	0	0	0	0	0	0	0	0	0	0	0	0	0	0	0	0
GRMZM2G160027	Zm00001d012975	Glycine-rich proteinA3	no	LOC_Os03g60470.1	Allergen	GRMZM2G160027	3.98647	3.08418	1.36427	1.47485	0.0203147	0.034451	0.027876	0.907304	0.0828748	0.280712	0.302652	0.601873	0.191982	0.332513	0.211729	0.114416	1.32593	820.613	0.525811	0.577026	8.64927	0.229351	0.125637	4.55741e-06	GRMZM2G160027	0	0	0	0	0	0	0	0	0	0	0	0	0	0	0	0	0	0.9
GRMZM2G439422	Zm00001d052285	Peroxidase65	AT5G47000.1	LOC_Os02g50770.1	Allergen	GRMZM2G439422	8.62779	7.85406	0	0	0.00617783	0.0246583	0.0392227	0.0227928	0	0.0178679	0.63906	1.00738	0	0	0	0	1.07969	2399.53	0.315988	0.556857	23.0447	0.207414	0.214506	0.00205828	GRMZM2G439422	0	0	0	0	0	0	0	0	0	0	0	0	0	0	0	0	0	0
GRMZM2G456816	Zm00001d014695	unknown function	no	no	unknown protein_maize	GRMZM2G456816	0.390426	0	0	0	0	0	0	0	0	0	0	0	0	0	0	0	0	33.7589	0	0	0.191624	0.0655653	0	8.66227e-05	GRMZM2G456816	0	0	0	2.37	0	0	2.29	0	3.06	0	0	0	0	0	0	0	0	0
AC233954.1_FG004	Zm00001d019042	Actin-related protein2/3 complex subunit3	AT1G60430.1	LOC_Os02g14000.1	Allergen	AC233954.1_FG004	0	0.0388333	0	0.0663723	0	0	0	0.036096	0	0	0	0	0.044617	0.0621593	0	0.045391	0	18.7881	0	0.0957137	0.269646	0	0	0.00537956	AC233954.1_FG004	2.92	5.11	1.66	1.55	0.06	5.16	0	0	0	0	1.55	0	0.1	0	0.1	0	0	0.15
GRMZM2G148374	Zm00001d052022	mha7 - membrane H(+)-ATPase7;AT3G42640.1 (AHA8, HA8) H(+)-ATPase 8; LOC_Os02g55400.1 ATPase 8 plasma membrane-type putative expressed	AT3G42640.1	LOC_Os02g55400.1	Allergen	GRMZM2G148374	9.56103	9.15088	0.0126659	0.0281444	0.0402597	0	0	0.794939	0.229739	0.408486	0.880962	1.61292	0	0.120878	0.0681988	0.182634	2.29649	4258.82	0.832647	1.24563	32.2907	0.437922	0.564065	0.00167555	GRMZM2G148374	0	0	0	0	0	0	0.01	0.04	0	0	0.12	0	0	0	0.28	0.01	0	0
GRMZM2G323479	Zm00001d047453	unknown function; AT2G41740.1 villin 2; LOC_Os03g24220.1 villin protein, putative, expressed	AT2G41740.1	LOC_Os03g24220.1	Allergen	GRMZM2G323479	0.225754	0.143005	0.0287468	0.0303711	0.00386723	0	0	0.0123427	0	0	0.0361102	0.0299627	0	0	0.00506497	0	0.00953715	40.8907	0.0384998	0.0066163	0.285245	0.0504675	0.0131816	0.000131911	GRMZM2G323479	0.61	0	0.23	1.1	0	0	0	0	0	0.07	0	0	0	0	0	0	0	0
GRMZM2G446047	Zm00001d030733	unknown function; AT5G02390.1 Protein of unknown function (DUF3741); LOC_Os12g38260.1 expressed protein	AT5G02390.1	LOC_Os12g38260.1	Allergen	GRMZM2G446047	0.778285	0.286107	0.732163	0.60316	0.505155	0.0326104	0.101329	0.938247	0.425481	0.119828	0.340479	0.442437	0.408246	0.270785	0.129656	0.0218099	0.580572	55.0771	0.0555361	0.0653552	0.538966	0.081544	0.0989263	1.22119e-06	GRMZM2G446047	0	0	0	0	0.55	0	0	0.08	0	0	0	0	0	0	0	0.11	0	0
GRMZM2G125356	Zm00001d025588	pme1;pectin methyl esterase1;AT5G49180.1 Plant invertase/pectin methylesterase inhibitor superfamily	AT5G49180.1	LOC_Os04g38560.1	Allergen	GRMZM2G125356	16.1163	14.0362	0	0	0	0	0	0.031973	0	0	1.66173	2.52424	0	0	0	0	2.47014	5414.45	1.01728	1.87052	48.5093	0.563495	0.680779	0.000670002	GRMZM2G125356	0	0	0	0	0	0	0	0	0	0	0	0	0	0	0	0	0	0
GRMZM2G004663	Zm00001d041160	unknown function; AT4G35590.1 RWP-RK domain-containing protein; LOC_Os12g12970.1 RWP-RK domain-containing protein, putative, expressed	AT4G35590.1	LOC_Os12g12970.1	other	GRMZM2G004663	0	0	0	0	0	0	0	0	0	0	0	0	0	0	0	0	0	5.57001	0	0	0	0	0	0.00146409	GRMZM2G004663	0	0	0	0	0	0	0	0	0	0	0	0	0	0	0	0	0	0
GRMZM2G061257	Zm00001d045013	Putativele ucine-rich repeat protein kinase family protein	AT3G42880.1	LOC_Os06g09860.1	Allergen	GRMZM2G061257	1.9883	1.43116	0	0.0182201	0.0245286	0	0	0	0	0	0.335097	0.502641	0	0	0.0276903	0	0.626098	561.849	0.197814	0.685482	7.82968	0.573728	0.28353	7.93587e-06	GRMZM2G061257	0.73	0.99	0	2.17	0	0	0	0.23	0	0.77	0	0	0	0	0	0	0	0
GRMZM2G013967	Zm00001d052784	FAD/NAD(P)-binding oxidoreductase family protein	AT3G44190.1	LOC_Os11g05970.1	Allergen	GRMZM2G013967	0.220519	0.174818	0	0	0	0	0	0	0	0	0.0188111	0.0165833	0	0	0	0	0	46.4042	0	0	0.740584	0.0138859	0.0142851	0.000120072	GRMZM2G013967	0	0	0	0	0	0	0	0	0	0	0	0	0	0	0	0	0	0
GRMZM2G436950	Zm00001d037172	Galactoside2-alpha-L-fucosyltransferase	AT2G03220.1	LOC_Os06g10970.1	Allergen	GRMZM2G436950	0.142453	0.114136	0	0	0.0949262	0	0	0	0	0	0	0	0	0	0.0307259	0	0.0417642	64.4735	0.0307972	0.12056	0.372147	0.0237522	0	0.0179685	GRMZM2G436950	0	0	0	0	0	0	0	0	0	0	0	0	0	0	0	0	0	0
GRMZM2G133113	Zm00001d020842	unknown function	no	no	unknown protein_maize	GRMZM2G133113	13.1248	8.82728	0	0	0	0	0	0	0	0	0.782784	0.824004	0	0	0	0	2.06933	2997.12	0.287373	1.0987	20.5052	0.160173	0.363032	0.0023055	GRMZM2G133113	0	0	0	0	0	0	0	0	0	0	0	0	0	0	0	0	0	0
GRMZM2G094563	Zm00001d017246	Lung seven transmembrane receptor family protein	AT5G18520.1	LOC_Os02g40550.1	Allergen	GRMZM2G094563	0.319247	0.378956	0	0	0	0	0	0.0068808	0	0	0.0421082	0.0161819	0	0	0.0147386	0	0.0750225	141.883	0.0293314	0.0219576	1.38651	0.0233226	0.0349454	0.00565006	GRMZM2G094563	0	0	0	0	0	0	0	0.45	0	0	0	0	1.04	0	0	0	0	0
GRMZM2G108284	Zm00001d051990	Hydroxyproline-rich glycoprotein family protein	AT4G04980.1	LOC_Os11g01439.1	Allergen	GRMZM2G108284	0.254889	0.437227	1.48122	1.15322	0.531923	0.0533333	0.619657	0.527937	1.86663	2.85985	0.274514	0.290664	1.36306	1.26011	1.5829	0.536795	1.18905	120.284	0.727846	0.430538	1.53801	0.315974	0.279351	0.00462066	GRMZM2G108284	3.19	3.37	3.3	3.6	4.74	4.16	4.79	5.01	4.83	4.8	4.41	4.52	5.3	2.94	3.86	3.57	2.93	3.99
GRMZM2G341379	Zm00001d024003	Calcium-dependent protein kinase24	AT2G41860.2	LOC_Os12g12860.1	calcium signal	GRMZM2G341379	1.28767	1.84733	0.478397	1.21301	0	0	0	0.0854769	0.054578	0.164733	2.15723	2.98015	0.853315	0.382265	0.181669	0	1.32749	567.425	0.498264	0.446343	6.70861	0.229463	0.300018	0.000406183	GRMZM2G341379	0	0	0	0	0	0	0	0	0	0	0	0	0	0	0	1.41	0	0
GRMZM2G099827	Zm00001d015096	65-kDa microtubule-associated protein3	AT5G51600.1	LOC_Os02g03400.1	Allergen	GRMZM2G099827	0.0834853	0.273012	0	0.0445107	0	0	0	0.18487	0.0281193	0.0122697	0	0.0308553	0.0208827	0.0681164	0.0838686	0	0	82.0808	0.0118214	0.0367223	1.12387	0	0	0.0074696	GRMZM2G099827	0	0	0	0	0	0	0	0	0	0	0	0	0	0	0	0	0	0
GRMZM2G138198	Zm00001d049750	Pollen receptor-like kinase4	AT3G20190.1	LOC_Os08g40990.1	Allergen	GRMZM2G138198	0.996509	1.19639	0	0.0358368	0.79983	0.428687	0.0641108	0.00397897	0.010157	0.0557059	0.1462	0.283084	0.0545887	0.12784	0.166092	0.0652848	0.396563	422.903	0.0705726	0.264679	5.76966	0.0789255	0.0619132	1.31185e-05	GRMZM2G138198	0	0	0	0	0	0	0.76	1.29	1.38	0	3.74	1.49	0	0	0	0	0	0
GRMZM2G165413	Zm00001d032737	unknown function; AT2G33420.1 Protein of unknown function (DUF810); LOC_Os10g33240.1 expressed protein	AT2G33420.1	LOC_Os10g33240.1	Allergen	GRMZM2G165413	1.86893	1.84902	0	0.0105406	0	0	0	0	0	0.0142503	0.275101	0.435641	0.0441661	0.188557	0.035591	0	0.26668	764.493	0.127668	0.277859	8.25147	0.0825851	0.092026	2.6011e-05	GRMZM2G165413	0	0	0	0	0	0	0	0	0	0	0	0	0	0	0	0	0	0
GRMZM2G107162	Zm00001d031282	unknown function	no	no	unknown protein_maize	GRMZM2G107162	1.2283	0.825044	0	0	0	0	0	0.0107746	0	0	0.0422061	0.0498763	0	0	0	0	0	321.968	0.071311	0.126549	2.36889	0	0	0.00279825	GRMZM2G107162	0	0	0	0	0	0	0	0	0	0	0	0	0	0	0	0	0	0
GRMZM2G040871	Zm00001d014872	Monosaccharide-sensing protein2	AT3G51490.2	LOC_Os11g28610.1	Allergen	GRMZM2G040871	0.816424	0.767518	0	0	0.0192921	0	0	0.139525	0.0608414	0.0321375	0.0809856	0.127448	0	0	0	0.184614	0.186873	196.536	0.0305597	0.10598	1.72301	0.0240661	0.0236894	0.00142031	GRMZM2G040871	0	0	0	0	0	0	0	0	0	0	0	0	0	0	0	0	0	0
GRMZM2G047699	Zm00001d010592	unknown function; LOC_Os01g61360.1 DEFL4 - Defensin and Defensin-like DEFL family, expressed	no	LOC_Os01g61360.1	Allergen	GRMZM2G047699	15.369	13.8353	0	0	20.1051	0	0	0.0774609	0.215663	0	0.785313	1.59106	0	0	0	0.253294	1.54354	4791.51	0.831452	1.08155	37.9219	0.292481	0.370776	0.000223861	GRMZM2G047699	0	0	0	0	0	0	0	0	0	0	0	0	0	0	0	0	0	0
AC191748.3_FG001	no gene ID in v4	unknown function; AT3G47680.1 DNA binding; LOC_Os06g02710.1 expressed protein	AT3G47680.1	LOC_Os06g02710.1	unknown protein in Arabidopsis	AC191748.3_FG001	0	0	0	0	0	0	0	0	0	0	0	0	0	0	0	0	0	2.44818	0	0	0	0	0	0.000844137	AC191748.3_FG001	0	0	0	0	0	0	0	0	0	0	0	0	0	0	0	0	0	0
GRMZM2G466667	Zm00001d010623	unknown function; LOC_Os05g40310.1 expressed protein	AT5G01970.1	LOC_Os05g40310.1	unknown protein_rice	GRMZM2G466667	0.040693	0	0	0	0	0	0	0	0	0	0	0	0	0	0	0	0.041435	22.3503	0	0	0.467619	0	0.0125382	0.000248313	GRMZM2G466667	0	0	0	0	0	0	0	0	0	0	0	0	0	0	0	0	0	0
GRMZM2G043415	Zm00001d032100	Probable pectin esterase/pectin esterase inhibitor13	AT3G05610.1	LOC_Os08g34910.1	Allergen	GRMZM2G043415	1.98673	1.73885	0.0105652	0.0894547	0	0	0	0.00569017	0	0	0.100339	0.354039	0.0966002	0.056215	0	0.654934	0.760546	753.874	0.174225	0.278124	7.67676	0.0503849	0.128207	1.45668e-06	GRMZM2G043415	0	0	0	0	0	0	0	0	0	0	0	0	0	0	0	0	0	0
GRMZM2G004354	Zm00001d012468	unknown function; LOC_Os01g61360.1 DEFL4 - Defensin and Defensin-like DEFL family, expressed	no	LOC_Os01g61360.1	Allergen	GRMZM2G004354	0.232052	0	0	0	0	0	0	0	0	0	0	0	0	0	0	0	0	43.2281	0	0	0	0	0	0.000642763	GRMZM2G004354	0	0	0	0	0	0	0	0	0	0	0	0	0	0	0	0	0	0
GRMZM2G437509	Zm00001d040415	unknown function; AT5G06990.1 Protein of unknown function, DUF617; LOC_Os01g16320.1 plant-specific domain TIGR01570 family protein, expressed	AT5G06990.1	LOC_Os01g16320.1	unknown protein in Arabidopsis	GRMZM2G437509	0.086071	0	0	0	0.0105073	0	0	0	0	0.0177152	0	0.0394477	0	0	0	0	0	37.0263	0	0.0368887	2.69239	0.490545	0.42747	5.39545e-05	GRMZM2G437509	0	0	0	0	0	0	0	0	0	0	0	0	0	0	0	0	0	0
GRMZM2G096897	Zm00001d009110	Pectinesterase inhibitor	AT5G64620.1	LOC_Os01g20970.1	Allergen	GRMZM2G096897	1.69528	1.53002	0.0670129	0.062793	0.0843453	0	0.0965747	0.112663	0	0.03218	0.0835596	0.177377	0.0839882	0.0710683	0.0521153	0.0704793	0.077313	500.845	0.0894978	0.174664	7.03692	0.153506	0.180686	4.67167e-06	GRMZM2G096897	0	0	0	0	0	0	0	0	0	0	0	0	0	0	0	0	0	0
GRMZM2G139223	Zm00001d012600	Protein kinase superfamily protein	AT3G20530.1	LOC_Os01g57940.1	Allergen	GRMZM2G139223	2.14879	2.71407	0.0340299	0.0338459	0.0401077	0	0.473175	0.482761	0.439768	0.675987	0.399107	0.425223	0.0184706	0.024907	0.0222431	6.53294	0.663529	1695.15	0.987998	1.16036	20.9009	2.65416	1.81303	0.0207701	GRMZM2G139223	15.84	1.13	24.73	7.71	46.22	8.72	3.15	3.24	3.04	2.57	7.77	2.75	2.18	14.3	13.71	11.3	12.28	15.96
GRMZM2G025833	Zm00001d014083	Beta-amylase	AT3G23920.1	LOC_Os10g32810.1	Allergen	GRMZM2G025833	5.301	7.20301	0.0294806	0.0305283	0.00398257	0	0	0.0143721	0.42367	2.17709	0.478425	0.865041	0.0105256	0	0	32.3854	1.32509	3973.73	0.807663	1.76496	47.8279	1.16391	2.31217	0.00876384	GRMZM2G025833	0	0	0	0	0	0	0	0	0	0	0	0	0	0	0	0	0	17.69
GRMZM2G458607	Zm00001d038992	Glyoxaloxidase	AT5G19580.1	LOC_Os05g48520.1	Allergen	GRMZM2G458607	1.10685	1.01606	0	0	0.0039161	0	0	0.0135462	0.21092	0.235687	0.0984566	0.197445	0.0207595	0.011237	0	0	0.204977	359.139	0.0764274	0.124552	3.7016	0.0289959	0.00976807	8.82857e-05	GRMZM2G458607	0	0	0	0	0	0	0	0	0	0	0	0	0	0	0	0	0	0
GRMZM5G839744	no gene ID in v4	unknown function	no	no	unknown protein_maize	GRMZM5G839744	0	0	0	0	0.0134695	0	0	0	0	0	0.077312	0	0	0	0	0	0	6.86666	0	0.05341	0	0	0	2.73722e-05	GRMZM5G839744	0	0	0	0	0	0	0	0	0	0	0	0	0	0	0	0	0	0
AC209744.3_FG001	Zm00001d041638	Adenine nucleotide alpha hydrolases-like superfamily protein	AT2G47710.1	LOC_Os12g36630.1	other	AC209744.3_FG001	0.739673	0.278384	0	0	0	0	0	0	0	0	0.0678817	0	0	0	0	0	0.0850575	135.32	0.0326216	0.13826	1.54664	0.0270309	0	0.000724779	AC209744.3_FG001	0	0	0	0	0	0	0	0	0	0	0	0	0	0	0	0	0	0
GRMZM2G322866	Zm00001d036769	unknown function;homologous to rice LOC_Os06g43060.1 expressed protein	no	LOC_Os06g43060.1	Allergen	GRMZM2G322866	4.03025	4.1821	0.0349697	0	0.282682	0	0.740936	0.0177933	0.17623	0.043836	0.348505	0.554233	0.186317	1.99183	2.35091	0	1.1534	1004.37	0.183585	0.377554	9.24555	0.146068	0.108566	1.2043e-05	GRMZM2G322866	0	0	0	0	0	0	0	0	0	0	0	0	0	0	0	0	0	0
GRMZM2G037690	Zm00001d030269	Probable alpha-mannosidase	AT5G66150.1	LOC_Os10g05069.3	Allergen	GRMZM2G037690	0.0504473	0.0128526	0.0570802	0.220611	0.011083	0	0	0.0212432	0	0	0	0	0	0	0	0	0.0271905	27.3224	0	0.0126408	0.216139	0.0124306	0.0117832	0.0174679	GRMZM2G037690	0	0	0	0	0	0	0	0	0	0	0	0	0	0	0	0	0	0
GRMZM2G426703	no gene ID in v4	unknown function	no	no	unknown protein_maize	GRMZM2G426703	0	0	0.0476563	0.0606723	0	0	0	0.0346253	0	0	0	0.0858687	0	0	0	0	0	15.7158	0	0	0	0	0	0.0016424	GRMZM2G426703	0	0	0	0	0	0	0	0	0	0	0	0	0	0	0	0	0	0
GRMZM2G077828	Zm00001d013688	Probable cyclic nucleotide-gated ionchannel5	AT1G15990.1	LOC_Os03g44440.1	Allergen	GRMZM2G077828	0.45078	0.197469	0	0	0	0	0.012362	0.0098035	0	0	0.021232	0.0419541	0	0	0	0	0.0615479	102.386	0.0113305	0.0174186	1.03389	0.0181196	0.0731024	0.00014136	GRMZM2G077828	0	0	0	0	0	0	0	0	0	0	0	0	0	0	0	0	0	0
GRMZM2G353497	Zm00001d033507	unknown function; homologous to rice LOC_Os03g44750.1 pollen preferential protein putative expressed	AT2G27180.1	LOC_Os03g44750.1	Allergen	GRMZM2G353497	3.29095	2.84361	0.0288989	0	0.174505	0	1.26006	0.0876531	0	0.01685	0.4115	0.441837	0.265367	0.0421908	0	0	1.42367	956.183	0.630985	2.06222	11.5808	0.774826	0.870935	0.000109095	GRMZM2G353497	3.1	1.55	0	3.35	0	0	2.86	1.1	0	2.34	0	1.45	1.6	0	0	0	0.31	0
GRMZM2G022347	Zm00001d003877	Pollen-specific protein-like; LOC_Os04g32680.1 POEI20 - Pollen Ole e I allergen and extensin family protein precursor expressed	AT4G08685.1	LOC_Os04g32680.1	Allergen	GRMZM2G022347	4.20469	4.43078	0.0700861	0.0625944	0.0117691	0.0541743	0.038446	0.0259405	0.0327558	0.201632	0.682892	0.554355	0.076905	0.0316999	0.0354593	0.621798	0.535351	1866.56	0.278365	1.06312	16.7876	0.355691	0.540549	5.15469e-05	GRMZM2G022347	0	0	0.4	0	0	0	0.45	1.81	1.39	0.39	1.21	0.47	1.16	0	0.9	0	0.25	0.56
GRMZM2G349655	Zm00001d022430	unknown function; AT4G20780.1 calmodulin like 42; LOC_Os08g04890.1 OsCML32 - Calmodulin-related calcium sensor protein, expressed	AT4G20780.1	LOC_Os08g04890.1	Allergen	GRMZM2G349655	4.47063	5.79537	1.6632	1.76629	0.305875	0.0370089	0.144407	1.49485	0.0473547	1.83586	5.26071	7.19599	0.1653	0.219188	0.259016	0.0445213	2.24791	327.717	0.199871	0.186793	4.20329	0.152296	0.111715	6.88487e-06	GRMZM2G349655	1.14	1.16	3.92	2.93	2.3	8.08	3.56	4.22	5.18	0	2.16	2.4	4.24	0	2.64	6.68	4.22	2.72
GRMZM2G063435	Zm00001d048413	unknown function;	AT4G26010.1	LOC_Os03g05770.1	Allergen	GRMZM2G063435	7.63828	6.63996	0.0416892	0.103845	0.0156697	0	0	0.196459	0	0.00687093	0.536723	1.01371	0	0.0149409	0	0	0.962402	2044.75	0.461222	0.737715	20.8707	0.270141	0.370878	0.00119634	GRMZM2G063435	0	0	2.01	0.92	0	0	5.53	2.95	3.05	0	0	3.35	5.32	0	0.81	0	0	0
GRMZM2G129635	Zm00001d046389	unknown function; AT1G14420.1 Pectate lyase family protein; LOC_Os06g38510.2 pectate lyase precursor, putative, expressed	AT1G14420.1	LOC_Os06g38510.2	Allergen	GRMZM2G129635	0.941079	1.07053	0	0	0	0	0	0	0	0.0163626	0.131082	0.258045	0	0	0.0126563	0.223622	0.339394	265.719	0.218534	0.150576	3.43586	0.0745732	0.0744966	0.00100292	GRMZM2G129635	0	0	0	0	0	0	0	0	0	0	0	0	0	0	0	0	0	0
GRMZM2G124436	Zm00001d031600	CBS domain-containing protein CBSX6	AT1G65320.1	LOC_Os08g41740.1	other	GRMZM2G124436	0.146011	0.331668	0.280248	0.288072	0.236133	0	0.0330251	0.272741	0	0.0241303	0	0.0285241	0	0	0	0	0.141763	67.6039	0.0509692	0.075703	0.886584	0.018427	0.0365597	1.40955e-05	GRMZM2G124436	0	0	0	0	0	0	0	0	0	0	0	0	0	0	0	0	0	0
GRMZM2G158593	Zm00001d005265	unknown function; AT1G54540.1 Late embryogenesis abundant (LEA) hydroxyproline-rich glycoprotein family; LOC_Os09g09460.1 harpin-induced protein 1 domain containing protein, expressed	AT1G54540.1	LOC_Os09g09460.1	Allergen	GRMZM2G158593	5.26189	4.26601	0	0	0	0	0.0385243	0	0	0	0.210503	0.726234	0	0	0.0303875	0	0.590034	2317.75	0.239582	0.523857	14.8782	0.296623	0.393214	7.72283e-05	GRMZM2G158593	0	0	3.59	1.8	0	0	0	1.72	0	0	0	1.83	1.49	0	0	0	0	0
GRMZM2G170839	Zm00001d030468	unknown function; AT4G33840.1 Glycosyl hydrolase family 10 protein; LOC_Os10g21110.1 glycosyl hydrolase family 10 protein, putative, expressed	AT4G33840.1	LOC_Os10g21110.1	Allergen	GRMZM2G170839	0	0	0	0	0	0	0	0	0	0	0	0	0	0	0	0	0	1.66193	0.0113501	0.0952184	0.0274201	0.0193983	0.0483195	0.00718083	GRMZM2G170839	0	1.05	0	0	0	0	0.72	0.13	4.26	2.17	0	0	0	0	0	0	0	0
GRMZM2G474519	Zm00001d015173	unknown function; AT2G46290.1 Transducin/WD40 repeat-like superfamily protein; LOC_Os08g21660.1 WD domain, G-beta repeat domain containing protein, expressed	AT2G46290.1	LOC_Os08g21660.1	Allergen	GRMZM2G474519	0	0	0	0	0	0	0	0	0	0	0	0	0	0	0	0	0	3.22195	0	0	0	0	0	0.0107249	GRMZM2G474519	0	0	0	0	0	0	0	0	0	0	0	0	0	0	0	0	0	0
GRMZM2G372180	Zm00001d007712	P-loop nucleoside triphosphate hydrolases superfamily protein with CH (Calponin Homology) domain	AT5G27000.1	LOC_Os11g44880.1	Allergen	GRMZM2G372180	1.42557	1.47837	0.395486	0.274981	0.0713607	0	0.0349414	0.129501	0.0059291	0.00962965	0.344371	0.353346	0.159372	0.12784	0.0895305	0.0156211	0.526644	374.576	0.581109	0.48553	3.68012	0.435815	0.401325	0.000330084	GRMZM2G372180	0.16	0.8	0	0.59	0.54	2.7	0.73	0.67	0.23	0.85	0.63	0.9	0.78	0.59	0.59	0.27	0.35	0
GRMZM2G323558	Zm00001d008346	Pectin esterase inhibitor domain containing protein	AT3G36659.1	LOC_Os01g14940.1	Allergen	GRMZM2G323558	2.9148	2.01903	0	0	0.017199	0	0	0	0	0	0.192457	0.166975	0	0	0	0	0.380714	604.289	0.196024	0.198567	3.17996	0.0677807	0.134344	0.00187865	GRMZM2G323558	0	0	0	0	0	0	0	0	0	0	0	0	0	0	0	0	0	0
GRMZM2G018372	Zm00001d041514	unknown function; AT1G18670.1 Protein kinase superfamily protein; LOC_Os12g38860.1 transposon protein, putative, unclassified, expressed	AT1G18670.1	LOC_Os12g38860.1	Allergen	GRMZM2G018372	4.29987	5.70512	1.99631	4.13757	0.112222	0.3897	0.354693	1.74025	2.22855	1.4798	9.63471	12.245	10.3056	11.6635	5.94774	0.118471	16.5418	895.04	1.11614	1.0429	11.221	1.28174	1.33523	0.00792785	GRMZM2G018372	15.3	10.18	24.87	16.92	13.44	12.6	11.38	8.4	13.2	13.3	16.85	5.09	3.86	13.1	6.4	10.16	4.88	6.56
GRMZM5G810058	no gene ID in v4	unknown function	no	no	unknown protein_maize	GRMZM5G810058	0	0	0	0	0	0	0	0	0	0	0	0	0	0	0	0	0	1.40009	0	0	0.0535573	0	0	0.00183955	GRMZM5G810058	0	0	0	0	0	0	0	0	0	0	0	0	0	0	0	0	0	0
GRMZM2G135629	Zm00001d025727	unknown function; AT1G24330.1 ARM repeat superfamily protein; LOC_Os04g41250.1 armadillo/beta-catenin repeat family protein, putative, expressed	AT1G24330.1	LOC_Os04g41250.1	Allergen	GRMZM2G135629	0.60961	0.54991	1.52746	2.28236	0.0864354	0.017109	0.524755	0.806132	2.22749	1.74633	1.022	0.872789	2.47344	2.37645	1.67422	1.55787	1.58431	125.634	0.547409	0.35898	1.54284	0.300617	0.191446	5.59187e-05	GRMZM2G135629	2.77	5.3	4.46	4.93	3.6	2.99	10.74	13.62	11	6.07	11.58	5.48	5.2	24.58	23.32	6.07	6.76	4.89
GRMZM2G001116	Zm00001d048673	P-loop nucleoside triphosphate hydrolases superfamily protein with CH (Calponin Homology) domain	AT2G47500.1	LOC_Os11g44880.1	Allergen	GRMZM2G001116	2.43721	1.94454	2.51275	2.21883	1.04357	0.0649281	0.117333	3.04075	0.350562	0.783238	0.851446	0.92025	2.59185	2.7164	2.91251	0.266743	2.0785	490.367	0.580925	0.449389	4.69693	0.406328	0.393949	1.71715e-05	GRMZM2G001116	1.49	0.84	1.12	1.61	1.96	2.07	1.66	2.19	2.25	2.32	2.66	1.56	1.42	0.98	1.38	1.95	1.17	2.14
GRMZM2G053839	Zm00001d002413	unknown function; AT4G30160.1 villin 4; LOC_Os04g51440.2 villin protein, putative, expressed	AT4G30160.1	LOC_Os04g51440.2	Allergen	GRMZM2G053839	0.0373875	0.0234649	0	0.00558443	0	0	0	0	0	0	0	0	0	0	0	0	0	3.77644	0.0048116	0.00673797	0.00681927	0	0	0.00570309	GRMZM2G053839	0	0	0	0	0	0	0	0	0	0	0	0	0	0	0	0	0	0
GRMZM2G331283	Zm00001d036984	unknown function; AT1G58360.1 amino acid permease 1; LOC_Os06g36210.1 amino acid transporter, putative, expressed	AT1G58360.1	LOC_Os06g36210.1	Allergen	GRMZM2G331283	1.98463	1.58773	0.133918	0.104954	0.0657418	0.065695	0.499568	0.832793	0.143892	2.00604	0.181931	0.358241	0.150011	0.300119	0.261515	0.297749	0.866173	888.408	0.84229	0.356337	10.3391	0.18186	0.292454	2.30567e-05	GRMZM2G331283	0	0	0	0	0	0	0	0	0	0.47	0	0	0	0	0	0	0	3.15
GRMZM2G360025	Zm00001d048439	Putative DUF593 domain containing family protein	AT1G08800.2	LOC_Os03g06890.1	other	GRMZM2G360025	0.0461643	0.0258038	0	0	0	0	0	0	0	0	0	0.0128428	0	0	0	0	0	24.8385	0.0114658	0.0161709	0.214583	0	0.0119303	0.000649152	GRMZM2G360025	0	0	0	0	0	0	0	0	0	0	0	0	0	0	0	0	0	0
GRMZM2G122873	Zm00001d048822	Putative leucine-rich repeat protein kinase family protein	AT5G20690.1	LOC_Os11g40550.1	Allergen	GRMZM2G122873	0.289964	0.249788	0.0227098	0	0	0	0	0	0	0	0	0.0128914	0.0145909	0	0.0139656	0	0.0809704	74.38	0.0149915	0.061661	0.709419	0	0.0111788	0.000318513	GRMZM2G122873	0	0	0	0	0	0	0	0	0	0	0	0	0	0	0	0	0	0
AC233959.1_FG006	Zm00001d015284	unknown function; homologous to rice LOC_Os02g05670.1 expressed protein	no	LOC_Os02g05670.1	Allergen	AC233959.1_FG006	10.8825	10.1607	0.712857	0.380728	0	0	0	0.0623102	0	0.0296109	0.781467	1.4109	0	0	0.0353753	0.0408883	2.10717	3990.98	0.943003	1.58132	55.6567	0.683132	0.532706	0.000369752	AC233959.1_FG006	1.6	0	3.32	0	6.64	16.19	4.24	5.3	0	0	1.97	3.19	0	0	1.1	0.93	2.46	0
GRMZM2G168274	Zm00001d037087	UDP-glucuronate4-epimerase1	AT4G30440.1	LOC_Os02g54890.1	Allergen	GRMZM2G168274	0.98686	0.559054	0.0125906	0.0549106	0.0366678	0.0880278	0.022277	0.0497934	0.544759	0.848152	0.098459	0.21494	0	0	0.0648735	0.0523013	0.262214	377.139	0.102801	0.606374	5.84288	0.636064	0.349864	0.000309482	GRMZM2G168274	1.22	0	1.47	1.65	0	0	0	0	0	0	0	0	0	0	0	0	0	0
GRMZM2G172751	Zm00001d027590	unknown function; AT2G33420.1 Protein of unknown function (DUF810); LOC_Os03g04560.1 expressed protein	AT2G33420.1	LOC_Os03g04560.1	Allergen	GRMZM2G172751	0.787094	0.946749	0	0.00484667	0.0105942	0	0.0359319	0.0384465	0.0604393	0.00767767	0.0882191	0.188368	0.0143656	0.00848187	0.0168038	0.141379	0.294145	534.135	0.203324	0.309215	6.55362	0.12761	0.109389	0.00263108	GRMZM2G172751	0	0	0	0	0	0	0	0	0	0	0	0	0	0	0	0	0	0
GRMZM2G348151	Zm00001d004846	unknown function; AT5G13150.1 exocyst subunit exo70 family protein C1; LOC_Os11g06700.1 exo70 exocyst complex subunit, putative, expressed	AT5G13150.1	LOC_Os11g06700.1	Allergen	GRMZM2G348151	0	0	0	0	0	0	0	0	0	0	0	0	0	0	0	0	0	1.12385	0	0	0	0.0119821	0	0.00045399	GRMZM2G348151	0	0	1.11	0.78	0	0	0	0.34	0	0	0	0	0	0	0	0	0	0
GRMZM2G136710	Zm00001d043278	unknown function; AT1G05577.1 Domain of unknown function (DUF966); LOC_Os01g57020.1 expressed protein	AT1G05577.1	LOC_Os01g57020.1	Allergen	GRMZM2G136710	0.442406	0.168635	0.0813913	0.189027	0.416295	0.0308602	0.0520482	2.36096	1.09301	24.102	0.648399	0.414864	0.102368	0.329174	1.36371	0.290958	0.090661	209.168	0.620095	0.435923	2.74276	0.394054	0.201403	0.00717297	GRMZM2G136710	2.4	5.61	2.65	2.27	0	0	1.82	3.07	1.48	7.14	0.97	0.7	2.54	5.91	5.79	3.01	2.2	0
GRMZM2G137713	Zm00001d007093	unknown function; AT5G45560.1 Pleckstrin homology (PH) domain-containing protein / lipid-binding START domain-containing protein; LOC_Os02g01270.1 START domain containing protein, expressed	AT5G45560.1	LOC_Os02g01270.1	Allergen	GRMZM2G137713	1.36277	0.873846	3.37789	3.35162	0.348678	0.0311097	0.0614291	1.12059	0.182692	0.251917	0.574933	0.667326	1.19392	0.521116	0.625472	0.0954673	0.616305	251.502	0.297067	0.263155	2.19599	0.135983	0.13375	0.000335747	GRMZM2G137713	0	0.3	0.26	0	0	4.38	0	0.66	0.63	0.8	0.78	0.64	0	0	0.29	0.2	0.12	0.13
GRMZM2G038617	no gene ID in v4	pseudogene	no	no	TE	GRMZM2G038617	0	0	0	0	0	0	0	0	0	0	0	0	0	0	0	0	0	16.39	0	0.0298911	0	0	0	0.0234778	GRMZM2G038617	0	0	0	0	0	0	0	0	0	0	0	0	0	0	0	0	0	0
GRMZM2G312301	Zm00001d054090	Protein ENHANCED DISEASE RESISTANCE2	AT4G19040.1	LOC_Os02g01270.1	Allergen	GRMZM2G312301	0.0294702	0.0261994	0	0.0277634	0.0135753	0	0.0329505	0	0	0	0.00610287	0.0131876	0	0.00888493	0.0071836	0.0216996	0	13.0227	0.0176397	0.0091255	0.105466	0.00681363	0.0253203	0.00985386	GRMZM2G312301	0	0	0	0	0	0	0	0.07	0	0	0	0	0	0	0	0	0	0
GRMZM2G014463	no gene ID in v4	unknown function; AT4G30770.1 Putative membrane lipoprotein; LOC_Os11g09030.1 expressed protein	AT4G30770.1	LOC_Os11g09030.1	Allergen	GRMZM2G014463	0.244008	0.0708976	0	0	0	0	0.0297885	0	0	0.0160998	0.0249274	0.0906518	0	0	0	0	0	63.1729	0.175728	0.0424453	0.77499	0.122939	0.0992322	0.00446791	GRMZM2G014463	0	0	0	0	0	0	0	0	0	0	0	0	0	0	0	0	0	0
GRMZM2G414899	Zm00001d014697	Protein kinases uperfamily protein	AT2G07180.2	LOC_Os06g48980.1	Allergen	GRMZM2G414899	1.37076	1.35778	0	0.0514738	0	0	0	0	0.0110709	0	0.222954	0.349755	0	0	0.0229878	0	0.235465	962.143	0.355131	0.570709	14.0883	0.233249	0.213812	0.00699786	GRMZM2G414899	0	0	0	0	0	0	0	0	0	0	0	0	0	0	0	0	0	0
GRMZM2G174625	Zm00001d019068	Actin cross-linking protein	AT1G59710.1	LOC_Os07g09384.1	Allergen	GRMZM2G174625	0	0	0	0	0	0	0	0	0	0	0	0.0304369	0	0	0	0	0	22.8322	0	0	0.0428443	0	0	0.00140304	GRMZM2G174625	0	0	0	0	0	0	0	0	0	0	0	0	0	0	0	0	0	0
GRMZM2G067710	no gene ID in v4	unknown function; unknown function	no	no	unknown protein_maize	GRMZM2G067710	0	0	0	0	0	0	0	0	0	0	0	0	0	0	0.0435953	0	0.126271	4.17354	0	0.0694577	0.426604	0	0	0.000180797	GRMZM2G067710	0	0	0	0	0	0	0	0	0	0	0	0	0	0	0	0	0	0
GRMZM2G359746	Zm00001d005893	Protein WEAK CHLOROPLAST MOVEMENT UNDER BLUE LIGHT1	AT2G26570.1	LOC_Os09g28450.1	Allergen	GRMZM2G359746	0.12974	0.074789	0	0	0	0	0	0	0	0	0.0250694	0.00858113	0	0	0	0	0	27.6084	0.020053	0	0.156908	0.0145836	0.00728817	7.44546e-06	GRMZM2G359746	0	0	0	0	0	0	0	0	0	0	0	0	0	0	0	0	0	0
GRMZM2G389789	Zm00001d003229	U-box domain-containing protein7	AT1G67530.2	LOC_Os04g41250.1	Allergen	GRMZM2G389789	0.650165	0.698907	0.0810388	0.0876322	0.0699802	0.0145278	0.108089	0.0880323	0.564564	0.130223	0.124921	0.143944	0.0253045	0.0147219	0.0366749	0.0297993	0.111602	221.651	0.0526148	0.132685	2.42318	0.071161	0.0436625	8.82765e-05	GRMZM2G389789	0	0	0	0	0	0	0	0	0	0	0	0	0	0	0	0	0	0
GRMZM2G086502	Zm00001d019377	unknown function; AT5G54280.2 myosin 2; LOC_Os11g23220.1 myosin, putative, expressed	AT5G54280.2	LOC_Os11g23220.1	Allergen	GRMZM2G086502	1.09858	0.714187	0	0	0.260474	0	0	0.0656295	0	0	0.118704	0.0948187	0	0.0318256	0.0128465	0	0.118967	487.471	0.162131	0.28575	3.94967	0.0739388	0.134235	0.0181233	GRMZM2G086502	0	0	0	0	0	0	0	0	0	0	0	0	0	0	0	0	0	0
GRMZM2G079387	Zm00001d004679	Phosphoinositide phosphatase SAC6	AT3G51460.1	LOC_Os11g20384.1	Allergen	GRMZM2G079387	0.134228	0.0367417	0	0	0	0	0	0	0	0	0	0.0485487	0	0	0	0	0	49.284	0	0.0697217	0.425544	0.0763684	0.0487583	0.0017574	GRMZM2G079387	0	0	0	0	0	0	0	0	0	0	0	0	0	0	0	0	0	0
GRMZM2G019328	Zm00001d010494	unknown function	no	no	unknown protein_maize	GRMZM2G019328	5.71108	8.27551	0.0790867	0.0175796	3.62613	0.978636	1.16417	0.051165	0.377833	0.0788764	0.960754	1.38776	0.0211106	0.0718397	0.183391	2.61158	1.15588	2851.85	1.30584	21.3575	124.391	14.8981	11.5979	0.003526	GRMZM2G019328	81.58	41.53	61.9	152.18	0	4.28	40.07	22.95	10.44	25.16	0	66.74	61.74	15.01	7.57	8.27	6.65	0
GRMZM2G015395	Zm00001d006197	unknown function; AT2G21300.1 ATP binding microtubule motor family protein; LOC_Os09g35890.1 kinesin motor domain containing protein, expressed	AT2G21300.1	LOC_Os09g35890.1	Allergen	GRMZM2G015395	0.125419	0.231472	0.0052162	0.00836717	0.0131075	0.0414789	3.51458	1.58451	1.81076	1.40261	0.0358455	0.0283168	0	0.0061975	0	0.0738878	0.113266	114.848	0.076011	0.0774936	0.865369	0.0461181	0.0540335	0.0143747	GRMZM2G015395	0	0	0	0	0	0	0	0	0	0	0	0	0	0	0	0	0	0
GRMZM2G168933	Zm00001d008803	unknown function; homologous to rice LOC_Os01g09730.1 expressed protein	AT2G03630.1	LOC_Os01g09730.1	Allergen	GRMZM2G168933	0.417955	0.474267	0	0	0.0300088	1.94541	0.83087	0.00739677	0.851775	0.135852	0.0193031	0.0707228	0	0.0271174	0	0	0.112574	260.09	0.454097	0.493815	2.96589	0.0893492	0.103756	0.00325101	GRMZM2G168933	0	0	0	0	0	0	0	0	0	0.88	0	0	0	0	0	0	0	0
GRMZM5G856812	Zm00001d012440	unknown function; AT2G22560.1 Kinase interacting (KIP1-like) family protein; LOC_Os01g61910.1 KIP1, putative, expressed	AT2G22560.1	LOC_Os01g61910.1	Allergen	GRMZM5G856812	0	0.00920763	0	0	0	0	0	0	0	0	0	0	0	0	0	0	0	3.93236	0	0.00802803	0.00418867	0	0	0.00133266	GRMZM5G856812	0	0	0	0	0	0	0	0	0	0	0	0	0	0	0	0	0	0
GRMZM2G000376	Zm00001d036346	MLO-likeprotein	AT2G33670.1	LOC_Os05g09050.1	Allergen	GRMZM2G000376	0.407926	0.846832	0.0476969	0.0619049	0.0248261	0.0701303	0.172623	0.093607	0.370074	0.327232	0.842276	0.50702	0.0961959	0.47519	0.633871	0.662451	0.174696	140.025	0.0338144	0.0826157	0.855472	0.0490516	0.0294045	4.39072e-05	GRMZM2G000376	0	0	0	0	1.97	0	0	0	0	0	0	0	0	0	0	0	0	0
GRMZM2G019209	Zm00001d051843	unknown function; AT4G26590.1 oligopeptide transporter 5; LOC_Os08g23130.2 oligopeptide transporter, putative, expressed	AT4G26590.1	LOC_Os08g23130.2	Allergen	GRMZM2G019209	0.0457777	0.027336	0.0485707	0.0242459	0.0085461	0	0.0655491	0.014647	0	0.637158	0	0	0.0095173	0.0343389	0.0131467	0.553376	0.0271667	10.9536	0	0	0.327921	0.0167735	0.0165499	0.00178606	GRMZM2G019209	0	0	0	0	0	0	0	0.17	0	0	0	0	0	0	0	0.62	0.4	1.13
GRMZM2G414696	no gene ID in v4	unknown function	no	no	unknown protein_maize	GRMZM2G414696	0.269597	0.402203	0	0.0963684	0.0621406	0.0612337	0.0482803	0.0243098	0	0.233471	0	0	0.037397	0.0423277	0	0.0426463	0.331087	18.8529	0	0	1.95492	0.343301	0.149881	0.000549619	GRMZM2G414696	0	0	0	0	0	0	0	0	0	0	0	0	0	0	0	1.65	5.35	0
GRMZM2G162420	Zm00001d045258	unknown function; AT3G01311.1 Protein of unknown function (DUF569); LOC_Os06g06660.1 expressed protein	AT3G01311.1	LOC_Os06g06660.1	Allergen	GRMZM2G162420	0	0	0	0	0.041654	0	0.05292	0	0	0	0	0	0.0290658	0.0489476	0	0	0	3.22036	0	0	0	0	0.0169226	0.00121362	GRMZM2G162420	0	0	0	0	0	0	0	0	0	0	0	0	0	0	0	0	0	0
GRMZM2G092338	Zm00001d026595	unknown function; AT3G18590.1 early nodulin-like protein 5; LOC_Os04g57750.1 plastocyanin-like domain containing protein, putative, expressed	AT3G18590.1	LOC_Os04g57750.1	Allergen	GRMZM2G092338	0.466958	0.538544	0.118291	0.0946613	0.193648	0.157137	0.138438	0.0249553	0.212682	0.528674	0.0458106	0.0245454	0.040883	0.0778487	0	0	0.0970826	48.4536	0.330608	0.986215	0.501877	0.458942	0.196202	0.00028431	GRMZM2G092338	0	0	0	0	0	0	0	0	0	0	0	0	0	0	0	0	0	0
GRMZM2G701204	Zm00001d038486	unknown function; AT3G08710.2 thioredoxin H-type 9; LOC_Os05g40190.1 thioredoxin, putative, expressed	AT3G08710.2	LOC_Os05g40190.1	Allergen	GRMZM2G701204	0.814829	0.0954687	0.0921147	0.220475	0.0157731	0	0.0458963	0.229073	0.0752027	0.107502	0.11249	0.483632	0	0	0.114993	0.189755	0.139274	58.2742	0.0296159	0	0.28541	0	0.0237045	0.00149039	GRMZM2G701204	0	0	0	0	0	0	0	0	0	0	0	0	0	0	0	0	0	0
GRMZM2G151216	Zm00001d031509	ptk3;receptor-like protein kinase3: mature pollen-specific cDNA,singlecopy,like to mato and Arabidopsisgenes	AT3G20190.1	LOC_Os08g40990.1	Allergen	GRMZM2G151216	1.10422	0.835617	0	0	0.0158926	0	0.0118808	0.111175	0.0227463	0.0401548	0.16911	0.169618	0.0116237	0.0128457	0	0.0103918	0.227719	495.448	0.15136	0.245558	5.30688	0.0886985	0.0804575	4.19406e-07	GRMZM2G151216	0	0	0	0	0	0	0	0	0	0	0	0	0	0	0	0	0	0
GRMZM2G036832	Zm00001d005781	unknown function; AT5G49150.1 gamete expressed 2; LOC_Os09g25650.1 GEX2, putative, expressed	AT5G49150.1	LOC_Os09g25650.1	other	GRMZM2G036832	0.0203788	0.0128094	0.0096594	0.025261	0.0168455	0.0129688	0	0.362082	0.104773	0	0.011189	0.0164507	0	0.00756463	0	0.0158645	0.0325396	5.57365	0	0.00504213	0.0351943	0.0046893	0.0177365	0.00889912	GRMZM2G036832	0	0	0	0	0	0	0	0	0	0	0	0	0	0	0.37	0.39	0	0
GRMZM2G027187	Zm00001d053956	65-kD a microtubule-associated protein3	AT5G51600.1	LOC_Os02g03400.1	Allergen	GRMZM2G027187	1.18494	1.49153	0.174994	0.177562	0.0152997	0.0110969	0.0089739	0.429652	0.0235412	0.0650101	0.646029	0.646593	0.18828	0.0145695	1.3254	0	2.43975	582.53	0.404675	0.462846	7.47902	0.168001	0.133143	0.00179336	GRMZM2G027187	0	1.8	0	0	0	0.9	0	0	0	1.37	0	0	0	0	0	0.4	0	0
GRMZM2G002961	Zm00001d014928	unknown function; AT4G19040.1 ENHANCED DISEASE RESISTANCE 2; LOC_Os02g01270.1 START domain containing protein, expressed	AT4G19040.1	LOC_Os02g01270.1	Allergen	GRMZM2G002961	0.0481945	0.00512673	0.0169294	0.0121992	0.186724	0.01888	0.0114972	0.00997697	0	0	0.00498233	0.00536003	0.0130586	0	0.0117414	0	0.0122013	10.2016	0	0.00746283	0.0998533	0.0370389	0	0.00270149	GRMZM2G002961	0.51	0.26	0	1.33	0	0.32	0.66	0.91	0	1.13	0	0.57	0.24	0	0	0	0	0
GRMZM2G138516	Zm00001d015430	Putative clathrin assembly protein	AT5G57200.1	LOC_Os02g07900.1	Allergen	GRMZM2G138516	1.00605	1.58843	1.79716	1.7185	2.34896	0.416385	0.487312	1.84577	0.541456	0.885601	0.566177	0.397098	2.40119	4.40215	2.44271	0.458831	2.01688	708.581	1.30548	1.25072	7.99142	0.425076	0.428326	0.0247122	GRMZM2G138516	5.02	6.38	7.13	7.14	4.04	5.53	5.21	4.74	5.44	7.72	7.41	5.95	3.86	4.36	3.78	5.58	4.78	3.78
GRMZM2G343428	Zm00001d009710	Putative DUF1221-domain containing protein kinase family protein	AT1G64300.1	LOC_Os01g43350.1	Allergen	GRMZM2G343428	0.279037	0.401638	0.0406308	0.048373	0.00725573	0	0	0.129796	0.663347	2.35011	0.394696	0.356079	0	0.0104591	0.0467973	0.257947	0.464299	76.9535	0.0358276	0.0179788	0.713779	0.14553	0.107575	2.11028e-05	GRMZM2G343428	0	0	0	0	2.89	0	0	0	0	0	0	0	0.73	0	0.5	0.87	0.62	0
GRMZM2G028247	Zm00001d028019	Serine carboxy peptidase-like40	AT3G63470.1	LOC_Os03g09190.1	Allergen	GRMZM2G028247	2.7793	2.64425	0.326553	0.567833	0	0.0253656	0	1.98246	0.0293114	0	0.321506	0.566225	0	0.0188406	0	0	0.551646	1083.29	0.309548	0.389719	10.9751	0.164086	0.186679	0.00013561	GRMZM2G028247	0	0	0	0	0	0	0	0	0	0	0	0	0	0	0	0	0	0
AC195798.3_FG001	Zm00001d009857	unknown function	no	no	unknown protein_maize	AC195798.3_FG001	0.206883	0.443405	0	0.158743	0	0	0	0.0583977	0.35553	0	0.112397	0	0	0	0	0	0	330.285	0	0.446004	5.63916	0.097045	0	0.00645547	AC195798.3_FG001	0	0	0	0	0	0	0	0	0	0	0	0	0	0	0	0	0	0
GRMZM2G072292	Zm00001d028337	Proline-rich receptor-like protein kinase PERK4	AT4G34440.1	LOC_Os03g12570.1	Allergen	GRMZM2G072292	3.78299	1.61413	1.35778	1.81139	3.37266	0.244832	0.114163	1.23807	1.39648	1.96694	0.130813	0.158085	0.714483	1.0416	0.341867	0.19418	0.715901	570.013	4.56569	1.11337	8.17603	0.4892	0.383914	0.000627291	GRMZM2G072292	17.46	40.99	19	11.06	11.04	4.94	9.43	8.27	8.76	23.89	12.68	7.59	2.49	9.36	5.69	9.75	2.17	0
GRMZM2G323418	Zm00001d000216	mgs3; male gametophyte specific3:genomic sequence with homology to mgs2 cDNA	AT1G14420.1	LOC_Os06g05209.1	Allergen	GRMZM2G323418	5.90963	7.08568	0.102	0.23639	0.0104135	0	0	0.361732	0	0	0.605367	0.905254	0	0	0	0	1.21072	2770.33	0.607341	1.04168	25.8866	0.518367	0.555197	5.30461e-07	GRMZM2G323418	0	0	0	0	0	0	0	0	0	0	0	0	0	0	0	0	0	0
AC217910.3_FG006	Zm00001d032286	LOB domain-containing protein22	AT3G13850.1	LOC_Os08g31080.1	Allergen	AC217910.3_FG006	0.158145	0.0389527	0	0	0	0	0	0	0	0	0.0218867	0.0193653	0	0	0	0	0.0523595	56.0993	0	0.0308691	0.686634	0.0178749	0.0346601	4.06209e-07	AC217910.3_FG006	0	0	0	0	0	0	0	0	0	0	0	0	0	0	0	0	0	0
GRMZM5G809243	no gene ID in v4	unknown function	no	no	unknown protein_maize	GRMZM5G809243	0.98381	0	0	0.261055	0.142235	0	0	0.5019	0	0.205438	1.08689	0.348797	0.336797	0	0.379723	0	0	103.879	0.735407	0	2.30368	0	0	0.000441667	GRMZM5G809243	0	0	0	0	0	0	0	0	0	0	0	0	0	0	0	0	0	0
GRMZM2G160113	Zm00001d040838	unknown function; AT1G09070.1 soybean gene regulated by cold-2; LOC_Os01g27190.1 C2 domain containing protein, putative, expressed	AT1G09070.1	LOC_Os01g27190.1	Allergen	GRMZM2G160113	14.3991	15.5079	0.0177914	0	0	0	0	0	0	0.328511	1.92389	3.19037	0.044328	0.037669	0.0225979	0.0321622	3.15108	8342.47	1.60829	2.90543	63.5623	0.933036	1.02095	1.23548e-07	GRMZM2G160113	0	0	0	0	5.06	0	0	0	0	0	0	0	0	0	0	0	0	0
GRMZM2G313909	Zm00001d050530	unknown function; LOC_Os02g26390.1 expressed protein	no	LOC_Os02g26390.1	Allergen	GRMZM2G313909	0.198702	0.257751	0.778862	0.878456	0.165753	0	0.301286	0.402526	0.145328	0.348566	0.20986	0.349678	0.757063	1.33729	0.978926	0.720181	0.437902	71.2456	0.048122	0.017089	0.463124	0.0119046	0.0449937	0.00363468	GRMZM2G313909	0	0	0	0	0	0	0	0.2	0	0	0	0	0	1.59	0.27	0.27	0.2	0
GRMZM2G451028	Zm00001d034746	pmei7 - pectin methylesterase inhibitor7	AT1G53840.1	LOC_Os03g61510.1	Allergen	GRMZM2G451028	0	0.065172	0	0	0	0	0	0	0	0	0	0	0	0	0	0	0	28.5691	0.0328353	0.0503763	0.219894	0.0260749	0	0.00376007	GRMZM2G451028	0	0	0	0	0	0	0	0	0	0	0	0	0	0	0	0	0	0
GRMZM2G145552	Zm00001d039071	unknown function; AT2G32300.1 uclacyanin 1; LOC_Os05g49580.1 plastocyanin-like domain containing protein, putative, expressed	AT2G32300.1	LOC_Os05g49580.1	Allergen	GRMZM2G145552	1.6797	0.558371	0.041449	0.0650098	0.0901602	0	0	0.220122	0.158515	0.713341	0.653396	1.04639	1.22229	2.6309	3.09399	0.124816	2.22128	99.4877	0.0278808	0.322222	1.13189	0.223695	0.311679	0.00165654	GRMZM2G145552	0	0	0	0	0	0	0	0.34	0	0	0	0	0	0	0	0	0	0.79
GRMZM2G173738	Zm00001d004209	unknown function; AT5G28690.1 Protein of unknown function (DUF1685); LOC_Os04g21340.1 expressed protein	AT5G28690.1	LOC_Os04g21340.1	Allergen	GRMZM2G173738	5.87097	5.64951	0.0325153	0.231891	0	0.0455505	0.0209487	3.30763	14.4856	1.34441	1.19045	1.41449	0.408264	2.55777	0.948717	0.142352	1.89116	1775.4	0.809707	1.04692	18.141	0.561285	0.525061	0.00116939	GRMZM2G173738	0.89	0	0	0	2.84	0	2.79	0.67	1.23	0.38	3.98	5.63	3.95	0	0	10.5	0.28	0
GRMZM2G172081	Zm00001d030218	Proline-richreceptor-like protein kinasePERK4	AT2G18470.1	LOC_Os10g01560.1	Allergen	GRMZM2G172081	1.40824	0.898316	0	0	0	0	0	0	0	0	0.0852708	0.131448	0	0	0	0.0349549	0.26578	413	0.0706143	0.116276	4.64265	0.538186	0.445319	2.83809e-06	GRMZM2G172081	12.63	1.2	21.89	13.58	1.37	6.1	4.93	1.48	4.95	2.73	2.59	1.22	0	0	0.4	3.39	1.76	0
GRMZM2G364349	Zm00001d036158	pectate lyase; AT1G14420.1 (AT59) Pectate lyase family protein;Rice best hit: LOC_Os06g05260.1 pectate lyase precursor putative expressed	AT1G14420.1	LOC_Os06g05260.1	Allergen	GRMZM2G364349	12.4698	13.2494	0	0	0	0	0	0	0	0	1.43927	2.71947	0	0	0	0	3.14474	8214.5	1.4911	3.22505	66.2505	0.596962	0.833542	3.23072e-06	GRMZM2G364349	0	0	0	0	0	0	0	0	0	0	0	0	0	0	0	0	0	0
GRMZM2G006366	Zm00001d034924	unknown function; AT2G04160.1 Subtilisin-like serine endopeptidase family protein; LOC_Os08g23740.1 OsSub55 - Putative Subtilisin homologue, expressed	AT2G04160.1	LOC_Os08g23740.1	other	GRMZM2G006366	0	0	0	0	0	0	0.0112507	0	0	0	0	0	0	0	0	0	0	2.26602	0	0	0	0	0	0.00127946	GRMZM2G006366	0	0	0	0	0	0	0	0	0	0	0	0	0	0	0	0	0	0
AC190609.3_FG004	Zm00001d052720	unknown function; AT1G05840.1 Eukaryotic aspartyl protease family protein；LOC_Os02g27360.1 aspartic proteinase-like protein 2 precursor putative expressed	AT1G05840.1	LOC_Os02g27360.1	Allergen	AC190609.3_FG004	4.7066	7.47846	12.3446	14.359	1.20922	1.58073	2.70207	8.02683	1.83055	10.0447	6.6067	4.54807	11.2673	12.6201	10.7869	5.67261	7.08565	745.42	1.18976	0.581249	7.63734	1.20567	1.14537	0.00203066	AC190609.3_FG004	38.49	7.11	71.61	60.6	13.54	99.57	49.4	46.76	45.92	13.67	87.91	30.83	39.39	35.88	42.58	60.71	60.65	10.2
GRMZM2G063390	Zm00001d014933	unknown function; AT1G09380.1 nodulin MtN21 /EamA-like transporter family protein; LOC_Os12g18960.1 integral membrane protein DUF6 containing protein, expressed	AT1G09380.1	LOC_Os12g18960.1	Allergen	GRMZM2G063390	0.123648	0.0923413	0	0	0.0249019	0	0.105447	0.0106499	0	0.0441361	0.150481	0.108814	0	0	0.0563563	0	0	33.1447	0.0406714	0.0226641	0.763255	0.204938	0.0471196	0.0277055	GRMZM2G063390	0	0	0	0	0	0	0	0.3	0	0	0	0	0.67	0	0	0	0	0
GRMZM5G896902	Zm00001d004322	Defensin-like protein6	no	no	allergen	GRMZM5G896902	2.6766	1.97657	0	0	0	0	0	0	0	0	0.183361	0.274399	0	0	0	0	0.643164	676.967	0.0580337	0.173439	4.83971	0.0546647	0.162978	0.0022872	GRMZM5G896902	0	0	0	0	0	0	0	0	0	0	0	0	0	0	0	0	0	0
GRMZM2G097533	Zm00001d041165	Calcium-dependent protein kinase24	AT5G12480.1	LOC_Os12g12860.1	calcium signal	GRMZM2G097533	0.892472	0.911441	0.0314105	0.237659	0.00911987	0	0	0.0146951	0.0119314	0	0.151395	0.196575	0	0	0	0	0.146187	538.456	0.243187	0.194318	5.14782	0.0697718	0.0993137	0.00256686	GRMZM2G097533	0	0	0	0	0	0	0	0	0	0.13	0	0	0	0	0	0	0	0
GRMZM2G044269	Zm00001d032387	Cellulose synthase-like proteinD4	AT4G38190.1	LOC_Os08g25710.1	cell wall	GRMZM2G044269	0.363604	0.513095	0.0061291	0	0	0	0	0.0252041	0	0	0.0675323	0.0250097	0	0	0	0	0.143485	131.672	0.0226728	0.0463407	1.35615	0.0301741	0.101116	0.00135208	GRMZM2G044269	0	0	0	0.41	0	0	0	0	0	0	2.16	0	0	0	0	0	0	0
GRMZM2G314663	Zm00001d047251	Probable pectin esterase/pectin esterase inhibitor13	AT2G26450.1	LOC_Os03g28090.1	Allergen	GRMZM2G314663	0.188386	0.195657	0	0	0	0	0.0113481	0	0	0	0	0.0154068	0	0	0	0.0072135	0.017074	43.1658	0.00724943	0.0392475	0.673259	0.0656649	0.117675	6.81965e-05	GRMZM2G314663	0.18	0	0.12	0.33	0	0.01	0.08	0	0.34	0.04	0.17	0.17	0.13	0	0.14	0	0.03	0.08
GRMZM2G029249	Zm00001d019546	unknown function; AT4G28556.1 PAK-box/P21-Rho-binding family protein; LOC_Os07g26480.2 P21-Rho-binding domain containing protein, putative, expressed	AT4G28556.1	LOC_Os07g26480.2	Allergen	GRMZM2G029249	2.21949	2.82303	0.0253049	0.0518344	0	0	0.07183	0	0	0.033211	0.363618	0.396381	0.0603179	0.0375025	1.90505	1.12188	0.537367	1675.81	0.685319	1.09016	14.081	0.365867	0.381563	0.0214601	GRMZM2G029249	0	0	0	0	0	0	0	0	0	0	0	0	0	0	0	0.48	0.35	0
GRMZM2G049238	Zm00001d054042	Probable metal-nicotian amine transporter YSL7	AT1G65730.1	LOC_Os02g02450.1	Allergen	GRMZM2G049238	0.84036	0.856447	0	0	0	0	0.0114685	0	0	0	0.114383	0.198391	0	0	0	0	0.149484	784.073	0.273812	0.39317	8.00681	0.150205	0.181653	0.0203977	GRMZM2G049238	0	0	0	0	0	0	0	0	0	0	0	0	0	0	0	0	0	0
GRMZM2G353957	Zm00001d040996	Calcium-dependent protein kinase1	AT5G04870.1	LOC_Os12g30150.1	calcium signal	GRMZM2G353957	0.613978	0.475184	0	0	0.0041133	0.0220627	0.0245271	0.0045705	0	0	0.0750491	0.0887956	0	0.103717	0.242596	0.0640376	0.0964296	184.477	0.104886	0.169267	1.68916	0.0638315	0.0216321	8.93078e-05	GRMZM2G353957	0	0	0	0	0	0	0	0	0	0	0	0	0	0	0	0	0	0
GRMZM2G043353	Zm00001d032028	unknown function; AT5G66200.1 armadillo repeat only 2; LOC_Os08g43500.1 armadillo/beta-catenin repeat family protein, putative, expressed	AT5G66200.1	LOC_Os08g43500.1	Allergen	GRMZM2G043353	0	0.035659	0.00830543	0	0.0274392	0	0	0	0.0252443	0.416927	0	0	0.0763016	0.295875	0.0667977	0.037164	0.0368577	5.74043	0.120224	0.0408957	0	0.071696	0.0588667	0.000900049	GRMZM2G043353	0	0	0	0	0	0	0	0	0	0	0	0	0	0	0	0	0	0
GRMZM2G121236	Zm00001d017006	unknown function; AT2G32300.1 uclacyanin 1; LOC_Os05g49580.1 plastocyanin-like domain containing protein, putative, expressed	AT2G32300.1	LOC_Os05g49580.1	Allergen	GRMZM2G121236	1.15386	0.348945	0.029144	0.328124	0.049919	0	0	0.0341239	0	0.0231292	0.041695	0.0447983	0.110247	0.0407287	0.043185	0	0.20684	97.6252	0	0	0.595072	0	0.0674032	7.24772e-05	GRMZM2G121236	0	0	0	0	0	0	0	0	0	0	0	0	0	0	0	0	0	0
GRMZM2G164674	Zm00001d043873	Aldehyde oxidase GLOX1	AT5G19580.1	LOC_Os01g48540.1	Allergen	GRMZM2G164674	2.48904	2.13709	0	0	0	0	0	0	0	0	0.14128	0.308312	0.00986127	0.0169537	0	0	0.248669	717.106	0.108374	0.855467	5.87987	0.308355	0.405521	0.00351927	GRMZM2G164674	2.21	3.87	0	0.76	0	0	0	0.38	0	2.48	0	0.86	0	0	0	0	0	0
GRMZM2G020131	Zm00001d011497	Arabinogalactan peptide20	AT2G46330.1	LOC_Os01g46850.1	Allergen	GRMZM2G020131	5.38374	4.17924	0	0	0.021778	0	0	0	0	0	0.366557	0.517071	0	0	0	0.043922	1.07581	1730.31	0.563894	0.913326	11.4122	0.198965	0.414693	1.17182e-05	GRMZM2G020131	0	0	0	0	0	0	0	0	0	0	0	0	0	0	0	0	0	0
GRMZM2G556845	Zm00001d017034	unknown function; AT5G35700.1 fimbrin-like protein 2; LOC_Os02g37580.1 fimbrin-like protein 2, putative, expressed	AT5G35700.1	LOC_Os02g37580.1	Allergen	GRMZM2G556845	0.627341	0.52768	0.15691	0.214271	0.035893	0.0066942	0	0	0	0.00989637	0.0685352	0.0387823	0.00782897	0	0	0.0088786	0.0936928	213.898	0.079109	0.125462	1.70415	0.0664724	0.0431513	0.00117151	GRMZM2G556845	0	0	0	0	0	0	0	0	0	0	0	0	0	0	0	0	0	0
GRMZM2G431573	Zm00001d014683	ARMrepeat superfamily protein	AT2G41830.1	LOC_Os07g10550.1	Allergen	GRMZM2G431573	1.3885	1.26587	2.23105	2.87996	0.64922	0.183337	0.164555	0.630339	0.137507	0.305483	0.600046	0.58235	3.16586	2.43978	1.08962	0.579407	2.27409	419.87	0.538556	0.34671	3.49639	0.184166	0.200402	0.000110758	GRMZM2G431573	1.38	2	2.71	2.08	1.6	2.67	1.43	1.05	0.66	2.28	3	1.73	1.46	1.2	1.09	2.15	1.11	2.58
GRMZM2G323731	Zm00001d009349	unknown function; AT5G60010.1 ferric reductase-like transmembrane component family protein; LOC_Os05g38980.1 respiratory burst oxidase, putative, expressed	AT5G60010.1	LOC_Os05g38980.1	Allergen	GRMZM2G323731	0.0489621	0.161865	1.90185	1.38652	0.00857543	0	0.017065	0.00456177	0	0.0086136	0.0350397	0.0491414	0.050349	0.0110017	0.0083116	0.0191835	0.0859613	20.3725	0.00704647	0.0342202	0.192097	0.0193826	0.0321727	0.000668329	GRMZM2G323731	0	0.4	0	2.07	0	0	1.11	0.26	0	1.85	0	1.37	0.98	0	0	0.56	0	0
GRMZM2G112704	Zm00001d014571	unknown function; AT3G18080.1 B-S glucosidase 44; LOC_Os12g23170.1 Os12bglu38 - beta-glucosidase/beta-mannosidase/exoglucanase homologue, expressed	AT3G18080.1	LOC_Os12g23170.1	Allergen	GRMZM2G112704	0	0	0.010293	0	0.0060477	0	0.0157876	0	0	0	0	0	0	0	0	0	0	9.41371	0.0117886	0	0.394093	0.0804249	0.147681	0.00945077	GRMZM2G112704	0	0	0.7	0	0	0	0	0.27	0	0	0	1.12	0	0	0	0	0	0
GRMZM2G414304	Zm00001d051524	Putative RNA recognition motifcontaining family protein	AT4G17720.1	LOC_Os04g53330.2	Allergen	GRMZM2G414304	0.035303	0.086468	0	0	0.0327318	0	0.0134037	0	0	0	0.0120375	0	0	0	0	0	0	16.4251	0	0	0.136876	0	0	0.0142743	GRMZM2G414304	0	0	0	0	0	0	0	0	0	0	0	0	0	0	0	0	0	0
GRMZM2G359879	Zm00001d028437	unknown function; AT3G61050.2 Calcium-dependent lipid-binding (CaLB domain) family protein; LOC_Os03g14700.1 C2 domain containing protein, expressed	AT3G61050.2	LOC_Os03g14700.1	calcium signal	GRMZM2G359879	0.114016	0	0.0734897	0.0308148	0.0916442	0	0	0.16425	0	0	0.0696179	0.0342019	0.0117706	0.0127366	0.0130682	0	0.0581385	12.12	0.0226586	0	0.392915	0.0201383	0.0294374	0.000123455	GRMZM2G359879	0	0	0	0	0	0	0	0.37	0	0	0	0	0	0	0	0	0	0
GRMZM2G052006	Zm00001d039217	Eukaryotic aspartyl protease family protein	AT3G12700.1	LOC_Os05g51750.1	Allergen	GRMZM2G052006	6.09179	4.64622	0	0	0	0	0	0	0	0.0134525	0.765664	0.982616	0	0	0	0	1.29753	1131.48	0.566557	0.673162	13.2991	0.43396	0.361352	0.000782746	GRMZM2G052006	0	0	0	0	0	0	0	0	0	0	0	0	0	0	0	0	0	0
GRMZM2G073492	Zm00001d053257	unknown function; homologous to rice LOC_Os04g21340.1 expressed protein	AT5G28690.1	LOC_Os04g21340.1	Allergen	GRMZM2G073492	0.517417	0.488202	0	0	0	0	0	0	0	0	0.0795085	0.135655	0	0	0	0	0.274259	428.026	0.143458	0.167606	4.32105	0.0775613	0.139422	0.000311522	GRMZM2G073492	0	0	0	0	0	0	0	0	0	0	0	0	0	0	0	0	0	0
GRMZM5G856180	Zm00001d026709	unknown function; AT1G22840.1 CYTOCHROME C-1; LOC_Os05g34770.1 cytochrome c, putative, expressed	AT1G22840.1	LOC_Os05g34770.1	Allergen	GRMZM5G856180	0.118599	0.76174	0	0	0	0	0	0	0	0	0	0	0	0	0	0	0	39.8249	0	0	0.263103	0	0.0397503	0.00481879	GRMZM5G856180	0	0	0	0	0	0	0	0	0	0	0	0	0	0	0	0	0	0
GRMZM2G175779	Zm00001d032022	Beta-galactosidase	AT2G16730.1	LOC_Os08g43570.1	cell wall	GRMZM2G175779	2.11436	2.4507	0.017955	0	0.0469019	0	0.143595	0.0367018	0.017217	0.0127399	0.207894	0.528852	0	0	0	0	0.642238	1387.29	0.738512	1.08377	14.1378	0.635514	0.554443	0.00816969	GRMZM2G175779	0	0	0	0	0	0	0	0	0	0	0	0	0	0	0	0	0	0
GRMZM2G078886	Zm00001d019290	pectinesterase inhibitor domain containing protein expressed	AT3G49220.1	LOC_Os07g14340.1	Allergen	GRMZM2G078886	0.196429	0.172985	0	0	0	0	0	0	0	0	0.0293698	0.0315993	0	0	0	0	0.073841	113.276	0	0	0.902866	0	0	0.000914606	GRMZM2G078886	0	0	0	0	0	0	0	0	0	0	0	0	0	0	0	0	0	0
GRMZM2G468147	Zm00001d019666	unknown function; AT2G25290.3 Octicosapeptide/Phox/Bem1p (PB1) domain-containing protein / tetratricopeptide repeat (TPR)-containing protein; LOC_Os09g03890.1 octicosapeptide/Phox/Bem1p, putative, expressed	AT2G25290.3	LOC_Os09g03890.1	other	GRMZM2G468147	0.225759	0.134136	0.00635503	0.010917	0	0	0	0	0	0.0152501	0.488649	0.647042	0.0787326	0.0248342	0.0395473	0.0993573	0.283693	50.0214	0.240175	0.372741	1.29503	0.371975	0.567146	6.58681e-05	GRMZM2G468147	0.3	0.82	0	0.89	0	0	1.07	0.95	1.4	1.27	0.85	1.71	1.23	1.67	2.24	1.69	1.17	0.36
GRMZM2G157803	Zm00001d037782	Serine/threonine-proteinkinase AGC1-5	AT1G79250.2	LOC_Os05g14750.1	Allergen	GRMZM2G157803	0.64077	0.321305	0	0	0	0	0	0	0	0.0225521	0.0687388	0.0317379	0.0246016	0	0	0.0375547	0.0394161	257.769	0.288425	0.0883297	3.12195	0.138798	0.19366	0.000151708	GRMZM2G157803	0	0	0	0	0	0	0	0	0	0	0	0	0	0	0	0	0	0
GRMZM2G035839	Zm00001d023648	Myosin-binding protein7	AT5G06560.1	LOC_Os12g30500.1	Allergen	GRMZM2G035839	1.22854	0.694583	0.0684272	0.0188687	0.0214351	0	0.045824	0.0285228	0.0251929	0.0201321	0.10127	0.242229	0.0328156	0.02845	0.0396645	0.0330637	0.095839	402.448	0.142808	0.167773	3.72677	0.0764811	0.0840571	4.92796e-05	GRMZM2G035839	0	0	0	0	0	0	0	0	0	0	0	0	0	0	0	0	0	0
GRMZM2G096249	Zm00001d020719	Protein WEAK CHLOROPLAST MOVEMENT UNDER BLUE LIGHT1	AT2G26570.1	LOC_Os09g28450.1	Allergen	GRMZM2G096249	0.0540773	0.0911865	0	0.00739483	0	0	0	0	0	0	0.0139062	0.007429	0	0	0	0	0.0108959	28.3973	0.0231926	0.038413	0.196227	0.0134217	0.00659353	0.00100755	GRMZM2G096249	0	0	0	0	0	0	0	0	0	0	0	0	0	0	0	0	0	0
GRMZM2G441115	Zm00001d048697	Putative MADS-box transcription factor family protein	AT2G03060.2	LOC_Os11g43740.1	Allergen	GRMZM2G441115	0.118658	0.0471737	0	0.0873799	0.0145279	0.0389103	0	0	0	0.0152033	0.0551352	0.0275918	0	0	0	0	0.064299	31.2101	0	0	0.181545	0	0.0236946	0.000351224	GRMZM2G441115	0	0	0	0	0	0	0	0	0	0	0	0	0	0	0	0	0	0
GRMZM2G029716	Zm00001d038750	ALA-interacting subunit1	AT3G12740.1	LOC_Os05g45370.1	Allergen	GRMZM2G029716	0.915247	1.18009	0	0	0	0	0	0	0	0	0.0667183	0.0365345	0	0.0414204	0	0.0724415	0.118332	459.208	0.125354	0.297811	3.61226	0.0267696	0.120474	0.000337948	GRMZM2G029716	0	0	0	0	0	0	0	0	0	0	0	0	0	0	0	0	0	0
GRMZM2G471240	Zm00001d029412	unknown function; AT2G26560.1 phospholipase A 2A; LOC_Os03g27610.1 patatin, putative, expressed	AT2G26560.1	LOC_Os03g27610.1	other	GRMZM2G471240	0	0	0	0	0	0	0	0.00862813	0	0	0	0	0	0	0	0	0	1.26537	0	0	0	0	0	5.89613e-07	GRMZM2G471240	0	0	0	0	0	0	0	0	0	0	0	0	0	0	0	0	0	0
GRMZM2G467703	Zm00001d053876	Protein kinase protein with adenine nucleotide alpha hydrolases-like domain	AT1G78940.2	LOC_Os02g05820.1	Allergen	GRMZM2G467703	0.501702	0.727614	0.0475104	0.0213657	0.0292331	0.41799	0.115729	0.00447297	0	0.0152381	0.00989157	0.184882	0.00810927	0.0249545	0.0199196	0.0427127	0	252.253	0.107057	0.0949138	2.34341	0.0523467	0.0791374	6.61895e-06	GRMZM2G467703	0	0	0.66	0	1.44	3.82	1.64	0.8	0	0	1.63	0	0.73	0	0.81	0.64	0	0
GRMZM2G098099	Zm00001d002524	unknown function; AT2G44670.1 Protein of unknown function (DUF581); LOC_Os04g49650.2 DUF581 domain containing protein, expressed	AT2G44670.1	LOC_Os04g49650.2	Allergen	GRMZM2G098099	6.7266	1.09848	0.0188125	0.0190125	0	0	0	0.103848	0.100278	0	0.69379	0.343757	0.0793614	0.032481	0.427302	0	0.605778	514.125	0.230134	0.258761	4.71433	0.281132	0.228742	0.000515763	GRMZM2G098099	1.88	0	13.87	0	18.58	0	10.32	15.28	2.63	0	2.3	9.55	7.24	0	4.17	4.57	4.33	8.05
GRMZM2G004927	Zm00001d044585	pme31 - pectin methylesterase31	AT3G17060.1	LOC_Os03g19610.1	Allergen	GRMZM2G004927	8.76369	8.14431	0	0.0135144	0	0	0	0.0190296	0	0	0.666574	0.974825	0	0.0427193	0	0	1.53887	3583.21	0.710301	1.17979	36.0885	0.379973	0.349502	6.51687e-06	GRMZM2G004927	0	0	0	0	0	0	0	0	0	0	0	0	0	0	0	0	0	0
GRMZM2G120246	Zm00001d050614	Probable protein phosphatase 2C33	AT1G16220.1	LOC_Os11g22404.1	Allergen	GRMZM2G120246	0.105577	0.20999	0	0.0131955	0	0	0	0	0	0	0	0.0224857	0	0	0	0	0.0449421	26.0546	0.0556735	0.0415026	0.558608	0.0313191	0.0416998	7.08032e-05	GRMZM2G120246	0	0	0	0	0	0	0	0	0	0	0	0	0	0	0	0	0	0
GRMZM2G095441	Zm00001d046482	unknown function; AT1G61290.1 syntaxin of plants 124; LOC_Os06g39050.1 syntaxin, putative, expressed	AT1G61290.1	LOC_Os06g39050.1	Allergen	GRMZM2G095441	0	0	0	0	0	0	0	0	0	0.0295477	0	0	0	0	0	0	0	1.852	0	0	0	0	0	0.00068176	GRMZM2G095441	0	0	0	0	0	0	0	0	0	0	0	0	0	0	0	0	0	0
GRMZM5G861442	no gene ID in v4	unknown function	no	no	unknown protein_maize	GRMZM5G861442	0.137168	0	0	0	0	0	0	0	0	0	0	0.0630377	0	0	0	0	0.182452	30.8904	0	0	0.111535	0	0	3.81722e-05	GRMZM5G861442	0	0	0	0	0	0	0	0	0	0	0	0	0	0	0	0	0	0
GRMZM2G439306	Zm00001d009889	Cation/H(+) antiporter19	AT3G17630.1	LOC_Os05g19500.1	Allergen	GRMZM2G439306	2.00604	1.81313	0.0140908	0.0224261	0.0189	0	0	0.194414	0.630191	0.0818099	0.204627	0.322224	0.0078159	0.0888121	0	0.00857037	0.446863	511.242	0.199182	0.334061	5.27413	0.144643	0.143437	0.0016709	GRMZM2G439306	0	0	0	0	0	0	0	0	0	0.28	0	0	0	0	0	0	0	0
AC194341.4_FG003	Zm00001d011277	sun5;SUN domain protein5:plant-prevalentmid-SUN3 transmembrane (PM3) type nuclear envelope protein;may be pollen specific	AT4G23950.1	LOC_Os01g41600.1	Allergen	AC194341.4_FG003	0.0527443	0.131481	0	0	0.0575907	0	0	0.0111107	0.0265751	0	0.013873	0	0	0	0	0	0	22.8433	0.0131999	0.0204163	0.445593	0	0	0.000101816	AC194341.4_FG003	0	0	0	0	0	0	0	0	0	0	0	0	0	0	0	0	0	0
GRMZM2G436856	no gene ID in v4	unknown function	no	no	unknown protein_maize	GRMZM2G436856	6.15217	51.3208	0.0370377	0.0851093	0.57031	1.46587	0.116756	0.0510277	0.116193	0.208885	6.74616	6.37401	0.140627	0.293402	0.216535	0	0.899641	1677.75	0.530207	56.1417	1364.96	74.1408	35.4861	0.00276314	GRMZM2G436856	474.04	142.32	430.81	698.12	11.04	88.18	73.23	74.06	60.29	147.9	15.86	152.18	250.18	0	9.08	78.12	45.85	39.66
GRMZM2G426511	Zm00001d029386	alpha/beta-Hydrolases superfamily protein	AT5G09430.1	LOC_Os03g27110.1	Allergen	GRMZM2G426511	0.608654	0.47452	0.010526	0.0088942	0.0124652	0	0	0.124908	0.0588609	0.0198573	0.021001	0.118018	0	0.0143768	0.0107624	0	0.0904621	458.617	0.154322	0.23089	4.3378	0.111558	0.173751	0.00901823	GRMZM2G426511	0	0	0	0	0	0	0	0	0	0	0	0	0	0	0	0	0	0
GRMZM2G004408	Zm00001d005426	CRIB domain-containing protein RIC1	AT3G23380.1	LOC_Os07g26480.1	Allergen	GRMZM2G004408	0.818176	0.804916	0	0	0.0463755	0	0	0	0	0	0.0870183	0.187974	0	0	0	0.10647	0.0927398	426.65	0.292151	0.336825	3.36839	0.125705	0.108305	0.0023686	GRMZM2G004408	0	0	0	0	0	0	0	0	0	0	0	0	0	0	0	0	0	0
GRMZM2G129064	Zm00001d038521	unknown function; AT3G13400.1 SKU5 similar 13; LOC_Os05g40740.1 monocopper oxidase, putative, expressed	AT3G13400.1	LOC_Os05g40740.1	Allergen	GRMZM2G129064	27.5456	25.401	0.00993593	0	0.0197321	0.0207953	0.372147	0.0218155	0	0.037592	4.36516	6.62715	0	0	0.0151588	0	8.35816	9132.09	5.03995	6.46302	93.9582	4.25998	4.30532	4.98402e-06	GRMZM2G129064	0	0	0	0	0	0	0	0.29	0	0	0	0	2.02	0	0	0	0	0
GRMZM2G060732	Zm00001d052364	unknown function; AT3G10870.1 methyl esterase 17; LOC_Os12g02510.1 esterase, putative, expressed	AT3G10870.1	LOC_Os12g02510.1	Allergen	GRMZM2G060732	0.57841	0.795519	1.49909	1.94104	0.106919	0.0752233	0.494895	1.79005	2.19457	0.981169	0.674166	0.429178	2.64882	1.76043	0.843346	1.90493	2.52367	156.613	0.719629	0.454355	2.4371	0.343531	0.360371	3.09368e-06	GRMZM2G060732	7.74	6.56	9.67	18.72	10.45	8.46	8.33	8.09	9	11.78	13.1	10.42	14.21	11.82	13.54	23.08	20.42	16.06
GRMZM2G003059	Zm00001d024003	CAMK includes calcium/calmodulin depedent protein kinases	AT2G31500.1	LOC_Os12g12860.1	calcium signal	GRMZM2G003059	2.16983	2.05076	0.823671	1.58564	0.0385825	0	0	0.267102	0.120427	0.311809	3.59889	4.75626	1.8594	0.414144	0.329717	0	3.44407	723.953	0.830961	1.04997	7.30552	0.719124	0.735414	0.00181677	GRMZM2G003059	0	1.04	0	0	0	0	0	0.61	0	4.55	0	0.66	0	0	0.35	2.6	3.09	7.11
GRMZM2G061764	Zm00001d046014	Putative cellulose synthase-like family protein	AT2G33100.1	LOC_Os06g22980.1	Allergen	GRMZM2G061764	0.344978	0.234169	0	0.0058728	0.0066064	0	0.0380563	0	0	0	0.189309	0.319569	0.0078976	0	0	0	0.113736	106.729	0.00866667	0.0364759	1.26363	0.0278193	0	0.000740295	GRMZM2G061764	0	0	0	0	0	0	0	0	0	0	0	0	0	0	0	0	0	0
GRMZM2G136313	Zm00001d031263	U-box domain-containing protein15	AT5G42340.1	LOC_Os08g37570.1	Allergen	GRMZM2G136313	0.20575	0.123653	0	0	0	0	0	0	0.0408164	0.174717	0	0.0476434	0	0	0	0.0237518	0	53.5798	0	0.0189788	1.2557	0.0294298	0.0298857	3.66343e-05	GRMZM2G136313	0	0	0	0	0	0	0.57	1.35	0	0	0	0	0	0	0	0.36	0	0
AC235544.1_FG002	Zm00001d048225	unknown function; AT4G40020.1 Myosin heavy chain-related protein; LOC_Os03g08980.1 expressed protein	AT4G40020.1	LOC_Os03g08980.1	Allergen	AC235544.1_FG002	0.296464	0.0559227	0.253814	0.463437	0.163358	0.043348	0.0148682	0.0722483	0	0.162912	0.924585	0.958874	0.153407	0.118002	0.289484	0	0.683791	33.2131	0.215436	0	0.475779	0.234301	0.418062	0.000331935	AC235544.1_FG002	0	0	1.37	0	0.94	0	0	0	0	0	0	0	0	0	0	0	0	0
GRMZM2G570768	Zm00001d053714	unknown function;homologous to rice LOC_Os02g09540.1 expressed protein	no	LOC_Os02g09540.1	Allergen	GRMZM2G570768	1.05318	0.793438	0	0.0445193	0	0	0.17386	0.2748	0.0544633	0.0276662	0.10047	0.190531	0.0434743	0	0.131393	0.23296	0.677229	276.488	0	0	4.3066	0.0442237	0.080964	8.21025e-05	GRMZM2G570768	0	0	0	0	0	0	0	0	0	0	0	0	0	0	0	0	0	0
GRMZM2G162461	Zm00001d016601	unknown function; AT4G34580.1 Sec14p-like phosphatidylinositol transfer family protein; LOC_Os10g03400.2 phosphatidylinositol transfer, putative, expressed	AT4G34580.1	LOC_Os10g03400.2	Allergen	GRMZM2G162461	7.79135	6.60116	2.04722	2.0903	0.0223545	0	0	0.696569	0.30005	0.17276	2.44881	2.82619	1.66093	0.650935	0.408413	0.0638798	3.66775	2442.28	1.57289	7.45533	61.8226	22.9806	15.0242	0.00160785	GRMZM2G162461	146.03	52.3	91.47	271.01	0.22	5.99	35.17	24.36	13.27	40.05	5.7	113.11	92.87	13.89	14.96	8.53	8.6	1.81
GRMZM2G418223	Zm00001d000147	unknown function; AT1G18670.1 Protein kinase superfamily protein; LOC_Os12g38860.1 transposon protein, putative, unclassified, expressed	AT1G18670.1	LOC_Os12g38860.1	Allergen	GRMZM2G418223	1.03459	0.846109	0.477189	0.523382	0.107948	0.838044	1.00997	0.0596338	0.060007	0.0829506	0.492167	0.373512	0.690434	2.91616	4.87177	0.460325	0.926705	365.948	0.369539	0.850069	5.93665	1.06192	0.973138	0.00480455	GRMZM2G418223	13.91	11.98	20.36	10.39	26.27	26.03	11.4	6.47	11.93	13.83	10.5	4.3	3.02	8.02	7.49	6.14	3.11	2.71
GRMZM2G133555	Zm00001d032768	unknown function; AT1G04500.1 CCT motif family protein; LOC_Os10g32900.1 CCT motif family protein, expressed	AT1G04500.1	LOC_Os10g32900.1	Allergen	GRMZM2G133555	0.573304	0.0516676	0.380146	0.539676	0	0.0146938	0	0.0485001	0.492463	0.937458	0.357558	0.187808	0.0913108	0.0673362	0.181723	0	0.384375	46.9081	0.0223636	0.599533	0.241078	0.232007	0.367318	7.93008e-05	GRMZM2G133555	1.96	4.21	0	0	4.12	4.04	2.28	0.4	1.34	4.16	0	0	0	0	0	0.31	0.28	0
GRMZM2G174565	Zm00001d023639	Alba DNA/RNA-bindingprotein	AT3G04620.1	LOC_Os12g30550.1	Allergen	GRMZM2G174565	5.69248	5.88027	0	0	0.0203637	0	0	0	0	0	0.623138	0.916988	0	0	0.566155	0	1.74169	1987.35	0.505333	0.839328	23.0913	0.287331	0.392023	4.97458e-05	GRMZM2G174565	0	0	0	0	0	0	0	0	0	0	0	0	0	0	0	0	0	0
GRMZM2G091338	Zm00001d043227	Protein kinase superfamily protein	AT5G13160.1	LOC_Os01g57940.1	Allergen	GRMZM2G091338	3.95085	4.13946	0	0	0.0836426	0	0.0385193	0.0384745	0.0136787	0.0780834	0.459171	0.488337	0.0256463	0.0173032	0	0	0.617926	1589.65	0.447037	0.788765	16.3649	0.602551	0.479666	1.00348e-07	GRMZM2G091338	1.94	0	2.48	0	10.16	0.88	2.58	2.88	0	0.57	0.7	3.79	1.4	0	0.46	0.93	0.31	0
GRMZM2G107759	no gene ID in v4	unknown function	no	no	unknown protein_maize	GRMZM2G107759	0	0.0370232	0	0	0	0.0100919	0.0134458	0	0	0	0.0089074	0	0	0	0	0	0	3.07434	0	0	0	0	0	0.00054358	GRMZM2G107759	0	0	0	0	0	0	0	0	0	0	0	0	0	0	0	0	0	0
GRMZM2G141034	Zm00001d049467	mstr2;monosaccharide transporter2:	AT1G11260.1	LOC_Os08g08070.1	Allergen	GRMZM2G141034	2.95374	2.62471	0.0083824	0	0	0	0	0	0	0	0.121295	0.383408	0	0	0	0	0.330705	731.819	0.19693	0.296055	5.77051	0.126857	0.0383194	0.000706153	GRMZM2G141034	0	0	0	0	0	0	0	0	0	0	0	0	0	0	0	0	0	0
GRMZM2G401179	Zm00001d040974	Putative respiratory burst oxidase homolog proteinH	AT5G60010.1	LOC_Os05g38980.1	Allergen	GRMZM2G401179	0.130695	0.0331936	0.0137771	0.0198024	0.0044118	0	0.0176697	0.0141012	0	0	0.038947	0.0224977	0.0223961	0.00810773	0	0	0.0507771	29.3754	0.00714453	0.0207268	0.248934	0.0064329	0.00610617	0.00259225	GRMZM2G401179	0	0	0	0	0	0	0	0	0	0	0	0	0	0	0	0	0	0
AC233885.1_FG002	Zm00001d013660	unknown function; AT5G06380.1; LOC_Os03g44750.1 pollen preferential protein, putative, expressed	AT5G06380.1	LOC_Os03g44750.1	unknown protein in Arabidopsis	AC233885.1_FG002	5.02893	36.9963	0.287868	0.747657	0.40463	0	0.0826133	0.193765	1.06886	2.84146	0.440985	0.613042	0.0542363	0.445257	0.82395	0.861174	1.36382	1146.67	0.576787	2.15162	68.1587	3.37187	2.7116	0.000402076	AC233885.1_FG002	12.37	0	30.11	17.85	28.84	0	4.25	6.34	2.33	1.59	2.51	1.57	3.75	0	0	5.51	1.21	11.9
GRMZM2G375856	Zm00001d000160	Transducin/WD40 repeat-like superfamily protein	AT3G15470.1	LOC_Os11g08400.1	Allergen	GRMZM2G375856	0.110407	0.142427	0.0272086	0.0374431	0.00356707	0	0	0.0126939	0	0.0148301	0.0272105	0.0432951	0.00869553	0.0109754	0.0079556	0	0.0255143	38.1812	0.0160622	0.0470182	0.340497	0	0.00711913	0.000292287	GRMZM2G375856	0	0	0	0	0	0	0	0	0	0	0	0	0	0	0	0	0	0
GRMZM2G172664	Zm00001d035988	unknown function; homologous to rice LOC_Os06g03390.1 expressed protein	no	LOC_Os06g03390.1	Allergen	GRMZM2G172664	5.64281	7.49992	0	0	0	0	0	0	0	0	0.884332	1.35124	0	0	0.0671644	0	1.50889	4428.49	1.61882	2.62335	42.9804	0.658338	0.842149	0.0122098	GRMZM2G172664	0	0	0	0	0	0	0	0	0	0	0	0	0	0	0	0	0	0
GRMZM2G321870	Zm00001d028819	Probable pectin esterase/pectin esterase inhibitor58	AT3G05610.1	LOC_Os03g18860.1	Allergen	GRMZM2G321870	2.84641	2.22398	0	0	0.014079	0	0.0123539	0	0.0118353	0.25126	0.111022	0.2537	0	0.0145535	0	0.0118631	0.443759	632.128	0.391596	0.274674	5.37215	0.150569	0.211297	0.000921798	GRMZM2G321870	0	0	0	0	0	0	0	0	0	0.39	0	0	0	0	0	0	0	0
GRMZM2G065012	Zm00001d001906	EH domain-containing protein1	AT1G12020.1	LOC_Os04g57360.1	other	GRMZM2G065012	3.45896	4.27854	1.08423	1.24346	2.69335	0.86138	1.19412	4.76434	1.99467	1.85442	1.52908	2.26183	2.67355	2.81077	1.06168	0.659502	3.43354	922.977	1.92061	1.1521	11.3132	1.5826	1.49432	0.0192022	GRMZM2G065012	8.07	5.06	13.39	6.13	12.21	8.75	10.03	7.95	12.57	4.24	9.69	8.44	14.1	8.02	11.34	14.3	13.15	4.57
GRMZM2G336678	Zm00001d030270	unknown function; AT5G66150.1 Glycosyl hydrolase family 38 protein; LOC_Os10g05069.1 lysosomal alpha-mannosidase precursor, putative, expressed	AT5G66150.1	LOC_Os10g05069.1	Allergen	GRMZM2G336678	0.0287521	0.122763	0.407153	0.585596	0.0893144	0.030101	0.13747	0.326437	0.220435	0.195899	0.0836687	0.0630915	0.329137	0.617762	0.473992	0.120823	0.166562	15.7628	0.168014	0.0580341	0.0758257	0.0189314	0.0128836	0.00548806	GRMZM2G336678	0.38	0.63	0.09	0.65	0.55	1.87	0.18	0.45	0.33	0.67	0.49	0.53	0.53	0.28	0.35	0.16	0.48	0.32
GRMZM2G073380	Zm00001d024192	Diacylglycerolkinase3	AT5G57690.1	LOC_Os08g15090.1	Allergen	GRMZM2G073380	0.287581	0.0417003	0	0	0	0	0	0	0	0	0	0.0899063	0	0	0.043663	0.0497753	0.090491	44.3431	0.042302	0	0.443561	0.038919	0.0376213	0.00347198	GRMZM2G073380	0	0	0	0	0	0	0	0	0	0	0	0	0	0	0	0	0	0
GRMZM5G857770	Zm00001d036832	unknown function	no	no	unknown protein_maize	GRMZM5G857770	0.403036	0.264626	0	0.212881	0	0.13458	0.0913697	0.0522	0.280257	0	0	0	0.0879293	0	0	0.221807	0	40.6915	0	0.127371	0	0	0	0.000381099	GRMZM5G857770	0	0	0	0	0	0	0	0	0	0	0	0	0	0	0	0	0	0
GRMZM2G040052	Zm00001d028248	drg3 - dark response gene3	AT1G22730.1	LOC_Os03g12180.1	Allergen	GRMZM2G040052	0.213928	0.279315	0	0	0.0041499	0	0	1.43412	0.331036	0.0740581	0.0294822	0.0172724	0.152903	0.00939267	0	0	0.09651	108.82	0.0560396	0.0278686	0.952207	0.0303165	0	5.68134e-06	GRMZM2G040052	0	0	0	0	0	0	0	0	0	0	0	0	0	0	0	0	0	0
GRMZM2G442215	Zm00001d037066	Putative prolin-rich extensin-like receptor protein kinase family protein	AT1G23540.1	LOC_Os06g29080.1	Allergen	GRMZM2G442215	0.0649852	0.117786	0.0227045	0	0.0598987	0.0164787	0	0.0250991	0.0314139	0.280528	0.0349569	0.0246717	0.0536295	0.0528821	0.0373914	0.249995	0	81.537	0.068225	0.113209	1.24872	0.0361152	0.0357479	0.00526138	GRMZM2G442215	0	0	0	0	0	0	0	0.22	0	0	0	0	0	0	0	0.44	0	0
GRMZM2G012611	Zm00001d032962	Myosin-binding protein1	AT1G08800.2	LOC_Os10g27480.1	Allergen	GRMZM2G012611	2.68396	2.12094	0.478534	0.392348	0.115815	0.00752487	0.0890574	0.464092	0.550634	0.351731	5.70853	5.86052	1.69282	0.232237	0.115074	0.0477021	2.44493	674.511	1.05194	1.33316	10.0262	1.26516	0.993244	0.00650809	GRMZM2G012611	0	0	0.38	0	1.84	0	0	0.3	0	0	0	0	0	0	0.5	1.12	5.99	26.18
GRMZM2G000044	Zm00001d002271	Nitrate-induced NOI protein	AT5G63270.1	LOC_Os04g52950.1	Allergen	GRMZM2G000044	0.760782	1.34136	0	0.0565931	0.0357523	0.03435	0	0.0130657	0	0.0255314	0.0927638	0.0888899	0	0.0336083	0.0558638	0.0296071	0.307119	815.19	0.314629	0.636266	8.199	0.273311	0.211606	0.0241464	GRMZM2G000044	0	0	0	0	0	0	0	0	0	0	0	0	0	0	1	1.64	1.46	0
GRMZM2G135570	Zm00001d014731	Peptidyl-prolylcis-trans isomerase CYP20-1	AT2G29960.1	LOC_Os06g49480.2	Allergen	GRMZM2G135570	6.51004	6.84908	0	0	0	1.72791	0	0	0	0	0.873127	1.14218	0	0	0	0	1.55803	3360.47	0.851207	1.29079	32.3359	0.572232	0.514446	7.66695e-05	GRMZM2G135570	0	0	0	0	0	0	0	0	0	0	0	0	0	0	0	0	0	0
AC206223.3_FG008	Zm00001d047721	unknown function; AT3G51770.2 tetratricopeptide repeat (TPR)-containing protein; LOC_Os03g18360.1 BTBT1 - Bric-a-Brac, Tramtrack, Broad Complex BTB domain with tetratricopeptide repeats, expressed	AT3G51770.2	LOC_Os03g18360.1	Allergen	AC206223.3_FG008	0.530489	0.943883	0.242181	0.491155	0.115935	0.0427129	2.16675	1.48924	0.374136	0.326134	0.0785167	0.108184	0.079493	0	0.0103133	0.104878	0.213198	140.166	0.0626178	0.920949	2.92505	0.968654	0.819731	9.96314e-06	AC206223.3_FG008	5.15	1.65	3.21	9.31	4.26	3.73	2.37	2.94	1.02	0.38	0	4.52	6.06	0	0.89	0.49	0.47	0.28
GRMZM2G061749	Zm00001d037848	Reticulon-like proteinB4	AT4G23630.1	LOC_Os05g24770.1	Allergen	GRMZM2G061749	1.85227	1.07238	0	0.320138	0.121856	0	0	0.321752	0	0.0100763	0.162276	0.16259	0.0684448	0	0.498816	0.277771	0.189408	240.926	0.150447	0.305322	1.50282	0.105341	0.0894192	0.000249807	GRMZM2G061749	0	0	0	0	0	0	0	1.02	0	0	0	0.73	2.55	34.68	24.48	3.54	3.32	0
GRMZM2G463471	Zm00001d051388	unknown function; AT4G25590.1 actin depolymerizing factor 7; LOC_Os02g44470.1 actin-depolymerizing factor, putative, expressed	AT4G25590.1	LOC_Os02g44470.1	Allergen	GRMZM2G463471	6.126	4.3673	0.180302	0.251939	0	0	0	0	0.0325556	0.0694004	0.590754	0.618733	0	0	0.0226152	0.728383	0.563569	1216.46	0.392609	16.0944	157.1	24.0424	14.3155	0.00012026	GRMZM2G463471	195.8	82.93	127.74	420.97	0	0	52.63	41.69	23.4	35.55	2.65	116.75	105.95	5.68	9.42	9.39	6.73	0
GRMZM2G162384	Zm00001d036819	unknown function; AT3G07840.1 Pectin lyase-like superfamily protein; LOC_Os06g35370.1 polygalacturonase, putative, expressed	AT3G07840.1	LOC_Os06g35370.1	Allergen	GRMZM2G162384	0	0.0312733	0	0	0	0	0	0	0	0	0.0184624	0	0	0	0	0	0	9.25431	0.0195094	0	0.0261465	0	0	0.000260349	GRMZM2G162384	0	0	0	0	0	0	0	0	0	0	0	0	0	0	0	0	0	0
GRMZM2G066950	Zm00001d007707	Plant invertase/pectin methyl esterase inhibitor superfamily protein	AT3G36659.1	LOC_Os11g45220.1	Allergen	GRMZM2G066950	4.064	4.05147	0.0154557	0.0229038	0	0	0	0.0148757	0	0	0.302612	0.516362	0.0362836	0.0808588	0.0183182	0	0.867956	1488.42	0.29483	0.387157	9.71148	0.124715	0.153619	0.00154216	GRMZM2G066950	0	0	0	0	0	0	0	0	0	0	0	0	0	0	0	0	0	0
GRMZM5G842502	no gene ID in v4	unknown function	no	no	unknown protein_maize	GRMZM5G842502	0.42443	0.655947	0	0	0	0	0	0	0	0	0.251113	0.091041	0	0	0	0	0	111.174	0.223178	0.234586	2.77819	0.256706	0.173866	2.37197e-06	GRMZM5G842502	0	0	0	0	0	0	0	0	0	0	0	0	0	0	0	0	0	0
GRMZM2G111962	Zm00001d045270	Atpob1	AT4G01140.1	LOC_Os06g06430.2	Allergen	GRMZM2G111962	0.387771	0.40046	0	0	0.0210278	0	0	0.00811253	0	0.024816	0.0496673	0.126322	0.0198616	0	0.0243663	0.0228704	0.0690635	130.031	0.0527082	0.115276	2.12172	0.0194685	0	0.00120777	GRMZM2G111962	0	0	0	0	0	0	0	0	0	0	0	0	0	0	0	0	0	0
GRMZM2G101069	Zm00001d003531	Glutamate decarboxylase	AT2G02010.1	LOC_Os04g37460.1	Allergen	GRMZM2G101069	0.445467	0.392317	0.00884983	0.0194801	0	0	0	0.0359218	0	0.00691833	0.0135137	0.0444253	0	0	0	0	0.0344975	107.413	0.0126357	0	0.843356	0.0428197	0.0430874	7.22206e-05	GRMZM2G101069	0	0	0	0	0	0	0	0	0	0	0	0	0	0	0.52	5.01	3.79	0
GRMZM2G703158	no gene ID in v4	unknown function	no	no	unknown protein_maize	GRMZM2G703158	0	0	0	0	0	0	0	0	0	0	0	0	0	0	0	0	0	5.28331	0	0	0	0	0	0.00125366	GRMZM2G703158	0	0	0	0	0	0	0	0	0	0	0	0	0	0	0	0	0	0
GRMZM2G508931	Zm00001d052817	unknown function	no	no	unknown protein_maize	GRMZM2G508931	1.19047	1.09574	0	0	0	0	0	0	0	0	0.456564	0.447788	0	0	0	0	0.0292109	310.195	0.0699961	0.195828	2.02014	0.0481358	0.117757	0.000937666	GRMZM2G508931	0	0	0	0	0	0	0	0.96	0	0	0	0	0	0	0	0	0	0
GRMZM2G127984	Zm00001d016879	unknown function; AT2G41970.1 Protein kinase superfamily protein; LOC_Os02g35760.1 STRUBBELIG-RECEPTOR FAMILY 7 precursor, putative, expressed	AT2G41970.1	LOC_Os02g35760.1	Allergen	GRMZM2G127984	0.775089	9.90957	0.479586	0.421079	0.0527861	0.0958077	2.42477	0.246124	2.6491	2.19473	0.306581	0.194772	0.266796	0.318287	0.203728	0.642664	0.554786	161.145	0.224007	1.42071	2.52869	1.08061	1.10318	1.69066e-05	GRMZM2G127984	6.36	1.55	9.72	5.73	19.23	4.87	2.98	3.06	3.99	0.69	0.86	4.19	2.14	0	1.39	4.09	5.1	0.4
GRMZM2G066448	Zm00001d038395	unknown function; AT3G09710.1 IQ-domain 1; LOC_Os01g61720.10 IQ calmodulin-binding motif domain containing protein, expressed	AT3G09710.1	LOC_Os01g61720.10	other	GRMZM2G066448	1.14716	0.684816	0.0356457	0.0238613	0.0443809	0.0447519	0.0154909	0.0344327	0.0268543	0.0318687	0.14348	0.190351	0.00899997	0	0.0525362	0	0.168845	502.875	0.197647	0.334417	5.99516	0.151029	0.0607664	0.00140537	GRMZM2G066448	0	0	0	0	0	0	0	0.21	0	0	0	1.42	0	0	0	0	0	0
GRMZM2G300969	Zm00001d023858	Leucine-rich repeat (LRR) family protein	AT3G19020.1	LOC_Os12g35710.1	Allergen	GRMZM2G300969	0.0780813	0.0594214	0	0	0	0	0	0	0	0	0.00879943	0	0	0	0	0	0.0415649	16.6975	0	0	0.051829	0	0.0204776	0.00262615	GRMZM2G300969	0	0	0	0	0	0	0	0	0	0	0	0	0	0	0	0	0	0
GRMZM2G143335	Zm00001d005437	Proteinase inhibitor propeptide;AT1G71950.1 Proteinase inhibitor propeptide; LOC_Os07g25690.1 subtilisin N-terminal Region family protein expressed	AT1G71950.1	LOC_Os07g25690.1	Allergen	GRMZM2G143335	1.97258	1.52146	0	0	0	0	0	0.0160121	0	0.146034	0.10421	0.150625	0	0	0.0252891	0	0.25387	593.037	0.113098	0.321942	4.18233	0.100013	0.29469	6.58294e-05	GRMZM2G143335	0	0	0	0	0	0	0	0	0	0	0	0	0	0	0	0	0	0.76
GRMZM2G368662	Zm00001d040623	unknown function; AT3G05725.1 Protein of unknown function (DUF3511); LOC_Os03g19040.1 expressed protein	AT3G05725.1	LOC_Os03g19040.1	unknown protein in Arabidopsis	GRMZM2G368662	5.9646	1.79972	1.636	1.69963	0.634115	0.0517703	0	1.39372	0.622991	2.48888	3.26148	3.05425	0.252472	0.627343	1.13291	3.30267	1.67334	544.7	1.35174	10.8075	19.6883	5.86467	4.98963	9.06217e-05	GRMZM2G368662	6.94	6.41	1.48	12.5	2.97	0	1.48	1.36	3.36	5.9	0	7.57	3.88	0	0	2.64	2.15	9.14
GRMZM2G043575	Zm00001d050600	unknown function; AT1G12880.1 nudix hydrolase homolog 12; LOC_Os02g32060.2 hydrolase, NUDIX family, domain containing protein, expressed	AT1G12880.1	LOC_Os02g32060.2	Allergen	GRMZM2G043575	1.63365	0.744837	0	0.0278898	0.0126961	0	0.0161929	0	0	0.0373873	0.0186939	0.0621876	0	0.0358203	0	0.118106	0	109.638	0.106384	4.18299	3.49223	1.44494	1.36525	0.000918845	GRMZM2G043575	19.65	47.98	1.86	34.74	0	9.74	19.37	19.6	10.9	34.2	4.4	15.54	12.34	13.87	13.74	6.32	3.18	0
GRMZM2G098744	Zm00001d051886	Putative MATE efflux family protein	AT4G00350.1	LOC_Os08g44870.1	Allergen	GRMZM2G098744	0.128578	0.172438	0.00839737	0	0	0	0	0.00477353	0.0108283	0	0.0418012	0.00914087	0	0	0	0	0.0246573	51.3816	0	0	0.487089	0.0247537	0.0167782	2.78575e-05	GRMZM2G098744	0	0	0	0	0	0	0	0	0	0	0	0	0	0	0	0	0	0
AC212769.3_FG004	Zm00001d040949	unknown function	no	no	unknown protein_maize	AC212769.3_FG004	0.191108	0.185987	0	0	0	0	0	0	0	0	0	0	0	0	0	0	0	20.5807	0	0	0	0	0	0.00286796	AC212769.3_FG004	0	0	0	0	0	0	0	0	0	0	0	0	0	0	0	0	0	0
GRMZM2G105219	Zm00001d021461	Cation/H(+) antiporter1	AT1G79400.1	LOC_Os09g37300.1	Allergen	GRMZM2G105219	0.089559	0.194647	0	0	0	0	0.0455795	0.0159828	0	0	0.0213497	0.0317802	0	0	0	0.0096668	0	33.6055	0.0212096	0	0.384478	0.00813297	0.00810393	0.00042334	GRMZM2G105219	0	0	0	0	0	0	0	0	0	0	0	0	0	0	0	0	0	0
AC203294.3_FG001	Zm00001d012552	Putative calcium-dependent protein kinase family protein	AT5G19360.1	LOC_Os05g41270.1	calcium signal	AC203294.3_FG001	0.877538	0.382091	0.0133267	0	0	0	0	0.0543258	0	0.398946	0.143284	0.0696439	0	0.0375368	0	0.0153634	0.0854239	389.52	0.0932379	0.0724127	3.83279	0.105982	0.120956	0.000436789	AC203294.3_FG001	0	0	0	0	0	0	0	0	0	0	0	0	0	0	0	0	0.28	0
GRMZM2G455557	Zm00001d045122	ATPase8 plasma membrane-type	AT2G07560.1	LOC_Os06g08310.1	Allergen	GRMZM2G455557	3.42947	2.59933	0	0.0101651	0.0118722	0	0.0208418	0.00339663	0.022647	0.0247327	0.310334	0.444553	0.0119798	0	0	0.00640787	0.595035	1041.13	0.275319	0.564891	9.23024	0.141832	0.146674	0.000392436	GRMZM2G455557	0.44	0	0	0	0	0.57	0	0	0	0.16	0	0	0	0	0	0	0	0
GRMZM2G045030	Zm00001d007615	unknown function; LOC_Os02g55500.1 expressed protein	no	LOC_Os02g55500.1	unknown protein_rice	GRMZM2G045030	0.2351	0.385203	0	0	0	0	0	0	0	0	0.0731817	0.216594	0	0	0	0	0.443256	89.213	0.194898	0.264417	1.2397	0.128103	0.197917	0.00039875	GRMZM2G045030	0	0	0	0	0	0	0	1.55	0	0	0	0	1.35	0	0	0	0	0
GRMZM2G369432	Zm00001d034747	invertase/pectin methylesterase inhibitor family protein	AT5G62350.1	LOC_Os03g61530.1	Allergen	GRMZM2G369432	0.965463	0.903292	0.117912	0.27415	0	0	0	0.0420517	0	0	0.0481856	0.113761	0	0	0	0	0	323.193	0.129435	0.251252	3.65032	0.060313	0.0187116	0.001363	GRMZM2G369432	0	0	0	0	0	0	0	0	0	0	0	0	0	0	0	0	0	0
GRMZM2G008047	Zm00001d014932	pmei43 - pectin methylesterase inhibitor43	AT5G46970.1	LOC_Os02g01310.1	Allergen	GRMZM2G008047	0.339891	2.86793	0	0	0.0727215	0	0	0	0	0.60564	0	0	0	0	0.0333387	0	0	105.394	0	0.0852473	1.52602	0.207329	0.310309	1.97606e-05	GRMZM2G008047	0	0	0	0	0	0	0	0	0	0	0	0	0	0	0	0	0	0
GRMZM2G142584	Zm00001d010630	unknown function; AT3G13400.1 SKU5 similar 13; LOC_Os05g40740.3 monocopper oxidase, putative, expressed	AT3G13400.1	LOC_Os05g40740.3	Allergen	GRMZM2G142584	15.7823	17.2795	0	0.00694457	0.0168778	0	0	0.270331	0.0569442	0.0603921	2.18244	3.53496	0	0	0	0.0625498	5.21108	7838.44	3.33187	5.00467	80.3235	2.47512	2.75624	1.84661e-05	GRMZM2G142584	0	0	0	0	0	0	0.64	0	0	0	0	0	0	0	0	0	0	5.76
GRMZM2G152415	Zm00001d044850	Putative MADS-box transcription factor family protein	AT1G77980.1	LOC_Os06g11970.1	Allergen	GRMZM2G152415	0.09172	0.111231	0.0117876	0	0	0	0.0195915	0.0338914	0.0155565	0	0.093266	0.0536714	0.0138954	0.0165413	0.0665496	0	0.112189	51.4052	0.0153334	0.046072	0.661259	0.0273415	0	0.000349672	GRMZM2G152415	0	0	0	0	0	0	0	0.38	0	0	0	0	0	0	0	0.33	0.43	0
GRMZM2G133129	Zm00001d020843	unknown function; LOC_Os04g57260.1 expressed protein	no	LOC_Os04g57260.1	unknown protein_rice	GRMZM2G133129	20.3823	16.1164	0	0	0	0	0	0	0	0	1.12592	2.22065	0	0	0	0	1.67076	6400.71	1.68903	2.02918	34.3349	0.6689	0.580989	0.0025452	GRMZM2G133129	0	0	0	0	0	0	0	0	0	0	0	0	0	0	0	0	0	0
GRMZM2G137676	Zm00001d020586	pme5 - pectin methylesterase5	AT2G26450.1	LOC_Os09g26360.1	Allergen	GRMZM2G137676	3.12404	2.85449	0	0	0	0	0	0	0	0	0.30241	0.534982	0	0	0	0	0.676556	1067.42	0.318977	0.527712	13.2289	0.222138	0.178154	5.32573e-05	GRMZM2G137676	0	0	0	0	0	0	0	0	0	0	0	0	0	0	0	0	0	0
GRMZM2G112100	Zm00001d026140	Putative subtilase family protein	AT3G14067.1	LOC_Os04g47150.1	Allergen	GRMZM2G112100	1.97126	1.67584	0	0	0	0	0.00997333	0	0	0	0.10812	0.158596	0	0	0	0.184159	0.273296	514.641	0.089401	0.195633	4.47253	0.0571563	0.0497708	0.00195722	GRMZM2G112100	0	0	0	0	0	0	0	0	0	0	0	0	0	0	0	0	0	0
GRMZM2G082517	Zm00001d015901	Fasciclin-like arabinogalactan protein3	AT2G24450.1	LOC_Os02g26290.1	Allergen	GRMZM2G082517	20.4201	16.8968	0	0	0.0123947	0	0	0	0	0	1.44373	2.80478	0	0	0	0	2.25282	6275.38	1.40892	2.70019	59.4712	0.61482	0.835461	0.000462886	GRMZM2G082517	0	0	0	0	0	0	0	0	0	0	0	0	0	0	0	0	0	0
GRMZM2G042421	Zm00001d044173	Probable desiccation-related proteinLEA14	AT2G46140.1	LOC_Os01g43530.1	Allergen	GRMZM2G042421	1.64554	2.01375	0	0	0.0784213	0	0	0	0	0.307071	2.29793	0.907047	0.037484	0.104029	0.309298	0.334358	0.453084	521.724	0.94729	2.13376	6.45486	1.45753	1.66734	3.84307e-05	GRMZM2G042421	7.39	5.17	11.64	0	39.14	15.46	8.31	9.53	8.37	1.16	14.97	14.71	0	0	0.77	19.85	11.29	11.51
GRMZM2G436707	Zm00001d013919	unknown function; AT1G07280.3 Tetratricopeptide repeat (TPR)-like superfamily protein; LOC_Os10g35800.1 expressed protein	AT1G07280.3	LOC_Os10g35800.1	Allergen	GRMZM2G436707	0.402815	0.480678	0.0374398	0.110808	0.044605	0	0.0335467	0.198261	0	0.115218	0.0476815	0.144654	0.0165002	0.0329817	0.0451782	3.78202	0.12029	88.1432	0.062471	0.101087	1.27781	0.13619	0.0993423	0.000385626	GRMZM2G436707	0	0	0	0	0	1.64	0	0.31	0	0	0	0	0.42	0	1.29	0	0.41	0
GRMZM2G045278	Zm00001d012382	unknown function; AT3G53990.1 Adenine nucleotide alpha hydrolases-like superfamily protein; LOC_Os01g63010.1 universal stress protein domain containing protein, putative, expressed	AT3G53990.1	LOC_Os01g63010.1	Allergen	GRMZM2G045278	2.47179	2.32651	0.0264532	0.046972	0.344032	0.085675	0.082228	42.6817	28.8193	0.4391	0.272878	0.0662011	0	0.37155	0.142694	7.48291	0.39208	603.808	0.150313	0.0900917	6.83371	0.0744543	0.0502227	0.000161985	GRMZM2G045278	0	0	0	0	0	0	0	0	0	0	0	0	0	0	0	0	0	6.72
GRMZM2G136170	Zm00001d037839	Putative receptor-like protein kinase family protein	AT3G04690.1	LOC_Os05g20150.1	Allergen	GRMZM2G136170	3.11925	2.64627	0	0	0.0119434	0	0.00710347	0.0231933	0	0.00396973	0.285314	0.535295	0	0.0263786	0	0	0.644189	928.795	0.574673	0.375362	8.75215	0.44559	0.354166	0.000183849	GRMZM2G136170	1.3	0	0	1.71	0	0	0	0.11	0	0.25	0	0.8	0	0	0	0	0	0
GRMZM2G135456	Zm00001d028769	tetratrico peptide repeat (TPR)-containing protein	AT3G51770.2	LOC_Os03g18360.1	Allergen	GRMZM2G135456	1.05299	1.57728	0.00498713	0.0334558	0.0120169	0.0978214	0.0705976	0.0601492	0.0452308	0.173792	0.183663	0.275688	0.00617657	0.0153839	0.0712908	0.200045	0.330039	444.996	0.48087	3.42682	9.0346	2.54693	2.49424	2.35869e-06	GRMZM2G135456	14.24	17.89	8.94	21	6.79	11.7	7.05	5.33	4.86	11.53	1.7	6.95	4.02	1.85	1.38	1.19	2.77	2.31
GRMZM2G167276	Zm00001d043150	Calcium-dependent protein kinase17	AT5G19360.1	LOC_Os01g59360.1	calcium signal	GRMZM2G167276	0.704501	0.718297	0	0	0	0	0.0167137	0.063763	0.137519	0.0763505	0.277898	0.228968	0.134187	0.527306	0.23921	0.036738	0.358793	447.702	0.12821	0.260909	5.04473	0.161381	0.128609	0.00272424	GRMZM2G167276	5.98	0	10.77	4.95	2.88	0	1.05	0.26	0	0	0	0.6	0	0	0	0.52	0.32	4.36
GRMZM2G066304	Zm00001d049168	CBS domain-containing protein CBSCBSPB1	AT5G50640.1	LOC_Os01g69900.1	Allergen	GRMZM2G066304	1.60225	1.62101	0	0	0	0	0	0	0	0	0.137589	0.25345	0	0.0113636	0	0	0.380406	575.813	0.234436	0.242867	7.24801	0.0566367	0.149045	0.000330419	GRMZM2G066304	0	0	0	0.72	0	0	0	0	0	0	0	0	0	0	0	0	0	0
GRMZM2G090627	Zm00001d026135	unknown function; AT3G14810.1 mechanosensitive channel of small conductance-like 5; LOC_Os04g47320.1 uncharacterized mscS family protein, putative, expressed	AT3G14810.1	LOC_Os04g47320.1	Allergen	GRMZM2G090627	0.0203039	0.00697123	0	0	0.0140297	0.559492	0	0	0	0.0081488	0	0	0	0	0	0.0462583	0	2.90761	0	0	0	0	0.00640813	0.0026091	GRMZM2G090627	0	0	0	0	0	0	0	0	0	0	0	0	0	0	0	0	0	0
GRMZM2G455491	Zm00001d005189	Cadmium/zinc-transporting ATPase HMA2	AT4G30110.1	LOC_Os07g12900.1	other	GRMZM2G455491	0.450517	0.263044	0	0.0143059	0.00315901	0	0	0.182777	0.0466096	0.00971483	0.0478732	0.062339	0.188035	0.165778	0.416167	0.0393757	0.28893	137.437	0.0285274	0.0424737	2.15986	0.00745737	0.0502527	4.324e-05	GRMZM2G455491	0	0	0	0	0	0	0	0	0	0	0	0	0	0	0	0	0	0
GRMZM2G140774	no gene ID in v4	unknown function	no	no	unknown protein_maize	GRMZM2G140774	0.504814	0.026162	0.217399	0.327214	0	0	0.0602943	0.0967909	0.445419	0.217561	0.272531	0.246022	0.540979	0.749095	0.362453	0.146595	0.645687	35.9872	0.582161	0.334774	0.486551	0.279523	0.171577	0.000610542	GRMZM2G140774	2.23	5.12	1.38	1.63	0	0.95	3.71	2.85	0	6.28	1.91	2.62	4.88	6.35	4.76	5.18	2.82	7.03
GRMZM2G349376	Zm00001d047019	Tubby-like F-box protein3	AT2G47900.3	LOC_Os07g47110.1	Allergen	GRMZM2G349376	0	0.0116329	0	0	0.0056494	0	0.0129505	0	0	0	0	0	0	0	0	0	0	13.6008	0.0249645	0	0.084499	0	0.0213378	0.00737278	GRMZM2G349376	0	0	0	0	0	0	0	0	0	0	0	0	0	0	0	0	0	0
GRMZM2G153368	Zm00001d017293	Defensin and Defensin-like DEFL family expressed	no	LOC_Os02g41904.1	Allergen	GRMZM2G153368	8.76321	8.83038	0.092789	0.0333427	0	0.0382577	0.0356323	0.230886	0	0.105847	1.04507	0.960243	0.0805013	0.045644	0	0	1.40104	3583.25	1.40245	2.39577	42.4535	0.894425	0.703322	0.00632324	GRMZM2G153368	0	0	0	0	0	0	0	0	0	0	0	0	0	0	0	0	0	0
GRMZM2G059052	Zm00001d043889	Rop guanine nucleotide exchange factor9	AT3G24620.1	LOC_Os01g48410.1	Allergen	GRMZM2G059052	1.63182	1.91689	0.0992297	0.261668	0.00903467	0	0	0.246754	0.0451307	0.0116781	0.766996	1.28887	0.127987	0.518423	0.617586	0.0837779	1.22969	831.343	0.292412	0.381873	8.51508	0.183245	0.144901	0.000265161	GRMZM2G059052	0	0	0	0	0	0	0	0	0	0	0	0	0	0	0	0	0	0
GRMZM2G012328	Zm00001d003431	pme6 - pectin methylesterase6	AT5G49180.1	LOC_Os04g38560.1	cell wall	GRMZM2G012328	3.96999	3.38432	0.0341575	0.0424287	0.0355768	0.0546787	0.139028	0.0663499	0.054589	0.111679	0.256933	0.49537	0.052176	0.0114903	0	0.217378	0.813136	1217.45	0.323085	0.482607	10.3118	0.228262	0.226553	0.0020597	GRMZM2G012328	1.13	0.46	2.02	1.69	0.66	0.2	0.3	1.3	0.46	0.23	0.3	1.13	0.37	0	0.21	0.14	0.07	0
GRMZM2G503156	Zm00001d041269	unknown function; AT5G62310.1 AGC (cAMP-dependent, cGMP-dependent and protein kinase C) kinase family protein; LOC_Os12g42660.1 AGC_AGC_other_GWLd.1 - ACG kinases include homologs to PKA, PKG and PKC, expressed	AT5G62310.1	LOC_Os12g42660.1	Allergen	GRMZM2G503156	0.219567	0.935951	0.115812	0.116884	0.00740531	0	0.191593	0.0671896	0.0413626	0.181854	0.0273733	0.0164958	0.015197	0.0103078	0.0363126	0	0.0600681	91.7915	0.0508928	1.82162	2.55988	0.524184	0.5735	0.0105287	GRMZM2G503156	9.17	17.91	3.03	13.52	0	3.1	6.71	3.24	4.4	8.44	0.89	4.64	4.2	0	0.31	1.23	1.57	0
GRMZM2G031329	Zm00001d007181	unknown function; AT4G20780.1 calmodulin like 42; LOC_Os08g04890.1 OsCML32 - Calmodulin-related calcium sensor protein, expressed	AT4G20780.1	LOC_Os08g04890.1	calcium signal	GRMZM2G031329	5.16641	9.36026	0.730718	1.32152	0.170499	0.0277395	1.4046	4.63964	0	1.097	1.39185	2.12392	0.25125	0.0375627	0.34584	2.09046	1.20118	491.429	0.164384	0.344095	9.55341	1.14371	0.824537	4.46424e-06	GRMZM2G031329	5.69	0	8.26	12.54	7.94	16.86	15.28	19.23	8.11	0.7	10.16	6.77	31.7	5.99	10.85	8.36	12.09	5.16
GRMZM2G435684	Zm00001d051393	SPT2 chromatin protein	AT4G37860.1	LOC_Os02g44530.1	Allergen	GRMZM2G435684	0.107348	0	0.0259974	0.134332	0.00955237	0.0360696	0	0.0291303	0	0	0.0138838	0.0129769	0.0549653	0.0321376	0.0497696	0.0159192	0	51.7193	0.0124077	0.074392	0.624905	0	0.0242158	0.03121	GRMZM2G435684	0	0	0	0	0	0	0	0	0	0	0	0	0	0	0	0	0	0
GRMZM2G075077	Zm00001d014180	unknown function; AT1G08800.2 Protein of unknown function, DUF593; LOC_Os10g27480.1 expressed protein	AT1G08800.2	LOC_Os10g27480.1	Allergen	GRMZM2G075077	2.49805	2.50398	0.802402	0.620927	1.06953	0.116357	0.161486	0.42227	0.0771728	0.243731	0.455147	0.394266	0.400932	0.330565	0.175104	0.0643044	1.03366	1102.48	0.991021	0.858795	10.8054	0.376899	0.339126	0.00223361	GRMZM2G075077	0.37	1.29	0	0	0.41	0.53	0.35	0.51	0	1.83	0.96	0	0.21	0	0.72	0.44	0	1.8
GRMZM2G049758	Zm00001d039943	unknown function; AT2G16030.1 S-adenosyl-L-methionine-dependent methyltransferases superfamily protein; LOC_Os05g42140.1 methyltransferase domain containing protein, expressed	AT2G16030.1	LOC_Os05g42140.1	Allergen	GRMZM2G049758	0	0	0	0	0.0128403	0	0	0	0	0	0	0	0	0	0	0	0	2.39261	0	0	0	0	0	0.00468549	GRMZM2G049758	0	0	0	0	0	0	0	0	0	0	0	0	0	0	0	0	0	0
GRMZM2G088245	Zm00001d032716	AGC(cAMP-dependent cGMP-dependent and protein kinase C) kinase family protein	AT2G20470.1	LOC_Os10g33640.1	Allergen	GRMZM2G088245	0.379017	0.445018	0.067838	0.218693	0	0	0	0.0550848	0.0527183	0	0.0404586	0.08021	0.0099495	0	0	0	0.186741	139.284	0.0732872	0.0778586	1.56168	0.0427876	0.0421297	0.000787257	GRMZM2G088245	0	0	0	0	0	0	0	0	0	0	0	0	0	0	0	0	0	0
GRMZM2G097122	Zm00001d006372	adf2; actin depolymerizing factor2	AT1G01750.1	LOC_Os02g44470.1	Allergen	GRMZM2G097122	6.00212	5.27448	0.0472097	0.0414287	0	0	0.042075	0.164288	0	0.0756357	0.763006	0.954983	1.06585	0.137525	0.0239881	0	2.02673	2107.55	0.340074	1.79915	24.0192	3.2056	2.43547	5.80815e-05	GRMZM2G097122	22.58	4.64	11.37	38.21	0	0	6.91	6.66	0	9.41	0	22.16	19.88	0	4.15	1.05	0	0
GRMZM2G090732	Zm00001d010548	Receptor-like kinase LIP2	AT3G07070.1	LOC_Os05g38770.1	Allergen	GRMZM2G090732	0.894372	0.545316	0.0191057	0.0586543	0	0.0858958	0	0.0670207	0	0	1.01904	0.598143	0.0861313	0.215059	0.185673	0	0.163008	347.499	0.187273	2.4947	13.879	2.36352	2.16609	0.00151126	GRMZM2G090732	19.63	11.56	6.44	31.86	0	1.31	5.97	4.63	1.23	5.72	0	13.5	10.15	0	0.73	2.19	0.74	0
GRMZM2G157629	Zm00001d010455	unknown function; AT4G23630.1 VIRB2-interacting protein 1; LOC_Os05g24770.1 reticulon domain containing protein, putative, expressed	AT4G23630.1	LOC_Os05g24770.1	Allergen	GRMZM2G157629	0	0.0267744	0	0.0263219	0	0	0	0	0	0	0.0159032	0.0181352	0.0154083	0.0190296	0	0	0.0616691	32.1017	0.0283507	0.0267381	0.242828	0.0137856	0.0278349	0.00361257	GRMZM2G157629	0	0	0	0	0	0	0	0	0	0	0	0	0	0	0	0.6	0	0
GRMZM2G122230	Zm00001d040271	pmei2 - pectin methylesterase inhibitor2	AT3G36659.1	LOC_Os01g14940.1	Allergen	GRMZM2G122230	19.7989	17.1997	0.0173795	0.017892	0	0	0	0.102579	0	0.144532	1.38511	2.65357	0	0	0	0	2.9143	5216.89	1.2968	2.07746	46.2986	0.515284	0.789776	0.000227104	GRMZM2G122230	0	0	0	0	0	0	0	0	0	0	0	0	0	0	0	0	0	0
GRMZM2G366851	Zm00001d010601	unknown function; AT2G13620.1 cation/hydrogen exchanger 15; LOC_Os05g39600.1 ATCHX15, putative, expressed	AT2G13620.1	LOC_Os05g39600.1	Allergen	GRMZM2G366851	0	0.0235108	0.0127912	0	0	0.0111137	0.012479	0.00678923	0	0	0	0	0.0217552	0	0	0.0119035	0	3.65857	0	0.0104017	0.0386647	0	0	0.00281582	GRMZM2G366851	0	0	0	0	0	0	0	0	0	0	0	0	0	0	0	0	0	0
GRMZM2G171349	Zm00001d015175	Phosphatidylinositol/phosphatidyl choline transfer protein SFH10	AT2G18180.1	LOC_Os02g04030.3	Allergen	GRMZM2G171349	1.2644	1.75985	0.157038	0.161789	0.140161	0	0.41462	0.555795	0.111829	0.578339	0.401119	0.359803	0.400993	0.214353	0.296941	0.521194	0.368904	381.051	0.213814	0.706857	6.07497	0.217497	0.24016	0.00106152	GRMZM2G171349	6.41	2.94	10.81	7.49	12.54	2.28	11.72	16.66	12.16	2.87	11.87	13.4	22.01	7.12	6.36	3.69	2.64	0
GRMZM2G075588	Zm00001d048443	Putativeve sicle-associated membrane protein family protein	AT1G04760.1	LOC_Os03g06960.1	Allergen	GRMZM2G075588	0.0814981	0.0475387	0	0	0	0	0	0	0	0	0.0160646	0.0168101	0	0	0	0	0.0872877	60.6686	0	0.0192193	0.168946	0.0132815	0.0124784	0.000174364	GRMZM2G075588	0	0	0	0	0	0	0	0	0	0	0	0	0	0	0	0	0	0
GRMZM2G134277	no gene ID in v4	unknown function	no	no	unknown protein_maize	GRMZM2G134277	0	0.0164286	0.0141627	0.0359703	0	0.0228243	0	0.0114702	0.0686277	0.0811843	0.0183699	0.0224365	0.0754515	0.0504931	0	0.0391581	0	20.4757	0.0751503	0.0249692	0.0851195	0	0	0.00465884	GRMZM2G134277	0	0	0	0	0	0	0	0	0	0	0	0	0	0	0	0	0	0
GRMZM2G150862	Zm00001d018437	Desiccation-associated protein	AT3G23380.1	LOC_Os02g56580.1	Allergen	GRMZM2G150862	0	0.0727762	0.0864833	0.0872397	0.0287789	0	0	0.0163072	0	0	0.0458733	0.130699	0.0735644	0.180101	0	0.0344967	0.133691	23.4768	0.0246692	0.0496983	0.189787	0.0190832	0.0396577	0.00163549	GRMZM2G150862	0	0	0	0	0	0	0	0	0	0	0	0	0	0	0	0	0	0
GRMZM2G438704	Zm00001d011774	unknown function; AT2G22560.1 Kinase interacting (KIP1-like) family protein; LOC_Os01g74510.1 KIP1, putative, expressed	AT2G22560.1	LOC_Os01g74510.1	Allergen	GRMZM2G438704	0	0	0.0256771	0.0182167	0.0422489	0.0167478	0.0073809	0.0224397	0.0100586	0.028118	0	0	0.0401439	0.0170671	0.0277362	0.0115855	0	1.52522	0.0335805	0	0.0487641	0.02465	0.0238193	0.000656563	GRMZM2G438704	0	0	0	0	0	0	0	0	0	0.1	0	0.26	0	0	0	0.12	0	0
GRMZM2G038001	Zm00001d015609	Glycerophospho diesterphospho diesterase GDPDL3	AT5G58170.1	LOC_Os02g09450.1	Allergen	GRMZM2G038001	2.93953	2.30019	0	0	0.0346258	0	0	0.0625918	0.0418778	0.0451058	0.272007	0.529487	0	0	0.0195232	0.196449	0.577933	1084.84	0.436857	0.639225	9.80649	0.215116	0.251161	2.30826e-05	GRMZM2G038001	0	0	1.26	0.82	0	0	1.21	0.87	0	0	2.33	1.49	2.38	0	0	0.42	0.2	0
GRMZM2G158721	Zm00001d006117	unknown function; AT3G57530.1 calcium-dependent protein kinase 32; LOC_Os09g33910.1 CAMK_CAMK_like.39 - CAMK includes calcium/calmodulin depedent protein kinases, expressed	AT3G57530.1	LOC_Os09g33910.1	calcium signal	GRMZM2G158721	0.068927	0.111183	0.036096	0.0994186	0.037902	0	0.0118621	0.370953	0.28426	0.529109	0.609467	0.318705	0.153262	0.293308	0.525455	0.144627	0.789535	23.6246	0.451786	0.833244	0.401162	0.341028	0.124403	0.0010908	GRMZM2G158721	8.5	12.92	3.44	7.43	7.98	3.75	3.84	3.48	5.41	9.33	3.33	2.12	1.43	4	3.27	2.4	1.97	1.28
GRMZM2G382557	Zm00001d030643	Probable pectin esterase48	AT5G55590.1	LOC_Os12g37660.1	Allergen	GRMZM2G382557	0.571211	0.447587	0	0	0	0	0	0	0	0	0.0514946	0.0336214	0.0226384	0	0	0	0.111402	129.046	0.0323091	0.0321425	1.76597	0.0173296	0.00877567	0.000137459	GRMZM2G382557	0	0	0	0	0	0	0	0	0	0	0	0	0	0	0	0	0	0
GRMZM2G112984	Zm00001d022567	Pectin esterase	AT3G05610.1	LOC_Os07g49100.1	Allergen	GRMZM2G112984	2.31448	1.94831	0	0	0	0	0	0.0099508	0	0	0.163814	0.303091	0	0	0	0	0.552193	587.609	0.118922	0.22446	6.95093	0.116699	0.0904619	0.00123293	GRMZM2G112984	0	0	0	0	0	0	0	0	0	0	0	0	0	0	0	0	0	0
GRMZM2G058244	Zm00001d033188	unknown function; AT5G15490.1 UDP-glucose 6-dehydrogenase family protein; LOC_Os03g40720.1 UDP-glucose 6-dehydrogenase, putative, expressed	AT5G15490.1	LOC_Os03g40720.1	Allergen	GRMZM2G058244	0.0315058	0.046216	0.0129585	0.0677227	0.0114414	0	0	0.0125553	0	0.0250158	0.0444657	0	0.0130221	0.040679	0.0453966	0.036046	0	6.13066	0.0331623	0	0	0.0261219	0	7.82418e-06	GRMZM2G058244	0	0	0	0	0	1.48	0	0	0	0	0	0	0	0	0	0	0	0
GRMZM2G037912	Zm00001d027808	vesicle-associated membrane protein728	AT1G04760.1	LOC_Os03g06960.1	Allergen	GRMZM2G037912	0.0973473	0.112768	0	0	0	0	0	0	0	0	0.0190981	0	0	0	0	0	0	21.5411	0.0178006	0.0256257	0.0960681	0.0170391	0	0.00362961	GRMZM2G037912	0	0	0	0	0	0	0	0	0	0	0	0	0	0	0	0	0	0
GRMZM5G887514	no gene ID in v4	pseudogene	no	no	TE	GRMZM5G887514	83.8045	92.1413	0	6.94617	0	0	0	5.17881	0	0	4.706	10.0853	0	0	0	0	9.8646	14250.7	4.2585	12.8727	123.942	3.94417	0	0.000155613	GRMZM5G887514	0	0	0	0	0	0	0	0	0	0	0	0	0	0	0	0	0	0
GRMZM2G307404	Zm00001d036811	unknown function	no	no	unknown protein_maize	GRMZM2G307404	6.32487	4.95607	0	0	0	0	0	0	0	0.0208772	0.665447	0.728194	0	0	0.0861667	0.0831987	0.476153	2630.32	0.497129	0.604759	17.8702	0.318391	0.375616	9.91992e-06	GRMZM2G307404	2.8	0	8.05	0	12.68	0	0	4.26	0	0	0	0	0	0	0	2.08	0	0
GRMZM2G350662	Zm00001d053666	unknown function	no	no	unknown protein_maize	GRMZM2G350662	7.07443	6.634	0.173035	0.122755	0.0377534	0	0.805709	0.561868	1.64093	0.4506	1.43996	1.89968	0.258879	0.250981	0.276906	1.96885	1.85015	2553.97	0.597174	2.10207	38.7491	1.59522	2.20095	0.000198351	GRMZM2G350662	6.87	0	25.62	15.13	10.88	0	11.3	13.79	8.13	0	0	3.3	8.77	0	13.76	5.8	3.37	0
GRMZM2G443740	Zm00001d004720	unknown function; AT5G64030.1 S-adenosyl-L-methionine-dependent methyltransferases superfamily protein; LOC_Os11g08314.1 methyltransferase, putative, expressed	AT5G64030.1	LOC_Os11g08314.1	Allergen	GRMZM2G443740	0	0.0397026	0	0	0.0030826	0.0109618	0.268703	0.00680635	0	0.017747	0	0	0	0	0.0070851	0	0	6.23957	0.0249593	0	0.176875	0.0333551	0.0325185	0.00253743	GRMZM2G443740	0	0	0	0	0	0	0	0.37	0	0	0	0	1.42	0	0	0	0	0
GRMZM2G034924	Zm00001d052422	pco086652; pollen allergen Cyn d 23 putative expressed	no	LOC_Os09g27710.1	allergen	GRMZM2G034924	6.77498	6.05682	0.0154352	0.012865	0.0682612	0.0540607	0.107056	0.320716	1.48883	0.720225	0.544341	0.817397	0.0165316	0.0202757	0.0152944	0.280085	1.52679	2030.48	0.441829	0.905773	12.4309	0.250298	0.244464	0.000981397	GRMZM2G034924	0	0	0	0	0	0	0	0	0	0	0	0	0	0	0	0	0	0
GRMZM2G173729	Zm00001d016001	Rop guanine nucleotide exchange factor9	AT1G52240.1	LOC_Os02g17240.1	Allergen	GRMZM2G173729	2.4606	4.04944	0.912909	0.411296	0.0739731	0.0571397	0.0480862	0.0673313	0.0927795	1.3546	2.62178	1.70832	0.108067	0.0747397	0.0102345	0.0711841	2.17618	559.254	0.648022	2.05235	9.26761	1.1328	1.17174	5.20442e-05	GRMZM2G173729	9.74	5.52	5.84	14.41	0	0	5.03	3.63	1.42	2.23	0	10.77	9.13	4.54	3.05	3.07	4.55	29.26
GRMZM2G040068	Zm00001d029734	fringe-related protein(Glycosyltransferase Family 31)	AT5G41460.1	LOC_Os10g39020.2	Allergen	GRMZM2G040068	0.298105	0.174018	0.0110967	0.0289357	0	0	0	0.0266145	0.132912	0.047366	0.0133	0	0	0	0	0	0	54.0517	0.0263032	0.0338772	0.317026	0.0105254	0.0211394	0.000752559	GRMZM2G040068	0	0	0	0	0	0	0	0	0	0	0	0	0	0	0	0	0	0
GRMZM2G384090	Zm00001d039878	unknown function; LOC_Os01g05100.1 expressed protein	no	LOC_Os01g05100.1	Allergen	GRMZM2G384090	0.252306	0.604525	0.256203	0.55026	0.257957	0.183592	1.53345	0.426083	2.527	2.19586	0.145316	0.0867009	0.19333	0.298529	0.464733	0.558685	0.53303	99.974	0.292399	0.185981	2.44749	0.212866	0.188675	2.55694e-05	GRMZM2G384090	15.03	1.29	8.47	5.75	3.52	5.37	12.14	2.15	5.13	2.05	5.95	11.62	8.87	2.26	14.01	20.52	9.99	10.53
GRMZM2G056627	Zm00001d021661	Brittle stalk-2-like protein5	AT3G20580.1	LOC_Os06g47110.1	Allergen	GRMZM2G056627	1.33419	1.5262	0.0596251	0.112231	0.008793	0	0	0.228963	0	0	0.152817	0.242157	0	0	0	0	0.476635	398.465	0.158798	0.319362	5.36258	0.191172	0.199096	0.000168225	GRMZM2G056627	0	0	0	0	0	0	0	0	0	0	0	0	0	0	0	0	0	0
GRMZM2G136400	Zm00001d012697	Putative CBL-interacting protein kinase family protein	AT5G45820.1	LOC_Os01g55440.1	Allergen	GRMZM2G136400	0.460355	0.522156	0	0	0	0	0	0	0	0.00695837	0.126746	0.0796662	0.183753	0.130752	0.0132957	0	0.288133	290.965	0.146603	0.148653	3.99726	0.425532	0.490946	0.0135625	GRMZM2G136400	13.11	0	19.93	20.73	1.87	0	11.83	10.27	9.87	0	1.15	9.24	9.54	0	0	0	2.42	0
GRMZM2G134752	Zm00001d051262	LIM domain-containing protein PLIM2b	AT3G61230.1	LOC_Os02g42820.1	Allergen	GRMZM2G134752	1.73378	1.05243	0.39653	0.670056	0	0	0	0.155329	0.0427803	0.0372269	2.21623	1.55236	0.245723	0.151814	0.0415113	0	0.436418	577.425	0.170437	0.15763	6.1438	0.234939	0.0784143	0.0001506	GRMZM2G134752	0	0	0	0	0	0	0	0	0	0	0	0	0.99	0	0	0	0	0
GRMZM2G018148	Zm00001d054041	unknown function; AT1G65730.1 YELLOW STRIPE like 7; LOC_Os02g02460.1 transposon protein, putative, unclassified, expressed	AT1G65730.1	LOC_Os02g02460.1	Allergen	GRMZM2G018148	0.143029	0.264091	0	0	0	0	0	0	0	0	0	0	0	0	0	0	0	18.4565	0	0	0.300616	0.0349941	0.0836937	0.00178207	GRMZM2G018148	0	0	0	0	0	0	0	0	0	0	0	0	0	0	0	0	0	1.17
GRMZM2G075222	Zm00001d008991	unknown function; AT1G29140.1 Pollen Ole e 1 allergen and extensin family protein; LOC_Os06g36240.1 POEI21 - Pollen Ole e I allergen and extensin family protein precursor, expressed	AT1G29140.1	LOC_Os06g36240.1	Allergen	GRMZM2G075222	4.83582	5.4363	0.0209905	0.0694795	0.0112811	0	0.0801298	0.0507006	0.033388	1.35806	0.388255	0.647378	0	0	0.321168	0.194956	1.02187	1247.74	0.320044	0.576454	18.0977	0.0760614	0.199105	0.00010865	GRMZM2G075222	0	0	0	0	0	0	0	0	0	0	0	0	0	0	0	0	0	0
GRMZM2G014618	Zm00001d013288	Protein kinase superfamily protein	AT3G22750.1	LOC_Os03g53410.1	Allergen	GRMZM2G014618	0.220059	0	0	0	0	0	0	0.156139	0	0	0.0377527	0.0230498	0	0	0	0	0.049213	63.8842	0.0370673	0	0.980334	0	0.0307053	0.00134658	GRMZM2G014618	0	0	0	0	0	0	0	0	0	0	0	0	0	0	0	0	0	0
GRMZM2G082612	Zm00001d006732	unknown function; AT1G08760.1 Plant protein of unknown function (DUF936); LOC_Os07g39930.1 expressed protein	AT1G08760.1	LOC_Os07g39930.1	Allergen	GRMZM2G082612	0.0905861	0.0515707	0.00821123	0.00701803	0.0448922	0	0	0.00505827	0.0108572	0	0.420071	0.271859	0.211881	0.0731741	0	0	0.111573	53.0185	0	0.0400727	0.496512	0.0153762	0.036675	0.00115212	GRMZM2G082612	0	0	0	0	0	0	0	0	0	0	0.63	0	0	0	0	0.26	0	0
GRMZM2G045064	Zm00001d007614	unknown function; LOC_Os02g55500.1 expressed protein	no	LOC_Os02g55500.1	unknown protein_rice	GRMZM2G045064	0	0	0	0	0	0	0	0	0	0	0	0	0	0	0	0	0	1.41042	0	0	0	0	0	0.0116892	GRMZM2G045064	0	0	0	0	0	0	3.1	3.14	0	0	0	0	5.49	0	0	0	0	0
GRMZM2G459561	Zm00001d032145	unknown function; AT4G30830.1 Protein of unknown function, DUF593; LOC_Os08g34340.1 DUF593 domain containing protein, expressed	AT4G30830.1	LOC_Os08g34340.1	Allergen	GRMZM2G459561	0.0570075	0	0	0	0	0	0	0	0.033096	0	0.00893043	0	0	0	0	0.0182196	0	7.34469	0	0	0.0497622	0	0	9.44028e-06	GRMZM2G459561	0	0	0	0	0	0	0	0	0	0	0	0	0	0	0	0	0	0
GRMZM2G051491	Zm00001d005053	unknown function; AT3G10870.1 methylesterase 17; LOC_Os12g02510.1 esterase, putative, expressed	AT3G10870.1	LOC_Os12g02510.1	Allergen	GRMZM2G051491	1.10966	1.16819	2.53257	3.01336	0.814007	0.0551069	1.15371	2.75538	4.94459	3.54899	0.515873	0.320371	3.68101	3.59047	2.11623	3.12497	1.17792	231.535	1.01685	0.411446	3.26574	0.291025	0.247896	9.19363e-05	GRMZM2G051491	4.99	2.37	1.79	12.31	5.19	2.7	5.82	6.76	5.57	8.68	9.72	10.52	13.57	6.08	6.9	4.7	5.36	0.74
GRMZM2G404237	Zm00001d010358	Malic enzyme； AT5G25880.1 (ATNADP-ME3, NADP-ME3) NADP-malic enzyme 3	AT5G25880.1	LOC_Os05g09440.1	Allergen	GRMZM2G404237	0.669822	0.353897	0.0408824	0.120352	0	0	0.0186101	0.0355952	0	0.30171	0.073829	0.0141374	0	0	0.096987	0.0107685	0.0359757	133.91	0.253054	2.51066	1.45602	0.722108	0.413846	0.00107358	GRMZM2G404237	1.6	5.5	0	0	0.78	8.57	0	0.56	0	3.78	0	0	0	0	0	0.7	0.73	2.84
GRMZM2G420004	Zm00001d053846	Sugar transport protein1	AT1G11260.1	LOC_Os02g06540.1	Allergen	GRMZM2G420004	0.116422	0.377336	0	0.013161	0	0	0	0	0	0.0166248	0.0455493	0.0143609	0	0	0.0158353	0	0.0414888	94.1687	0.0160304	0.0411273	0.995119	0.0247296	0.0256201	2.72826e-05	GRMZM2G420004	0	0	0	0	0	0	2.52	4.82	1.58	0	2.18	5.61	0	0	1.01	1.05	0	0
GRMZM5G804160	no gene ID in v4	unknown function	no	no	unknown protein_maize	GRMZM5G804160	0.241885	0.451957	0.386031	0.0822303	0.502928	0	0	0.387103	0.258391	0.717033	0.232193	0.151403	0.322312	0.36684	0.227252	0.315349	0	51.4732	0.363322	0	0.181409	0	0.101431	0.000231638	GRMZM5G804160	0	0	0	0	0	0	0	0	0	0	0	0	0	0	0	0	0	0
GRMZM2G390896	Zm00001d008901	CBL-interacting serine/threonine-protein kinase20	AT5G45820.1	LOC_Os01g10890.1	Allergen	GRMZM2G390896	12.4495	16.3701	0.0728695	0.0875659	0.154754	0.0165305	0.841821	0.0123357	0.0405866	0.294383	1.51898	2.42405	0.131108	0.0164421	0.242558	0.702023	3.94947	2809.26	2.06192	4.34278	31.6647	2.34769	2.20835	2.17494e-05	GRMZM2G390896	6.06	14.97	0.71	0	0.62	7.17	6.65	5.85	8.17	15.54	1.22	10.19	6.37	22.48	19.02	9.48	10.86	4.86
GRMZM2G449359	Zm00001d048523	Putative DUF827 domain containing family protein	AT2G26570.1	LOC_Os03g01930.1	Allergen	GRMZM2G449359	0	0.0675745	0	0	0	0	0	0	0	0	0.0137148	0.015089	0	0	0	0	0.0398715	22.727	0	0.0597423	0.355831	0.0103621	0.0102311	0.000581171	GRMZM2G449359	0	0	0	0	0	0	0	0	0	0	0	0	0	0	0	0	0	0
GRMZM2G163459	Zm00001d038509	unknown function	AT5G01970.1	LOC_Os05g40310.1	unknown protein in Arabidopsis	GRMZM2G163459	0.180679	0.155823	0.0614549	0.191852	0.0277588	0	0.0285012	0.0239706	0.0132267	0.156782	0.0393538	0.0560699	0.0122132	0.0306534	0.112322	0.0705566	0.0355325	55.531	0.0137625	0.0358815	1.12785	0.0445436	0.0431995	0.001991	GRMZM2G163459	0	0	0	0	0	0	0	0	0	0	0	0	0	0	0	0	0	0
GRMZM2G056221	Zm00001d008881	Protein RALF-like33	AT4G15800.1	LOC_Os05g11330.1	Allergen	GRMZM2G056221	7.27257	4.45791	0	0	0	0.140129	2.15921	0.115646	0.604104	0	0.293923	0.454437	0	0	0	0	0.772442	1931.03	0.279256	0.845845	19.9645	0.0276726	0.306984	1.4389e-06	GRMZM2G056221	0	0	0	0	0	0	0	0	0	0	0	0	0	0	0	0	0	0
GRMZM5G865672	no gene ID in v4	unknown function	no	no	unknown protein_maize	GRMZM5G865672	1.37128	3.70089	0	0	0.851045	0	0	0	0	0	0	0.336627	0	0	1.0789	0	0	871.668	0.670843	0.96046	13.0269	0	0.310833	0.00745047	GRMZM5G865672	0	0	0	0	0	0	0	0	0	0	0	0	0	0	0	0	0	0
GRMZM2G150350	Zm00001d050255	Eukaryotic aspartyl protease family protein	AT2G03200.1	LOC_Os08g36540.1	other	GRMZM2G150350	0.983835	1.22108	0	0	0	0	0	0	0	0	0.0676853	0.0478617	0.0181743	0	0	0.0206396	0.056428	287.034	0.0658003	0.241928	3.14576	0.0180839	0.0540936	0.00234082	GRMZM2G150350	0	0	0	0	0	0	0	0	0	0	0	0	0	0	0	0	0	0
GRMZM2G045106	Zm00001d007612	unknown function; LOC_Os02g55510.1 CXXXC2 - Cysteine-rich protein with paired CXXXC motifs precursor, putative, expressed	no	LOC_Os02g55510.1	unknown protein_rice	GRMZM2G045106	0.384767	0.454252	0	0	0	0	0	0	0	0	0.134607	0.083854	0	0	0	0	0.141165	52.8423	0.0638663	0	2.50624	0.06497	0.259095	0.00479318	GRMZM2G045106	0	0	0	0	0	0	0.76	1.92	0	0	0	0	1.98	0	0	0	0	0
GRMZM2G372877	Zm00001d046540	C2 and GRAMdomain-containingprotein	AT1G03370.1	LOC_Os06g40570.1	Allergen	GRMZM2G372877	0.121367	0.129178	0.007459	0	0.0114429	0.0061753	0.0052101	0.104353	0.0122159	0.0236126	0.0139654	0.0149453	0	0.0070359	0	0.0489198	0.0222296	43.2978	0.211923	0.0565465	0.326636	0.0360358	0.0679383	0.000177162	GRMZM2G372877	0	0.25	0	0	0	0	0	0	0	0.17	0	0	0	0	0	0	0	0
GRMZM2G399098	Zm00001d048297	Putative AP2/EREBP transcription factorsuper family protein	AT3G57600.1	LOC_Os03g07830.1	Transcriptional factor	GRMZM2G399098	0.054631	0.0624787	0	0.0132242	0	0	0	0.0387348	0	0	0	0	0	0	0.026144	0	0	17.3726	0	0	0.242584	0	0	0.000384589	GRMZM2G399098	0	0	0	0	0	0	0	0	0	0	0	0	0	0	0	0	0	0
GRMZM2G044100	Zm00001d026434	unknown function; AT2G12400.1LOC_Os04g55110.1 expressed protein	AT2G12400.1	LOC_Os04g55110.1	Allergen	GRMZM2G044100	6.64276	0.94861	5.36215	7.5712	2.63487	0.0778154	2.8084	4.51611	0.906456	0.691747	1.31362	1.27001	4.0562	1.89301	0.935923	0	5.50074	690.186	1.00626	2.24967	6.2519	0.851005	0.647009	0.00894623	GRMZM2G044100	3.68	11.25	2.38	4.99	0	1.39	6.29	8.36	5.45	8.67	10.76	11.09	0	5.88	4.47	10.03	7.41	9.12
GRMZM2G365815	Zm00001d004998	cdpk2;calcium dependent protein kinase2:genomic and cDNA clones; genomic sequence similar to plant CDPK; pollen-specific expression;possibly two copies (Southernblot);antisense oligonucleotides disrupt pollen tubes	AT5G12180.1	LOC_Os11g04170.1	calcium signal	GRMZM2G365815	0.829413	0.642288	0.102949	0.0803097	0.0160743	0	0.0132121	0.0418713	0	0.114683	0.0773214	0.0794162	0.19077	0.116147	0.0131861	0.314093	0.276249	279.171	0.131401	0.204418	2.45941	0.0621131	0.0726479	0.000932487	GRMZM2G365815	0	0	0	0.73	0	0	0	0.32	0	0	0	0.29	0.13	0	0.26	0.23	0.04	0
GRMZM2G158649	Zm00001d011399	Probable desiccation-related protein LEA14	AT2G46140.1	LOC_Os01g43530.1	Allergen	GRMZM2G158649	0.513401	0.798485	0.0465371	0.139479	0.144427	0.0601397	0.0395637	0	0	0.0170674	0.0317092	0.106705	0	0.034913	0.0261358	0	0	198.611	0.401103	0.457947	1.80546	0.178595	0.17899	0.000493487	GRMZM2G158649	0	0	0	0	0	0	0	1.12	0	0	0	0	0	0	0	0.94	0	0
GRMZM2G012263	Zm00001d037061	unknown function; AT5G14130.1 Peroxidase superfamily protein; LOC_Os06g27850.1 peroxidase precursor, putative, expressed	AT5G14130.1	LOC_Os06g27850.1	Allergen	GRMZM2G012263	6.25834	6.74309	0.200761	0.369219	0	0	0	0.0852101	0	0.0510055	0.662751	1.24342	0.638019	0.888928	0.645564	0.0382264	1.19062	1632.23	0.331507	0.679441	15.882	0.20347	0.125814	0.000529814	GRMZM2G012263	0	0	0	0	0	1.66	0	0	0	0	0	0	0	0	0	0	0	0
GRMZM2G112579	Zm00001d040965	Pectinlyase-like superfamily protein	AT2G15450.1	LOC_Os01g33300.1	Allergen	GRMZM2G112579	7.74225	5.73727	0	0.0130645	0	0	0	0	0	0	0.724349	1.22258	0	0	0.0446367	0	1.12074	1995.95	0.410363	0.687938	9.40079	0.179299	0.245864	0.00470297	GRMZM2G112579	0	0	0	0	0	0	0	0	0	0	0	0	0	0	0	0	0	0
GRMZM2G170034	Zm00001d017382	LIM domain-containing protein PLIM2b	AT2G45800.1	LOC_Os02g42820.1	Allergen	GRMZM2G170034	1.51553	1.27072	0.506684	0.411789	0	0	0.619638	0.0138252	0	0	0.150926	0.924569	0.0768673	0	0.070588	0.108198	0.999046	426.947	0.23372	1.67221	19.0766	4.1258	2.11521	0.000145294	GRMZM2G170034	38.77	12.07	21.13	60.22	0	0	9.84	9.02	0	5.21	0	23.75	26.61	5.27	8.21	0.74	0.54	0
GRMZM2G071883	Zm00001d053225	Beta-galactosidase11	AT2G16730.1	LOC_Os08g43570.1	Allergen	GRMZM2G071883	1.60499	1.4218	0.006417	0.0399998	1.553	0.0327827	0.793374	0.0671749	0.748593	0.156051	0.252795	0.27294	0.0417615	0.047908	0.0095878	0.157694	0.43782	463.076	0.351278	0.396664	6.47885	0.681298	0.604631	2.18923e-05	GRMZM2G071883	3.48	0	2.78	4.88	0	2.08	3.6	3.42	1.68	0.25	0.78	2.48	5.86	0	0.27	0	0.14	0
GRMZM2G005643	Zm00001d038640	unknown function; AT1G65680.1 expansin B2; LOC_Os06g45160.1 pollen allergen, putative, expressed	AT1G65680.1	LOC_Os06g45160.1	Allergen	GRMZM2G005643	5.41884	3.42383	0	0	0	0	0	0	0	0	0.554781	0.505677	0	0	0	0	0.527178	1015.1	0.242686	0.328796	4.94608	0.16615	0.175979	0.000927217	GRMZM2G005643	0	0	0	0	0	0	0	0	0	0	0	0	0	0	0	0	0	0
GRMZM5G882078	Zm00001d042551	unknown function; AT2G43850.1 Integrin-linked protein kinase family; LOC_Os01g66860.2 serine/threonine protein kinase, putative, expressed	AT2G43850.1	LOC_Os01g66860.2	Allergen	GRMZM5G882078	0.107469	1.96852	0.0533982	0.0329138	0.164006	0.0916728	1.72639	0.0819328	0.0242081	1.20213	0.0231935	0.0442829	0	0.0162051	0.0660412	1.42721	0.0564121	185.989	1.15071	0.127649	2.39054	0.319573	0.336937	0.0232852	GRMZM5G882078	10.4	2.33	38.57	35.89	22	12.58	14.58	14.76	16.45	2.95	24.87	20.33	58.02	5.84	9.09	15.72	9.76	0
GRMZM2G008622	Zm00001d026618	unknown function; AT5G23390.1 Plant protein of unknown function (DUF639); LOC_Os04g58100.1 expressed protein	AT5G23390.1	LOC_Os04g58100.1	Allergen	GRMZM2G008622	1.36333	1.39829	1.48518	1.34556	0.504442	1.29061	1.19764	0.131194	0.470626	2.54533	1.33814	0.757886	0.518582	0.4115	0.763312	1.02689	0.596919	258.327	0.331556	0.358811	3.51722	1.54502	1.22669	0.00385159	GRMZM2G008622	19.87	2.1	27.55	2.64	111.17	26.89	23.32	19.58	16.95	5.65	22.26	39.11	27.04	18.12	19.32	24.46	20.35	6.13
GRMZM2G359566	Zm00001d047453	unknown function; AT2G41740.1 villin 2; LOC_Os06g44890.1 villin protein, putative, expressed	AT2G41740.1	LOC_Os06g44890.1	Allergen	GRMZM2G359566	0.873736	1.15729	2.28346	3.06004	0.0899769	0.0146485	0.329559	2.07436	3.49387	0.771899	0.872734	0.421023	1.10492	0.845697	0.432646	1.11505	0.804476	132.949	0.385938	0.359993	2.21209	0.346805	0.155352	0.000356246	GRMZM2G359566	6.14	0.86	5.42	10.32	1.72	2.38	4.51	3.55	3.81	1.88	2.29	3.92	7.32	4.39	3.43	0.63	3.21	3.63
GRMZM2G166889	Zm00001d046068	ABC transporter G family member24	AT5G60740.1	LOC_Os06g51460.1	Allergen	GRMZM2G166889	0.292419	0.306945	0.0277497	0.0518149	0	0	0	0	0	0	0.0348137	0.0742925	0.0161921	0	0.0073431	0	0.166579	89.9553	0.0452911	0.109631	0.840219	0.0184354	0.0410535	4.60595e-05	GRMZM2G166889	0	0	0	0	0	0	0	0	0	0	0	0	0	0	0	0	0	0
GRMZM2G060967	no gene ID in v4	unknown function	no	no	unknown protein_maize	GRMZM2G060967	0.092047	0	0	0	0	0	0	0	0	0	0.0466937	0	0	0	0	0	0	8.26031	0	0	0	0	0	0.000565436	GRMZM2G060967	0	0	0	0	0	0	0	0	0	0	0	0	0	0	0	0	0	0
GRMZM2G109291	Zm00001d015899	Fasciclin-like arabinogalactan protein3	AT2G24450.1	LOC_Os02g26320.1	Allergen	GRMZM2G109291	0.948099	0.644735	0	0	0.00759483	0	0	0.01616	0	0	0.0552608	0.133268	0	0	0	0.0157323	0.143035	235.391	0.0255545	0.101494	1.30984	0.0336988	0.0337565	0.000375848	GRMZM2G109291	0	0	0	0	0	0	0	0	0	0	0	0	0	0	0	0	0	0
GRMZM2G030531	Zm00001d031906	expansinA24	AT2G37640.1	LOC_Os08g44790.1	Allergen	GRMZM2G030531	8.50822	5.58534	0	0	0	0	0	0	0	0	1.00289	1.40109	0	0	0	0	1.75122	1445.66	1.04387	0.905094	11.1335	0.762736	0.813319	0.00124269	GRMZM2G030531	0	0	0	0	0	0	0	0	0	0	0	0	0	0	0	0	0	0
GRMZM2G347047	Zm00001d051835	CDPK protein 3B; Putative calcium-dependent protein kinase family protein	AT4G35310.1	LOC_Os02g58520.1	calcium signal	GRMZM2G347047	0.530221	0.301451	0	0	0	0	0	0	0	0	0.360657	0.108408	0.0262329	0.0163097	0.0262578	0	0.0388771	143.514	0.0555704	0.33658	2.95636	0.544652	0.211456	9.03449e-05	GRMZM2G347047	7.11	2.23	2.29	14.28	0	0	0.71	0.99	0	1.79	0	3.93	2.88	0	0	0	0	0
GRMZM2G027019	Zm00001d018408	Vesicle-associated membrane protein 711	AT5G11150.1	LOC_Os02g55990.1	Allergen	GRMZM2G027019	1.41924	1.79615	0.394879	0.266966	0.0755146	0.0863167	0.375969	0.0375706	0.221299	0.460926	0.477414	0.489333	0.309732	0.527958	0.622589	0.335581	0.583532	582.782	0.719099	0.763711	3.78946	0.481855	0.45371	0.00066833	GRMZM2G027019	6.19	8.71	16.96	5.16	8.19	8.58	11.33	12.76	6.63	9.23	5.75	7.03	6.44	9.64	6.45	9.67	6.55	5.12
GRMZM2G074356	Zm00001d034431	Bax inhibitor-1 family protein	AT1G03070.1	LOC_Os03g58140.1	Allergen	GRMZM2G074356	3.67981	2.96739	0	0	0	0	0	0	0	0	0.51945	0.783361	0	0	0	0	0.684087	1401.96	0.361586	0.290539	13.9781	0.244903	0.237583	2.92115e-07	GRMZM2G074356	0	0	0	0	0	0	0	0	0	0	0	0	0	0	0	0	0	0
GRMZM2G022363	Zm00001d027862	unknown function; AT5G47540.1 Mo25 family protein; LOC_Os03g07600.1 calcium-binding protein, putative, expressed	AT5G47540.1	LOC_Os03g07600.1	calcium signal	GRMZM2G022363	0.0346373	0.0650292	0	0	0.335617	0.0320659	0.0192811	0	0	0.00580647	0	0	0	0	0	0.0108516	0	18.3327	0.0274275	0.025941	0.152431	0.0261031	0	0.00126649	GRMZM2G022363	0	0	0	0	0	0	0	0	0	0	0	0	0	0	0	0.18	0	0
GRMZM2G153987	Zm00001d014782	Endoglucanase2	AT1G19940.1	LOC_Os06g50140.1	Allergen	GRMZM2G153987	0.383514	0.456132	0.0268664	0.0282739	0	0.00922327	0	0	0	0	0.0954591	0.10228	0	0	0.0714441	0.0129501	0.199172	186.228	0.0438446	0.539419	3.06152	0.613805	0.468413	7.69252e-06	GRMZM2G153987	3.47	0	0.73	4.18	0	0	0.37	0.19	0	0	0	0.4	0.85	0	0	0	0.17	0
GRMZM2G021889	Zm00001d052232	Putative inositol polyphosphate phosphatase (Synaptogenin-like) family protein	AT5G65090.1	LOC_Os02g51600.1	Allergen	GRMZM2G021889	0.152667	0.248272	0.0634758	0.040435	0.150201	0.0526133	0.297929	0.149168	0.102167	0.133675	0.0239127	0.043529	0.0236826	0.0124393	0.0722469	0.0456582	0.0332986	97.1018	0.114266	0.199686	0.962219	0.0418441	0.1168	0.0174021	GRMZM2G021889	0	1.71	0	0	0	0	0	0.19	0	1.68	0	0	0	0	0	0.6	0	0.83
GRMZM2G375975	Zm00001d011465	mpk11 - MAP kinase11	AT1G73670.1	LOC_Os01g45620.1	Allergen	GRMZM2G375975	0.0529627	0.0428671	0.145733	0.113062	0.00688683	0	0	0	0	0	0.021609	0.0207537	0.0538093	0.0427849	0.0194865	0.0240586	0.0241159	22.0061	0	0	0.824988	0.267092	0.340441	0.00127685	GRMZM2G375975	4.09	0	4.53	6.75	0.73	0	2.95	2.54	1.23	0	0	0	3.9	0	1.1	0.24	0	0
GRMZM2G045565	Zm00001d044230	DUF538 family protein	AT3G08890.1	LOC_Os01g38500.1	Allergen	GRMZM2G045565	1.13338	1.47084	0.0432583	0.120658	0.046721	0.355868	0.056109	0	0	0.160599	0.317347	0.0575453	0	0.049685	0.0842733	0.0466517	0.107677	175.079	0	0.462415	2.04703	0.491073	0.160485	0.000127741	GRMZM2G045565	2.66	0	7.26	0	25.32	0	2.51	2.64	0	0	1.99	4.67	7.6	10.66	4.28	11.42	2.6	0
GRMZM2G135664	no gene ID in v4	unknown function; LOC_Os08g39820.1 pre-rRNA-processing protein TSR2, putative, expressed	no	LOC_Os08g39820.1	other	GRMZM2G135664	0	0.0259385	0	0	0	0	0.0299883	0	0	0	0	0	0	0	0	0	0	10.2328	0	0.038817	0.0219414	0	0	0.025034	GRMZM2G135664	0	0	0	0	0	0	0	0	0	0	0	0	0	0	0	0	0	0
GRMZM2G105933	Zm00001d050833	Probable protein kinase	AT2G41970.1	LOC_Os02g35760.1	Allergen	GRMZM2G105933	1.19745	1.52156	0	0	0	0	0.015317	0.609457	0.248447	0	0.287082	0.254334	0	0	0	0	0.553382	487.419	0.421666	0.580273	5.79324	0.509317	0.291724	0.000581385	GRMZM2G105933	0	0	0	0	0	0	0	0	0	0	0	0	0	0	0	0	0	0
GRMZM2G110013	Zm00001d017736	unknown function; AT1G65680.1 expansin B2; LOC_Os03g01640.1 expansin precursor, putative, expressed	AT1G65680.1	LOC_Os03g01640.1	Allergen	GRMZM2G110013	0.049975	0.0726938	0	0	0	0	0	0	0	0	0	0.0204952	0	0	0	0	0	8.34104	0	0	0.0203012	0	0	0.00191597	GRMZM2G110013	0	0	0	0	0	0	0	0	0	0	0	0	0	0	0	0	0	0
GRMZM2G156754	Zm00001d038018	unknown function; AT5G58530.1 Glutaredoxin family protein; LOC_Os05g28530.1 glutaredoxin, putative, expressed	AT5G58530.1	LOC_Os05g28530.1	Allergen	GRMZM2G156754	0.686155	0.338793	0	0	0.0200395	0	0	0.102576	0	0.0158246	0.146896	0.0280435	0	0.159747	0.568227	4.78964	0	120.585	0.0311891	0.0470997	57.1945	3.78341	1.95073	0.000924225	GRMZM2G156754	20.64	0	22.38	42.39	4.94	4.11	10.18	6.2	10.2	0	0	3.95	3.22	0	3.96	14.07	16.12	0
GRMZM2G378547	Zm00001d040695	pti1 - pto-interacting1	AT1G48210.1	LOC_Os01g21970.1	Allergen	GRMZM2G378547	15.4006	10.554	1.14653	1.58118	2.50101	0.0617518	0.328536	31.8311	17.1139	0.351703	1.20835	1.204	0.774036	0.417949	0.534364	0.24614	2.13235	1656.33	1.07252	1.10357	14.7025	0.779497	0.629933	0.00802882	GRMZM2G378547	3.33	0.41	2.57	0	12.38	1.57	3.98	4.57	4.52	1.18	3.66	2.82	2.68	0	2.85	3.87	2.31	0.31
GRMZM2G332660	Zm00001d052713	calcium dependent protein kinase29	AT3G51850.1	LOC_Os08g42750.1	calcium signal	GRMZM2G332660	2.34247	1.64609	0.0470652	0.0192828	0.763382	0.570367	18.8699	0.442396	1.66328	0.749141	1.03104	2.27556	0.663378	0.232904	0.72631	0.0558027	3.23573	875.811	0.302461	0.581687	11.5593	0.0837791	0.167032	4.92751e-05	GRMZM2G332660	0.86	0	0	0	1.94	0	0	0.82	0	0	0	3.51	2.94	48.23	86	86.61	35.07	0
GRMZM2G703173	no gene ID in v4	unknown function	no	no	unknown protein_maize	GRMZM2G703173	0.625207	0.250557	0	0	0	0	0	0	0	0	0.0746174	0.0682893	0	0	0	0	0.056796	106.383	0.0342393	0.0456773	0.427184	0.035289	0	0.00550821	GRMZM2G703173	0	0	0	0	0	0	0	0	0	0	0	0	0	0	0	0	0	0
GRMZM2G133588	Zm00001d023992	EFF hand Ffamily Fprotein	AT2G43290.1	LOC_Os12g12730.1	Allergen	GRMZM2G133588	0	0.0471157	0	0	0	0	0	0	0	0.0546933	0.188307	0.093398	0	0	0.045033	0	0	59.7232	0	0	0.062992	0.0827743	0	0.000439451	GRMZM2G133588	0	0	0	0	0	0	0	0	0	0	0	0	0	0	0	0	0	0
GRMZM2G020915	Zm00001d052296	Receptor-likekinase LIP2	AT5G13160.1	LOC_Os01g71000.1	kinase	GRMZM2G020915	1.08424	0.923246	0	0	0	0	0	0	0	0	0.140797	0.133161	0	0	0	0.1074	0.19603	327.141	0.136672	1.5387	6.83215	1.43673	0.664768	1.33265e-06	GRMZM2G020915	3.82	1.09	2.04	9.91	0	0	0	0.36	0	0.87	0	0	5.27	0	0	0	0	0
GRMZM2G450501	Zm00001d037936	late embryogenesis abundant protein	AT4G02380.1	LOC_Os05g29930.1	Allergen	GRMZM2G450501	8.52681	6.97707	0	0	0	0	0	0.0203426	0	0	0.681406	1.00591	0	0	0	0	0.767341	1782.32	0.677398	0.679414	20.0584	0.326449	0.318047	4.00769e-07	GRMZM2G450501	0	0	0	0	0	0	0	0	0	0	0	0	0	0	0	0	0	0
GRMZM2G060400	Zm00001d005792	ami1; amidase1	AT4G33230.1	LOC_Os09g26360.1	Allergen	GRMZM2G060400	2.43994	2.03079	0	0	0.0040857	0.154861	0.170872	0	0	0	0.349457	0.468431	0	0.0139637	0	0	0.53734	774.199	0.287008	0.402566	9.17269	0.173775	0.180195	0.000153718	GRMZM2G060400	0	0	0	0	0	0	0	0	0	0	0	0	0	0	0	0	0	0
GRMZM2G419452	Zm00001d049920	Probable calcium-binding protein CML28	AT5G17480.1	LOC_Os08g44660.1	calcium signal	GRMZM2G419452	0.989428	0.699893	0.478771	0.56551	0	0	0	0.070758	0	0	4.00828	1.90249	0.0616416	0.039701	0	0	0.483688	347.277	0.164181	0.196913	3.12018	0.144854	0.19714	0.000250144	GRMZM2G419452	0	0	0	0	0	0	0	0	0	0	0	0	0	0	0	0	0	0
GRMZM2G136236	Zm00001d038046	RhoGDP-dissociation inhibitor1	AT3G07880.1	LOC_Os01g68540.1	Allergen	GRMZM2G136236	1.64717	1.81535	0.0152125	0.0160321	0	0.0257179	0.223375	0.0549534	0.0164657	0	0.313044	0.228649	0	0	0.14103	1.57167	0.361256	452.105	0.140721	0.267238	4.90635	0.101903	0.188705	0.000285506	GRMZM2G136236	0	0	0	0	0	0	0	0	0	0	0	0	0	0	0	0.35	0	0
GRMZM2G059538	Zm00001d049506	unknown function; AT1G32050.1 SCAMP family protein; LOC_Os08g06440.1 secretory carrier-associated membrane protein 5, putative, expressed	AT1G32050.1	LOC_Os08g06440.1	Allergen	GRMZM2G059538	0.0592653	0.0213826	0.0458613	0.0473067	0.145708	0.0970414	0.0545012	0.0569476	0.0389477	0.0569085	0.0244363	0	0.0233903	0	0	0.0936511	0	6.46862	0.0725726	0.0636277	0.0146289	0	0	0.010659	GRMZM2G059538	0	0	0	0	0	0	0	0	0	0	0	0	0	0	0	0	0	0
GRMZM2G088208	Zm00001d005844	Alpha carbonic anhydrase4	AT1G08080.1	LOC_Os08g36630.1	Allergen	GRMZM2G088208	0.632211	0.842074	0.0169658	0.0306105	0.0185564	0	0.766446	0	0.0716122	0	0.0566568	0.067292	0	0	0.025578	0	0.143242	527.743	0.174116	0.138911	4.23095	0.0324084	0.0957712	0.0166259	GRMZM2G088208	0	0	0	0	0	0	0	0	0	0	0	0	0	0	0	0	0	0
GRMZM2G041493	no gene ID in v4	unknown function	no	no	unknown protein_maize	GRMZM2G041493	5.29877	5.61361	0.0250321	0	0.350517	0.821537	9.90285	13.4115	46.4054	0.874977	0.433425	0.612996	0	0.0696917	0.0928707	5.16762	0.482611	1130.63	0.548872	1.0694	72.4654	8.79336	14.9213	0.00126067	GRMZM2G041493	32.89	0	70.82	42.44	8.62	27.74	98.33	153.8	100.32	0	26.88	21.87	153.99	10.94	7.11	7.2	29.58	31.83
GRMZM2G472311	Zm00001d052438	Putative calcium-dependent proteinkinase family protein	AT5G12180.1	LOC_Os11g04170.1	calcium signal	GRMZM2G472311	0.269521	0.18666	0.389661	0.491957	0.10628	0	0.448463	0.0989817	0.092534	0.294784	0.0831443	0.0618114	0.283868	0.501283	0.340224	0.154364	0.0934644	73.9176	0.286244	0.0181381	0.218014	0.0413796	0.0618937	7.04507e-05	GRMZM2G472311	6.39	0	7.04	14.29	0	1.38	4.84	1.44	2.86	0.21	0.83	1.47	5.38	0	0.72	0.27	0	0
GRMZM2G079574	Zm00001d044675	Pollen allergen Phlp2	no	LOC_Os06g45160.1	Allergen	GRMZM2G079574	0.248611	0.261708	0.0253633	0.127453	0	0	0.20344	0.139113	0.119046	0.039938	0.0663932	0.0683983	0.0298536	0	0	0.036293	0.230376	46.2849	0	0	0.164165	0	0	3.44628e-05	GRMZM2G079574	0	0	0	0	0	0	0	0	0	0	0	0	0	0	0	0	0	0
GRMZM2G068688	Zm00001d042378	Signal peptide peptidase-like3	AT1G05820.1	LOC_Os01g68620.1	Allergen	GRMZM2G068688	0.36849	0.468062	0	0	0	0	0	0	0	0.0568302	0.0215195	0.0882802	0	0	0	0	0.167788	140.583	0.131665	0.0839546	1.93032	0.21387	0.057973	0.000206552	GRMZM2G068688	11.08	2.29	29.7	5.61	34.86	10.35	23.98	16.09	17.08	0.27	22.09	19.88	45.06	4.57	7.81	3.56	4.52	0
GRMZM2G068682	Zm00001d012524	unknown function; AT1G55570.1 SKU5 similar 12; LOC_Os01g60080.1 monocopper oxidase, putative, expressed	AT1G55570.1	LOC_Os01g60080.1	Allergen	GRMZM2G068682	6.06399	5.3172	0.209433	0.126954	0.0186864	0	0.187582	0.0105768	0.0112777	0	0.817745	1.19419	0	0	0	0	1.55389	1864.85	0.564854	0.888999	19.665	0.495681	0.339314	0.000618889	GRMZM2G068682	0	0	0	0	0	0	0	0	0	0	0	0	0	0	0	0	0	0
GRMZM2G468788	Zm00001d011810	unknown function; LOC_Os02g03480.2 THION24 - Plant thionin family protein precursor, expressed	no	LOC_Os02g03480.2	Allergen	GRMZM2G468788	7.41361	4.93148	0	0	0	0	0	0.091847	0	0.131258	0.813187	0.640642	0	0.0565517	0	0.376971	0.98395	1986.74	0.516904	0.519159	12.8795	0.421522	0.310504	6.42813e-05	GRMZM2G468788	0	0	0	0	0	0	0	0	0	0	0	0	0	0	0	0	0	0
GRMZM2G106899	Zm00001d031907	Alpha-expansin3	AT2G37640.1	LOC_Os08g44790.1	Allergen	GRMZM2G106899	15.5124	13.6206	0.0205612	0	0	0	0	0	0	0	1.84495	2.72011	0	0	0	0	5.46657	3292.05	1.4816	2.09764	47.2101	1.32891	1.07024	0.000120359	GRMZM2G106899	0	0	0	0	0	0	0	0	0	0	0	0	0	0	0	0	0	0
GRMZM2G072089	Zm00001d010398	Rho GDP-dissociation inhibitor1	AT3G07880.1	LOC_Os01g68540.1	Allergen	GRMZM2G072089	0.262438	0.310091	0	0.0152383	0	0	0	0.0122468	0.0238563	0.0302501	0.156918	0.0921297	0	0	0	0.89484	0.0763888	137.623	0.116165	0.162072	1.06502	0.062868	0.107764	0.00152112	GRMZM2G072089	0	0	0	0	0	0	0	0.3	0	0	0	0	0	0	0.5	0.63	0	0
GRMZM2G472610	Zm00001d038160	unknown function; homologous to rice LOC_Os05g33580.1 expressed protein	AT3G21570.1	LOC_Os05g33580.1	Allergen	GRMZM2G472610	1.2327	0.915768	0.0242587	0	0	0	0	0.0912074	0	0.0196764	0.0692264	0.152644	0	0	0	0	0.286479	476.577	0.150342	0	3.56459	0	0.057985	2.39e-05	GRMZM2G472610	0	0	0	0	0	0	0	0	0	0	0	0	0	0	0	0	0	0
GRMZM2G334225	Zm00001d037212	Putative MADS-box transcription factor family protein	AT1G77980.1	LOC_Os06g11970.1	Allergen	GRMZM2G334225	0.362141	0.174938	0	0.0333603	0	0	0	0.0525881	0.021177	0	0.176503	0.147461	0	0	0	0	0.136204	88.4863	0.041584	0.138531	0.8061	0	0	0.00154668	GRMZM2G334225	0	0	0	0	0	0	0	0	0	0	0	0	0	0	0	0	0	0
GRMZM2G048010	Zm00001d044094	Exostosin family protein	AT4G16745.1	LOC_Os01g45350.1	Allergen	GRMZM2G048010	0.087033	0.154297	0.0515984	0.0522142	0.198652	0.059604	0.037514	0	0.0886447	0	0	0	0.0167821	0.0767533	0.017058	0	0.0856854	53.0763	0	0.0441309	0.783713	0.0405803	0	0.00189531	GRMZM2G048010	0	0	0	0	0	0	0	0	0	0	0	0	0	0	0	0	0	0
GRMZM2G177461	Zm00001d030506	unknown function; AT2G22240.1 myo-inositol-1-phosphate synthase 2; LOC_Os10g22450.1 inositol-3-phosphate synthase, putative, expressed	AT2G22240.1	LOC_Os10g22450.1	Allergen	GRMZM2G177461	0.354947	0.928314	0.171094	0.194712	0.188736	0.0751494	0.100334	0.465798	0.187387	0.122943	0.0528166	0.0987533	0.0899574	0.0787177	0.114394	0.74171	0.0997727	36.6595	0.0171624	0.0818937	0.376826	0.0392275	0.0549806	0.000324726	GRMZM2G177461	0.47	0	1.23	1.93	0.39	1.86	0.36	1.38	0.49	0.15	0	0.9	1.93	1.4	1.9	0.33	0.35	0.32
GRMZM2G122816	Zm00001d027710	unknown function;AT4G26010.1 Peroxidase superfamily protein;LOC_Os03g05770.1 peroxidase precursor putative expressed	AT4G26010.1	LOC_Os03g05770.1	Allergen	GRMZM2G122816	10.1351	11.8161	0.266208	0.542309	0.0734979	0	1.67037	7.37902	1.23257	0.331997	0.644516	1.0662	0.014101	0	0.0581569	0.103338	1.68074	2984.49	0.654642	1.15559	32.4268	0.294109	0.415947	0.00132942	GRMZM2G122816	0	0	0	0	0	8.06	0	0.22	0	0	0	0	0.78	0	0	0	0	0
GRMZM2G313216	Zm00001d012038	unknown function	no	no	unknown protein_maize	GRMZM2G313216	7.96828	4.36121	0	0	0	0	0	0	0	0	0.559602	1.13356	0	0	0	0	1.41338	1491.59	0.503892	1.12656	9.09305	0.402602	0.470947	0.000352853	GRMZM2G313216	0	0	0	0	0	0	0	0	0	0	0	0	0	0	0	0	0	0
GRMZM2G327357	Zm00001d044112	unknown function	no	no	unknown protein_maize	GRMZM2G327357	11.9252	9.25621	0.03636	0.0705897	0.151078	0.0515701	0.00482387	0.0666973	0.0449444	0	1.41049	2.37218	0.519024	0.0393705	0	0.0445687	3.51079	2281.16	1.1175	1.69742	26.8678	1.23155	1.28477	0.002412	GRMZM2G327357	7.93	0.86	7.72	17.76	3.68	8.9	7.4	3.13	7.97	10.23	4.62	7.78	4.53	0	1.56	3.33	1.59	0
AC197143.3_FG007	Zm00001d039212	pathogenesis-related protein-1-like; PR1-like	AT2G14580.1	LOC_Os05g51660.1	Allergen	AC197143.3_FG007	4.5081	2.46265	0	0.0230176	0.0149716	0	0	0.0486355	0.0266225	0.253296	0.282867	0.605264	0	0	0.0351577	0.0843767	0.550955	1825.43	0.0992723	0.878409	14.4739	0.195643	0.353031	0.00197638	AC197143.3_FG007	0	0	0	0	0	0	0	0	0	0	0	0	0	0	0	0	0	0
GRMZM2G048584	Zm00001d053093	Putative RNA recognition motif containing family protein	AT4G17720.1	LOC_Os11g34680.1	Allergen	GRMZM2G048584	0.0290712	0.0363603	0.0166312	0.0604374	0	0	0	0.0575407	0.0380599	0.158017	0.137935	0.115801	0.0681887	0	0.249149	0	0.108017	23.417	0.0402997	0	0.439426	0.0474505	0.01595	0.000330768	GRMZM2G048584	0	0	0	0	0	0	0	0	0	0	0	0	0	0	0	0	0	0
GRMZM2G117603	Zm00001d021497	Actin-depolymerizing factor1	AT1G01750.1	LOC_Os04g46910.1	Allergen	GRMZM2G117603	3.61361	2.65199	0.0736609	0.0324544	0	0.0467093	2.574	0	0.047005	0.198177	0.360875	0.682778	0.0866913	0.127508	0.0820078	0.115768	0.405446	1316.69	0.491184	3.71794	21.5827	3.62633	2.53704	0.000171238	GRMZM2G117603	19.41	10.63	7.95	39.49	0	0	2.51	2.72	0	7.18	0	16.61	17.79	0	1.31	1.05	2.29	0
GRMZM2G419209	Zm00001d053958	unknown function	no	no	unknown protein_maize	GRMZM2G419209	27.6092	20.8093	0	0	0	0	0	0	0	0	1.90386	2.80927	0	0	0	0	3.66165	5798.24	1.2279	2.10289	54.6695	1.18825	1.03706	0.00191545	GRMZM2G419209	0	0	1.03	1.7	0	0	0	0	0	0	0	0	0	0	0	0	0	3.11
GRMZM2G027782	Zm00001d009341	Pectinlyase-like superfamily protein	AT2G33160.1	LOC_Os01g33300.1	Allergen	GRMZM2G027782	10.641	9.83596	0	0	0.0955769	0	0	0	0	0	1.092	1.41774	0.054375	0	0	0	1.759	3377.45	0.679033	1.30281	23.8442	0.405513	0.351544	0.000902364	GRMZM2G027782	0	0	0	0	0	0	0	0	0	0	0	0	0	0	0	0	0	0
GRMZM2G180272	Zm00001d006447	unknown function; AT1G48590.2 Calcium-dependent lipid-binding (CaLB domain) family protein;LOC_Os07g31830.1 GTPase activating protein putative expressed	AT1G48590.2	LOC_Os07g31830.1	calcium signal	GRMZM2G180272	1.80709	1.20566	0.187344	0.129228	0	0	0.0286052	0.0123761	0	0	0.114459	0.398544	0.0431872	0.0560232	0.0396753	8.62307	0.227908	575.974	0.0870397	0.151112	4.72313	0.076163	0.0926654	5.12271e-05	GRMZM2G180272	0	0	0	0	0	0	0	0	0	0	0	0	0	0	0	0	0	0
AC196779.3_FG003	Zm00001d036107	unknown function; AT4G25150.1 HAD superfamily, subfamily IIIB acid phosphataseLOC_Os06g04790.1 HAD superfamily phosphatase, putative, expressed	AT4G25150.1	LOC_Os06g04790.1	Allergen	AC196779.3_FG003	3.133	5.58839	4.12618	4.07506	0.428487	5.62247	2.12923	0.694592	0	3.24474	1.89047	1.51469	0.715391	1.27553	1.12906	0.388004	2.46805	393.206	0.790861	2.23284	5.81011	0.990154	0.985096	6.68097e-05	AC196779.3_FG003	15.71	19.42	4.13	16.16	23.96	11.73	8.72	10.95	12.93	12.62	0	9.97	6.39	0	1.74	3.85	8.99	15.88
GRMZM2G098278	Zm00001d016444	unknown function; homologous to rice LOC_Os02g26390.1 expressed protein	no	LOC_Os02g26390.1	Allergen	GRMZM2G098278	4.3838	4.52494	0	0.0361803	0.00587987	0	0	0	0	0.017065	0.288313	0.538965	0.0184189	0	0	0	0.667101	1476	0.348232	0.656012	14.3859	0.147273	0.203695	1.04099e-07	GRMZM2G098278	0	0	0	0	0	0	0	0	0	0.2	0	0	0	0	0	0	0	0
GRMZM2G020852	Zm00001d047142	Expansin-B4	AT1G65680.1	LOC_Os10g40090.1	Allergen	GRMZM2G020852	0.582353	0.544835	0	0	0	0	0	0	0	0	0.0753173	0.0736931	0	0	0	0	0.115588	141.288	0.0351427	0.0258478	0.953331	0	0	0.00174632	GRMZM2G020852	0	0	0	0	0	0	0	0	0	0	0	0	0	0	0	0	0	0
GRMZM2G108777	Zm00001d004594	unknown function; LOC_Os08g38280.1 mucin-associated surface protein, putative, expressed	no	LOC_Os08g38280.1	Allergen	GRMZM2G108777	1.29528	1.37507	0	0	0	0	0	0	0	0	0.152222	0.33908	0	0	0	0	0.350772	473.151	0.390158	0.621093	5.60816	0.277746	0.40536	0.000810332	GRMZM2G108777	0	0	0	0	0	0	0	0	0	0	0	0	0	0	0	0	0	0
GRMZM2G329584	Zm00001d046641	unknown function; homologous to rice LOC_Os06g43060.1 expressed protein	no	LOC_Os06g43060.1	Allergen	GRMZM2G329584	1.3018	1.5577	0.0511322	0.050347	1.0439	0	1.27195	0.130836	0.387204	0.226433	0.285371	0.291452	0.068165	0.280421	0.207258	0	0.539166	201.989	0.0323241	0.0786253	2.51985	0.0271293	0	4.68327e-05	GRMZM2G329584	0	0	0	0	0	0	0	0	0	0	0	0	0	0	0	0	0	0
GRMZM2G071327	Zm00001d002714	Actin-depolymerizing factor	AT1G01750.1	LOC_Os04g46910.1	Allergen	GRMZM2G071327	5.78372	4.15656	0.0397533	0	0	0	0	0	0.0445523	0.55466	0.330174	0.623871	0	0	0	0	0.44999	1740.84	0.575885	3.14137	39.9703	4.32449	1.94777	0.000196515	GRMZM2G071327	49.53	16.67	18.76	97.63	0	0	7.78	4.43	0	7.11	0	30.44	24.47	0	0	10.51	8.54	0
GRMZM2G163095	Zm00001d021565	Disease resistance protein RPM1	AT1G48590.2	LOC_Os07g31830.1	Allergen	GRMZM2G163095	0.112073	0.108646	0.109175	0.073916	0.0285233	0	0	0	0.0972467	0	0.0599439	0.0574456	0.02734	0	0.0751287	0.0578107	0	11.6018	0.0276418	0	0.441025	0.0490103	0.0246754	1.31946e-05	GRMZM2G163095	1.07	0	1.07	1.88	0.48	1.93	3.13	2.73	1.32	0.36	1.92	1.64	3.23	1.69	2.07	1.37	1.33	0
GRMZM2G409286	Zm00001d017731	unknown function; AT1G65680.1 expansin B2; LOC_Os03g01650.1 expansin precursor, putative, expressed	AT1G65680.1	LOC_Os03g01650.1	Allergen	GRMZM2G409286	0	0	0	0	0	0	0	0	0	0	0	0	0	0	0	0	0.049424	4.59755	0	0.029123	0	0	0	0.000168708	GRMZM2G409286	0	0	0	0	0	0	0	0	0	0	0	0	0	0	0	0	0	0
GRMZM2G357124	Zm00001d039429	Rapid alkalinization factor (RALF) -like protein	AT4G15800.1	LOC_Os05g11330.1	Allergen	GRMZM2G357124	4.30997	4.34976	0	0	0	0	0	0.0127356	0	0.0359157	0.143456	0.582614	0	0	0	0	0.462824	1678.8	0.214188	0.348774	20.9649	0.178387	0.197544	0.00199951	GRMZM2G357124	0	0	0	0	0	0	0	0	0	0	0	0	0	0	0	0	0	0
GRMZM2G123550	Zm00001d014074	unknown function; AT1G04500.1 CCT motif family protein; LOC_Os10g32900.1 CCT motif family protein, expressed	AT1G04500.1	LOC_Os10g32900.1	Allergen	GRMZM2G123550	0.183349	0.673047	0	0	0	0	0	0.0152073	0.0166544	4.41534	0.0538915	0.044075	0	0	0.330426	0.033857	0	33.6896	0	0	0.591543	0.127183	0.16705	0.000261328	GRMZM2G123550	0	0	0	0	4.23	0	0.83	2.39	2.21	0	1.65	1.09	3.7	0	0	0	0	0
GRMZM2G312827	Zm00001d016259	Calmodulin-binding protein MPCBP	AT2G43040.1	LOC_Os11g46230.1	Allergen	GRMZM2G312827	0.157485	0.153683	0	0	0	0	0	0	0	0	0.0093015	0.0195875	0	0	0	0	0.0600909	22.3891	0	0.0211208	0.266239	0.0238582	0.00819423	9.89634e-05	GRMZM2G312827	0	0	0	0	0	0	0	0	0	0	0	0	0	0	0	0	0	0
AC216731.3_FG002	Zm00001d017805	Cation/H(+) antiporter1	AT1G79400.1	LOC_Os02g58660.1	Allergen	AC216731.3_FG002	0.374308	0.201711	0	0	0	0	0	0	0	0	0.0105098	0.0567137	0	0	0	0	0.103811	96.9019	0.0206647	0.0301233	1.06449	0.0083946	0.0078926	7.09356e-07	AC216731.3_FG002	0	0	0	0	0	0	0	0	0	0	0	0	0	0	0	0	0	0
GRMZM2G138999	Zm00001d011678	pmei25 - pectin methylesterase inhibitor25;LOC_Os01g50810.1 invertase/pectin methylesterase inhibitor family protein putative expressed	AT5G53370.1	LOC_Os01g50810.1	Allergen	GRMZM2G138999	0.368018	0	0	0	0	0	0	0	0	0	0	0	0	0	0	0	0	38.4219	0.0601013	0	0.362393	0.0274879	0	5.03608e-07	GRMZM2G138999	0	0	0	0	0	0	0	0	0	0	0	0	0	0	0	0	0	0
GRMZM2G319875	Zm00001d053958	unknown function	no	no	unknown protein_maize	GRMZM2G319875	24.6433	19.6352	0	0	0	0	0.0327325	0	0	0	1.42483	2.41169	0	0	0	0	3.2902	4997.6	1.16621	2.52357	81.662	7.38031	11.0677	0.00246634	GRMZM2G319875	4.15	0	5.52	11.48	0	0	0	0.59	0	0	0	0	1.06	0	0	0	0	2.96
GRMZM2G157929	Zm00001d043090	unknown function; AT1G55570.1 SKU5 similar 12; LOC_Os01g60080.1 monocopper oxidase, putative, expressed	AT1G55570.1	LOC_Os01g60080.1	Allergen	GRMZM2G157929	4.90802	4.57234	0	0.00775463	0	0	0	0.0604079	0	0.0180392	0.36818	0.653307	0	0	0	0	0.807697	1485.27	0.437704	0.708655	14.768	0.195559	0.248345	0.000617596	GRMZM2G157929	0	0	0	0	0.91	0	0	0	0	0	0	0	0	0	0	0	0	0
GRMZM2G374375	Zm00001d015825	Pectin lyase-like superfamily protein	AT1G43090.1	LOC_Os02g10300.1	Allergen	GRMZM2G374375	0.443942	0.577258	0	0	0	0	0	0	0	0	0.0142101	0.0419367	0	0	0	0	0.0616433	164.473	0.0649021	0.0190508	1.31694	0.0345294	0	0.00385186	GRMZM2G374375	0	0	0	0	0	0	0	0	0	0	0	0	0	0	0	0	0.05	0
GRMZM2G043069	Zm00001d010687	Protein kinase superfamily protein	AT3G20530.1	LOC_Os05g41950.1	Allergen	GRMZM2G043069	0.595195	0.661356	0	0.0201165	0.076527	0	0	0.0961202	0.383211	0.136541	0.145679	0.178948	0.0114823	0.0776175	0.551189	0.428476	0.0921705	302.1	0.120632	0.262963	3.25084	0.0762582	0.0861253	0.000797676	GRMZM2G043069	0	0	0	0	0	0	0	0	0	0	0	0	0	0	0	0	0	0
GRMZM2G401874	Zm00001d052570	unknown function; AT1G30450.1 cation-chloride co-transporter 1; LOC_Os08g23440.1 amino acid permease family protein, putative, expressed	AT1G30450.1	LOC_Os08g23440.1	other	GRMZM2G401874	0.0217132	0.0137263	0	0	0	0	0	0	0	0	0	0	0	0	0	0	0.0203732	3.13833	0	0	0.441672	0.0379871	0.0662243	0.0063099	GRMZM2G401874	0	0	0	0.97	0	0	0	0.3	0	0	0	0	0.37	0	0	0	0	0
GRMZM2G433959	Zm00001d011968	unknown function; LOC_Os01g70120.2 expressed protein	no	LOC_Os01g70120.2	Allergen	GRMZM2G433959	2.62771	11.4647	0.250679	0.222265	0.0420355	0	3.13244	1.14406	0.521108	1.11203	0.628816	0.839876	0.474989	0.309114	0.191986	2.32561	1.77005	1129.83	0.679514	0.783072	22.2346	1.74314	0.709515	0.00914862	GRMZM2G433959	9.66	0	11.11	14.11	4.16	4.78	5.53	6.1	2.09	2.04	0	4.32	4.61	0	2.4	6	3.89	4.6
GRMZM2G156857	Zm00001d009772	unknown function;AT4G31470.1 CAP (Cysteine-rich secretory proteins Antigen 5 and Pathogenesis-related 1 protein) superfamily protein LOC_Os05g51660.1 SCP-like extracellular protein expressed	AT4G31470.1	LOC_Os05g51660.1	Allergen	GRMZM2G156857	9.04073	6.15179	0	0.0136058	0.0480194	0.076888	3.08694	6.31451	3.42316	9.47801	0.822969	1.1312	0.033942	0.0187389	0.278651	1.04764	1.18182	2847.79	0.967934	2.46007	20.8306	0.980099	0.50591	0.000552767	GRMZM2G156857	7.23	14.68	7.47	7.33	3.55	1.71	3.66	3.43	2.98	8.23	3.34	1.29	0.94	0	0.9	0.57	0	0
GRMZM2G153268	Zm00001d002844	limtf6 - LIM-transcription factor 6	AT3G61230.1	LOC_Os04g45010.1	Allergen	GRMZM2G153268	13.5939	12.6826	0	0.0186279	0	0	0	0	0	0	1.30228	2.22523	0	0	0	0	2.43914	5316.62	1.066	2.43435	38.3034	0.682278	0.808645	1.35552e-05	GRMZM2G153268	0	0	0	0	0	0	0	0	0	0	0	0	0	0	0	0	0	0
GRMZM2G146305	Zm00001d036459	Protein kinase superfamily protein	AT2G07180.1	LOC_Os06g48980.1	Allergen	GRMZM2G146305	0.197868	0.0861057	0	0	0	0	0	0	0	0	0.0373717	0.0410047	0	0	0	0.0172117	0	124.444	0.0180116	0.123503	1.44678	0.0286693	0.0137595	0.0148038	GRMZM2G146305	0	0	0	0	0	0	0	0	0	0	0	0	0	0	0	0	0	0
GRMZM2G005798	Zm00001d046480	O-Glycosyl hydrolases family17 protein	AT5G64790.1	LOC_Os06g39060.1	Allergen	GRMZM2G005798	2.36143	3.35874	0	0	0.0066451	0	0	0.0137208	0	0.0701522	0.362494	0.320079	0	0	0.0169442	0	0.767245	1415.8	0.550694	0.58206	13.7322	0.380488	0.224572	9.91587e-05	GRMZM2G005798	0	0	0	0	0	0	0	0	0	0	0	0	0	0	0	0	0	0
GRMZM2G137037	Zm00001d040771	unknown function; homologous to rice LOC_Os01g23880.1 expressed protein	no	LOC_Os01g23880.1	Allergen	GRMZM2G137037	11.3843	9.31473	0	0	0	0	0	0	0	0	1.06378	1.57833	0	0	0	0	2.4073	2874.52	1.09464	1.61615	29.2964	0.811124	0.732244	1.17677e-05	GRMZM2G137037	0	0	0	0	0	0	0	0	0	0	0	0	0	0	0	0	0	0
GRMZM2G108624	Zm00001d002904	PLC-like phosphodiesterases super family protein	AT1G49740.1	LOC_Os04g59310.1	Allergen	GRMZM2G108624	1.48895	1.13419	0	0	0	0	0.135414	0.00696687	2.48378	0	1.43286	1.49923	0.474525	0	0	0	2.90566	983.664	0.392698	0.414228	7.72358	0.324341	0.35691	0.00614858	GRMZM2G108624	2.14	0	4.38	0.71	26	1.17	0	0	0	0	0	0	0	0	0	0	0	0
GRMZM5G860318	Zm00001d046389	unknown function; homologous to rice LOC_Os05g25660.1 expressed protein	no	LOC_Os05g25660.1	unknown protein_rice	GRMZM5G860318	9.45943	6.9692	0	0	0	0	0.0282919	0	0	0.0773834	0.892745	1.20305	0	0	0	1.25112	1.19985	1682.06	0.639057	1.02696	29.0602	0.323388	0.289968	5.41936e-05	GRMZM5G860318	0	0	0	0	0	0	0	0	0	0	0	0	0	0	0	0	0	0
GRMZM2G325653	Zm00001d014874	mlo6;barley mlo defense gene homolog6:one of 9 seven-transmembrane homologues to barley powdery mildew defense response gene	AT2G33670.1	LOC_Os05g09050.1	Allergen	GRMZM2G325653	0.786844	0.5987	0	0.00458053	0.00617663	0	0.00637443	0.0658122	0	0.0390499	0.0697872	0.13048	0	0.11941	0.233273	0.029824	0.143124	355.595	0.0681503	0.356521	3.24867	0.119122	0.16995	0.000101969	GRMZM2G325653	0.2	0.51	0.03	0.07	0.11	0.14	0.1	0.03	0.21	1.23	0	0.18	0.02	0.21	0.01	0.15	0.23	0.27
GRMZM5G871096	no gene ID in v4	unknown function	no	no	unknown protein_maize	GRMZM5G871096	0.06629	0	0	0	0	0	0	0.0321493	0	0	0	0	0	0	0.031827	0	0	11.4986	0	0.0735947	0.173026	0	0	0.0178068	GRMZM5G871096	0	0	0	0	0	0	0	0	0	0	0	0	0	0	0	0	0	0
GRMZM2G153217	Zm00001d012676	unknown function; AT5G66740.1 Protein of unknown function (DUF620); LOC_Os01g55795.1 expressed protein	AT5G66740.1	LOC_Os01g55795.1	Allergen	GRMZM2G153217	0.057695	0.0198214	0	0	0	0	0	0.114569	0	0	0	0	0	0	0	0.0204799	0	7.88211	0	0	0.24472	0	0	0.000866856	GRMZM2G153217	0	0	0	0	0	0	0	0	0	0	0	0	0	0	0	0	0	0
GRMZM2G064698	Zm00001d004326	Low-molecular-weight cysteine-rich protein LCR68	AT2G02100.1	LOC_Os04g11195.1	other	GRMZM2G064698	1.51264	0.662272	0	0	0	0	0	0	0	0	0.0509697	0.19715	0	0	0	0	0.128739	341.143	0.227136	0.0836207	3.06589	0	0.048977	1.10704e-07	GRMZM2G064698	0	0	2.88	0	0	0	1.78	0	0	0	0	0	1.86	0	0	0	0	0
GRMZM2G028643	Zm00001d048245	Leucine-richrepeat (LRR) family protein	AT3G19230.1	LOC_Os03g08610.1	Allergen	GRMZM2G028643	1.00922	0.753305	0.120497	0.358146	0.0115622	0	0.0361622	0.0802578	0	0.152509	0.565297	0.442421	5.04896	1.53146	0.524804	0.286285	1.8867	254.614	0.0449469	0.137814	2.56912	0.109077	0.0844814	4.05682e-05	GRMZM2G028643	1.75	0	0	0	2.73	0	0	0	0	0	0	0.69	1.12	0	0	0	0	0
GRMZM2G062996	Zm00001d029441	Probable pectin esterase/pectin esterase inhibitor13	AT4G33230.1	LOC_Os03g28090.1	Allergen	GRMZM2G062996	1.35546	1.01984	0	0.0405267	0.0044123	0	0	0	0.0425842	0.12203	1.01093	0.715036	0.239902	1.11341	1.84853	0	0.450079	267.57	0.0495264	0.0694411	3.2218	0.0688953	0.157205	7.18953e-06	GRMZM2G062996	0	0	0	0	1.65	1.2	3.65	5.66	2.66	0	3.93	2.55	0	6.69	1.12	2.91	0.42	0.45
GRMZM2G075100	Zm00001d025824	Putative lung seven transmembrane receptor family protein	AT5G18520.1	LOC_Os04g42960.1	Allergen	GRMZM2G075100	0.726056	0.468314	0	0	0	0	0	0	0.011811	0	0.0843588	0.0711629	0	0	0.0111181	0	0.0290481	159.71	0.0368232	0.0395353	1.07746	0.0206275	0.0105535	0.00136609	GRMZM2G075100	0	0	0	0	0	0	0	0	0	0	0	0	0	0	0	0	0	0
GRMZM2G095452	Zm00001d032903	Transcription repressor OFP12	AT1G79960.1	LOC_Os10g29610.1	other	GRMZM2G095452	0.619714	0.356908	0.0220735	0.150993	0.0877938	0	0.036263	0.615118	0.129517	0.0148451	0.0536062	0.032649	0	0.0565278	0.0506078	0.0270235	0	75.1529	0	0	1.91043	0.134346	0.0227886	1.07648e-05	GRMZM2G095452	0	0	0	0	0	0	0	0	0	0	0	0	0	0	0	0	0	0
GRMZM2G030265	Zm00001d053662	unknown function; AT3G07820.1 Pectin lyase-like superfamily protein; LOC_Os02g10300.1 polygalacturonase, putative, expressed	AT3G07820.1	LOC_Os02g10300.1	Allergen	GRMZM2G030265	11.4071	15.6065	0.205157	0.284997	0.203215	0.0841074	2.97355	0.402784	0.215792	0.767697	1.84769	2.42936	0.131003	0.268673	0.446482	1.65184	3.49566	8802.41	2.71975	8.32707	82.9059	3.05834	4.33388	0.000965639	GRMZM2G030265	0.02	0.15	0.06	0.08	0.1	0.32	0.06	0.42	0.14	0.34	1.3	0.06	0.32	0.93	0.84	1.24	0.56	0
GRMZM2G106136	Zm00001d049489	Plant-specific domain TIGR01570 family protein	AT4G39610.1	LOC_Os08g07500.1	Allergen	GRMZM2G106136	0.941906	0.594132	0	0	0.0113909	0	0	0	0	0	0.0796797	0.0898374	0	0	0	0.105236	0.195729	269.743	0.0329844	0.0881446	1.70806	0.0511767	0.0257407	1.28418e-05	GRMZM2G106136	0	0	0	0	0	0	0	0	0	0	0	0	0	0	0	0	0	0
GRMZM2G325474	no gene ID in v4	unknown function	no	no	unknown protein_maize	GRMZM2G325474	3.53948	2.59913	0	0	0	0	0	0	0	0	0.295093	0.271796	0	0	0	0	0.642336	916.063	0.452985	0.455206	5.94318	0.0870837	0.247495	0.000544883	GRMZM2G325474	0	0	0	0	0	0	0	0	0	0	0	0	0	0	0	0	0	0
GRMZM2G068275	Zm00001d037976	FAM91A1-like protein	AT1G35220.1	LOC_Os05g28690.1	Allergen	GRMZM2G068275	0.0433106	0.0615837	0	0	0	0	0	0	0	0	0	0	0	0	0	0	0.0487921	11.8193	0	0.0154211	0.268001	0	0	0.00156892	GRMZM2G068275	0	0	0	0	0	0	0	0	0	0	0	0	0	0	0	0	0	0
GRMZM2G088371	Zm00001d039766	unknown function	no	no	unknown protein_maize	GRMZM2G088371	12.6919	12.9322	0	0	0	0	0	0	0	0	0.96631	2.01418	0	0	0	0	2.01827	5954.63	1.34859	1.58152	37.7496	1.18232	1.11359	0.000404875	GRMZM2G088371	0	0	0	0	0	0	0	0	0	0	0	0	0	0	0	0	0	0
GRMZM2G004440	Zm00001d012466	unknown function; AT1G65730.1 YELLOW STRIPE like 7; LOC_Os01g61390.1 transposon protein, putative, unclassified, expressed	AT1G65730.1	LOC_Os01g61390.1	Allergen	GRMZM2G004440	0.261637	0.0983096	0.0101387	0	0.0293239	0	0	0.0106162	0	0.0197757	0.010405	0	0.0111903	0	0.0103208	0	0	5.07353	0.0370393	0.0144972	0.105682	0.019601	0.0278402	0.00112004	GRMZM2G004440	0	0	0	0	0	0	0	0	0	0	0	0	0	0	0	0	0	0
GRMZM2G074361	Zm00001d038783	prf1 - profilin-1	AT4G29340.1	LOC_Os10g17660.1	Allergen	GRMZM2G074361	19.4104	15.2138	0.06556	0.019222	0.0775235	0	0	7.06514	0.98295	2.2078	2.10117	2.94845	0.0714629	0	0	0.696877	3.34159	5556.87	1.17572	3.05988	39.3837	1.29748	1.34637	0.00019585	GRMZM2G074361	3.07	0	6.51	3.96	9.97	4.41	2.73	2.26	7.64	0	9.98	1.93	0	0	5.44	7.17	2.66	1.17
GRMZM2G307402	Zm00001d036330	C2H2-type zinc finger family protein	AT2G28200.1	LOC_Os02g57790.1	other	GRMZM2G307402	0.984201	0.264662	0	0	0	0	0	0	0	0	0.0881353	0.09202	0	0	0	0	0	317.963	0.0273129	0.0423277	2.65564	0.0237526	0.0240895	0.00038072	GRMZM2G307402	0	0	0	0	0	0	0	0	0	0	0	0	0	0	0	0	0	0
GRMZM2G018366	Zm00001d020850	unknown function	no	no	unknown protein_maize	GRMZM2G018366	5.69357	6.76168	0	0	0	0	0	0	0	0.425431	0.137679	0.179806	0	0	0	0.068229	0.27466	632.977	0.0804423	0.153554	5.20279	0.18773	0.337691	1.87609e-05	GRMZM2G018366	0	0	0	0	7.44	0	0	0	0	0	0	0	1.74	0	0	0	0	0
GRMZM2G431856	Zm00001d048648	pme43 - pectin methylesterase43	AT5G19730.1	LOC_Os11g45720.1	Allergen	GRMZM2G431856	14.8807	12.9667	0	0	0.0125689	0.308567	4.70673	0.154792	0.331547	0.080764	1.37883	2.14371	0.0139471	0.172683	0.0348563	0.0163618	2.67295	4057.25	1.11656	1.94857	54.5163	0.767224	0.593346	0.000201484	GRMZM2G431856	0	0	0	0	0	0	0	0	0	0	0	0	0	0	0	0	0	0
GRMZM2G476000	Zm00001d042164	unknown function; AT3G57330.1 autoinhibited Ca2+-ATPase 11; LOC_Os01g71240.1 calcium-transporting ATPase, plasma membrane-type, putative, expressed	AT3G57330.1	LOC_Os01g71240.1	calcium signal	GRMZM2G476000	0.10615	0.0504155	0	0.010939	0.00307093	0	0	0.0664083	0.0175303	0.0294481	0	0.00887753	0.106406	0.0644965	0	0	0.0639272	7.05424	0.007898	0.0375691	0.128335	0.044131	0.0122956	0.00449361	GRMZM2G476000	0	0	0	0	0	0	0	0	0	0	0	0	0	0	0	0	0	0
GRMZM2G163099	Zm00001d041230	Pathogenesis-related protein1	AT3G09590.1	LOC_Os12g43700.1	Allergen	GRMZM2G163099	6.98523	7.70925	0.0239358	0.0853503	0.0327396	0	0.0625822	0.0505214	0	0.0151986	0.223085	0.991924	0.02323	0	0	0	1.43026	1742.57	0.441482	0.637931	17.904	0.353561	0.23381	0.000317134	GRMZM2G163099	0	0	0	0	0	0	0	0	0	0	0	0	0	0	0	0	0	0
GRMZM2G397242	Zm00001d019239	unknown function; LOC_Os07g13380.1 RALFL11 - Rapid ALkalinization Factor RALF family protein precursor putative	no	LOC_Os07g13380.1	other	GRMZM2G397242	5.6859	3.11707	0	0	0	0	0	0	0	0	0.350588	0.573036	0	0	0	0	0.428381	1183.28	0.247865	0.28597	6.96311	0.0850188	0.198634	0.000320762	GRMZM2G397242	0	0	0	0	0	0	0	0	0	0	0	0	0	0	0	0	0	0
GRMZM2G451806	Zm00001d015822	unknown function; AT1G03350.1 BSD domain-containing protein; LOC_Os01g16670.1 BSD domain-containing protein, putative, expressed	AT1G03350.1	LOC_Os01g16670.1	Allergen	GRMZM2G451806	0	0.0187538	0	0	0	0.0151462	0	0	0	0	0	0	0	0	0	0	0	8.30938	0	0	0	0	0	0.00552141	GRMZM2G451806	0	0	0	0	0	0	0	0	0	0	0	0	0	0	0	0	0	0
GRMZM2G139695	Zm00001d031904	unknown function; AT2G37640.1 Barwin-like endoglucanases superfamily protein; LOC_Os08g44790.1 expansin precursor, putative, expressed	AT2G37640.1	LOC_Os08g44790.1	Allergen	GRMZM2G139695	9.69506	8.82192	0	0	0.00779063	0	0	0	0	0	1.51123	2.21379	0	0	0	0	2.2639	2396.4	1.93409	2.55043	36.8883	1.2553	1.20293	1.11183e-06	GRMZM2G139695	0	0	0	0	0	0	0	0	0	0	0	0	0	0	0	0	0	0
GRMZM2G478920	no gene ID in v4	unknown function	no	no	unknown protein_maize	GRMZM2G478920	0.195333	0.252681	0	0	0	0	0	0.00470432	0	0.0026722	0.0356696	0.0383672	0.0043404	0.0162945	0	0	0.0460668	25.2354	0.0256179	0.00622773	0.33969	0	0.00372747	0.0104389	GRMZM2G478920	0	0	0	0	0	0	0	0	0	0	0	0	0	0	0	0	0	0
GRMZM2G015418	Zm00001d014199	RING/U-box superfamily protein	AT1G01050.1	LOC_Os10g26600.1	Allergen	GRMZM2G015418	1.98977	1.05422	0.0227987	0	0.0359587	0	0.0804987	0	0.0345387	0.112114	0.129317	0.143302	0.0257285	0	0	0.0836998	0.52993	330.322	0.158682	0.188523	1.88249	0.130769	0.0439963	0.000225304	GRMZM2G015418	0	0	0	0	0	0	0	0	0	0	0	0	0	0	0	0	0	0
GRMZM2G162093	Zm00001d014648	unknown function; AT2G24550.1LOC_Os09g32330.1 expressed protein	AT2G24550.1	LOC_Os09g32330.1	unknown protein in Arabidopsis	GRMZM2G162093	0.197632	0.595434	0	0.0231346	0.0521223	0.763298	1.08871	0.0314476	0.0558085	0.455366	0.182857	0.0314989	0	0	0.0225001	1.00862	0.595149	85.8646	0	0.0316494	0.83085	0.0216806	0.0652361	0.00452669	GRMZM2G162093	0	0	0	1.82	0	0	1.49	2.28	0	0	0	1.62	8.82	0	0	0	0.71	0
GRMZM2G080056	Zm00001d053597	mgs2; male gametophyte-specific2; pectate lyase-like protein	AT1G14420.1	LOC_Os02g12300.1	Allergen	GRMZM2G080056	21.7221	19.1589	0	0	0	0	0	0	0	0	2.1456	3.18788	0	0.561226	0.0326839	0	3.74777	7353.98	1.59158	2.32968	61.3391	1.01388	0.958017	0.00130609	GRMZM2G080056	0	0	0	0	0	0	0	0	0	0	0	0	0	0	0	0	0	0
GRMZM2G066759	Zm00001d041250	unknown function; LOC_Os07g45194.1 expressed protein	no	LOC_Os07g45194.1	unknown protein_rice	GRMZM2G066759	0	0	0	0	0	0.0375993	0	0	0	0	0	0	0	0	0	0	0	2.62313	0	0	0	0.0474577	0	0.000158621	GRMZM2G066759	0	0	0	0	0	0	0	0	0	0	0	0	0	0	0	0	0	0
GRMZM2G109842	Zm00001d010797	prf2_profilin-2;AT4G29340.1 (PRF4) profilin 4;LOC_Os10g17660.1 profilin domain containing protein expressed	AT4G29340.1	LOC_Os10g17660.1	Allergen	GRMZM2G109842	18.9109	15.0096	0	0.0244849	5.90499	0	0.0895423	0.0146684	0	0.0735878	1.49827	1.93694	0	0	0	0.090323	3.35527	6367.02	1.99643	2.58966	52.5381	0.670931	1.49017	3.53995e-05	GRMZM2G109842	0	0	2.63	1.65	0	3.53	3.27	2.68	2.22	0	9.66	4.77	0	0	0.61	7.58	0.77	0
GRMZM2G026258	Zm00001d014427	unknown function; AT4G33120.1 S-adenosyl-L-methionine-dependent methyltransferases superfamily protein; LOC_Os06g37610.1 Cyclopropane-fatty-acyl-phospholipid synthase, putative, expressed	AT4G33120.1	LOC_Os06g37610.1	Allergen	GRMZM2G026258	0	0	0	0	0	0	0	0	0	0	0	0	0	0	0	0	0	2.33209	0	0.0188611	0	0.013124	0	0.00684123	GRMZM2G026258	0	0	0	0	0	0	0	0	0	0	0	0	0	0	0	0.67	0	0
GRMZM2G150724	Zm00001d010397	unknown function; AT3G07880.1 Immunoglobulin E-set superfamily protein; LOC_Os01g68540.1 rho GDP-dissociation inhibitor 1, putative, expressed	AT3G07880.1	LOC_Os01g68540.1	Allergen	GRMZM2G150724	2.23197	0.351695	0.0863758	0.215932	0.0181581	0.0243053	0	0.149113	0	1.19652	0.0307168	0.0546176	0.0158104	0.0423803	0.0746783	1.84463	0.153338	108.654	0.156865	2.26282	1.88572	0.776356	0.464466	0.00113542	GRMZM2G150724	8.77	22.02	0	9.77	0	2.61	0.85	0.39	0	18.55	0	3.75	1.35	3.07	0.53	0.54	0.91	3.6
GRMZM2G146573	Zm00001d046773	unknown function	no	no	unknown protein_maize	GRMZM2G146573	17.0396	10.1101	0.149831	0.170838	0.0191384	0	0	0.137277	0	0.817389	5.84791	6.78605	0.148624	0.361583	0.393368	0.155878	6.34016	3547.91	0.99579	2.74114	45.4492	2.23233	1.18663	0.000439592	GRMZM2G146573	3.47	0	15.15	0	10.09	0	0	1.29	0	0	0	0	2.18	0	0	2.93	1.6	0
GRMZM2G089699	Zm00001d048384	expb10a - beta expansin10a	AT1G65680.1	LOC_Os03g01640.1	Allergen	GRMZM2G089699	6.40095	5.21352	0	0	0	0	0	0	0	0.039175	1.33149	1.19199	0	0	0	0	2.1056	831.445	0.979177	0.843707	9.76574	1.07481	0.778767	0.000951996	GRMZM2G089699	0	0	0	0	0	0	0	0	0	0	0	0	0	0	0	0	0	0
GRMZM2G084440	Zm00001d029596	Guanosine nucleotide diphosphated issociation inhibitor	AT5G09550.1	LOC_Os03g16900.1	Allergen	GRMZM2G084440	2.83811	3.1258	0	0.0099744	0.0156416	0	0	0	0	0	0.181845	0.459277	0	0	0	0	0.701087	901.833	0.161682	0.415734	6.99629	0.0954561	0.0936623	0.000550229	GRMZM2G084440	0	0	0	0	0	0	0	0	0	0	0	0	0	0	0	0	0	0
GRMZM2G448511	Zm00001d013647	dhn14;dehydrin14:	AT1G54410.1	LOC_Os03g45280.1	Allergen	GRMZM2G448511	0.652959	0.565189	0	0	0.0147471	0	0	0	0	0	0	0.131333	0	0	0	0	0.150623	196.65	0.056824	0.042852	1.59071	0.0263255	0.0778339	0.000205465	GRMZM2G448511	0	0	0	0	0	0	0	0.43	0	0	0	0	0.82	0	0	0	0	0
GRMZM2G442148	Zm00001d053307	Rop guanine nucleotide exchangefactor9	AT1G52240.1	LOC_Os02g17240.1	Allergen	GRMZM2G442148	1.28784	1.69495	0.0620029	0.0091067	0.0039398	0	0	0	0.0118796	0.0276989	0.372643	0.613341	0.0778327	0.037285	0.120884	0.235837	0.905282	813.977	0.234597	1.83151	11.3375	1.19026	1.03643	0.00163795	GRMZM2G442148	9.39	5.96	5.25	17.85	0	0	4.27	3.04	0.93	2.03	0	11.62	10.08	0	1.75	2.31	0.76	0
GRMZM5G876285	Zm00001d012772	Profilin-3;AT2G19770.1 (PRF5) profilin 5; LOC_Os10g17660.1 profilin domain containing protein expressed	AT2G19770.1	LOC_Os10g17680.1	Allergen	GRMZM5G876285	25.2738	22.7032	0.023268	0.0726347	0	0	0	0.114984	0.053054	0.118034	1.59551	3.16023	0	0	0	0	4.01525	7591.36	2.0948	3.20479	64.6864	0.985408	1.07757	0.000149997	GRMZM5G876285	0	0	0	0	0	0	0	0	0	0	0	0	0	0	0	0	0	0
GRMZM2G093772	Zm00001d044859	Putative inositol polyphosphate phosphatase (Synaptogenin-like) family protein	AT5G65090.1	LOC_Os06g11920.1	Allergen	GRMZM2G093772	0.0811417	0.103469	0	0	0	0	0	0	0	0	0	0.0199204	0	0	0	0	0	50.7823	0.015658	0	0.870851	0	0.0133824	0.00274916	GRMZM2G093772	0	0	0	0	0	0	0	0	0	0	0	0	0	0	0	0	0	0
GRMZM2G139355	Zm00001d032173	unknown function; AT1G74680.1 Exostosin family protein; LOC_Os08g34020.1 exostosin family domain containing protein, expressed	AT1G74680.1	LOC_Os08g34020.1	Allergen	GRMZM2G139355	0.126334	0	0.166229	0.186715	0	0	0	0	0	0	0.0308967	0.0185911	0	0.111694	0.603355	0.106033	0	4.93911	0.0150202	0	0.230133	0	0.036059	0.00561437	GRMZM2G139355	0	0	0	0	0	0	0	0	0	0	0	0	0	0	0	0	0	0
GRMZM2G470452	Zm00001d032076	Serine/threonine-protein phosphatase	AT1G64040.1	LOC_Os08g35440.1	Allergen	GRMZM2G470452	0.726974	0.637263	0	0	0	0	0	0.121493	0.372997	0.766315	0.203204	0.194746	0.0550324	0.062478	0.0750884	0.069612	0.35609	332.278	2.4215	2.9998	5.04954	1.53035	1.28559	0.000107217	GRMZM2G470452	11.17	14.52	2.96	9.7	0	4.56	8.64	6.45	7.58	22.53	8.28	14.89	5.09	15.18	9.34	3.8	2.93	1.1
GRMZM2G034846	Zm00001d030035	unknown function; AT2G01610.1 Plant invertase/pectin methylesterase inhibitor superfamily protein; LOC_Os10g10620.1 invertase/pectin methylesterase inhibitor family protein, putative, expressed	AT2G01610.1	LOC_Os10g10620.1	Allergen	GRMZM2G034846	0	0	0	0	0	0	0	0	0	0	0	0	0	0	0	0	0	1.68586	0	0	0	0	0	0.00105012	GRMZM2G034846	0	0	0	0	0	0	0	0	0	0	0	0	0	0	0	0	0	0
GRMZM2G173289	Zm00001d003079	Protein GPR107; Lung seven transmembrane receptor domain containing protein putative expressed	AT5G18520.1	LOC_Os04g42960.1	Allergen	GRMZM2G173289	0.0227988	0.083557	0	0	0	0	0	0	0	0	0	0	0	0	0	0	0	26.9591	0	0.0236501	0.212058	0	0	0.00070546	GRMZM2G173289	0	0	0	0	0	0	0	0	0	0	0	0	0	0	0	0	0	0
GRMZM2G010319	Zm00001d010509	unknown function; AT5G58530.1 Glutaredoxin family protein; LOC_Os05g28530.1 glutaredoxin, putative, expressed	AT5G58530.1	LOC_Os05g28530.1	Allergen	GRMZM2G010319	0.178809	0	0	0.0701103	0.015158	0	0	0.0342302	0	0.0460057	0.0371933	0.0553973	0	0.047385	0	0	0.233484	16.1118	0	0	0.360063	0	0	0.00125645	GRMZM2G010319	0	0	0	0	0	0	0	0	0	0	0	0	0	0	0	0	0	0
GRMZM2G427319	Zm00001d051703	unknown function; AT3G30390.1 Transmembrane amino acid transporter family protein; LOC_Os02g49510.1 amino acid transporter, putative, expressed	AT3G30390.1	LOC_Os02g49510.1	Allergen	GRMZM2G427319	0	0.0780547	0.0430997	0.161375	0.00700767	0	0	0.0077675	0.0167145	0.0405179	0	0.0139841	0	0	0	0.0147668	0.0384914	14.6135	0	0	0.0219957	0	0	0.000511551	GRMZM2G427319	4.55	0	2.95	4.45	0	7.91	0	0	0	0	2.8	0	0	0	0	0	0	0
GRMZM2G121631	Zm00001d049841	unknown function; AT1G65680.1 expansin B2; LOC_Os06g45290.1 pollen allergen, putative, expressed	AT1G65680.1	LOC_Os06g45290.1	Allergen	GRMZM2G121631	0.416654	0.446808	0	0	0	0	0	0	0	0	0.026761	0	0	0	0	0	0	95.8594	0.0248603	0.0358403	0.894477	0	0	0.0004332	GRMZM2G121631	0	0	0	0	0	0	0	0	0	0	0	0	0	0	0	0	0	0
GRMZM2G001405	Zm00001d007481	unknown function; AT5G11880.1 Pyridoxal-dependent decarboxylase family protein; LOC_Os09g37120.1 pyridoxal-dependent decarboxylase protein, putative, expressed	AT5G11880.1	LOC_Os09g37120.1	Allergen	GRMZM2G001405	0.129628	0.0826093	0	0	0	0	0	0	0	0.0278395	0	0	0	0	0	0.0258267	0	7.84522	0	0	0.0540913	0	0	0.00272777	GRMZM2G001405	0	0	0	0	0	0	0	0	0	0	0	0	0	0	0	0	0	0
GRMZM2G011951	Zm00001d017896	unknown function; AT1G48940.1 early nodulin-like protein 6; LOC_Os02g49350.1 plastocyanin-like domain containing protein, putative, expressed	AT1G48940.1	LOC_Os02g49350.1	Allergen	GRMZM2G011951	1.9268	2.00234	0.259476	0.0882173	0.0513243	0	0.0464077	0	0.0345543	1.12774	0.664658	0.468912	0.109385	0	0.165749	0.110539	0.418027	435.23	0.13415	0.239252	3.84859	0.151158	0.294697	7.95253e-05	GRMZM2G011951	0	0	0	0	0	0	0	1.91	0	0	0	0	0	0	0	0	0	0
GRMZM2G335930	Zm00001d018078	Type I inositol polyphosphate 5-phosphatase5	AT5G65090.1	LOC_Os02g51600.1	Allergen	GRMZM2G335930	0.0510483	0.0408795	0.0258188	0	0	0	0	0.00517347	0.0724095	0.508469	0.0096303	0.0141337	0.0116631	0.0433819	0.0987067	0.0229408	0	59.2227	0.215839	2.17857	1.45318	0.447831	0.376149	0.0015762	GRMZM2G335930	5.2	11.08	0	5.09	0	6.81	0.47	0.36	0	2.23	0	2.64	0	0	0	0.52	0.35	0
GRMZM2G026568	no gene ID in v4	unknown function	no	no	unknown protein_maize	GRMZM2G026568	0	0.0728193	0	0	0	0	0	0	0	0	0	0	0	0	0	0	0	3.84284	0	0	0	0	0	0.0189555	GRMZM2G026568	0	0	0	0	0	0	0	0	0	0	0	0	0	0	0	0	0	0
GRMZM2G151755	Zm00001d015821	Pectinlyase-like superfamilyprotein	AT1G43090.1	LOC_Os02g10300.1	cell wall	GRMZM2G151755	3.59518	3.22645	0	0	0	0	0	0	0	0	0.482452	0.600014	0	0	0	0	0.619043	1383.26	0.310288	0.381171	7.85571	0.188186	0.164667	0.00569531	GRMZM2G151755	0	0	0	0	0	0	0	0	0	0	0	0	0	0	0	0	0.05	0
GRMZM2G053637	Zm00001d019345	Late embryo genesis abundant protein group2	AT2G44060.2	LOC_Os07g17120.1	Allergen	GRMZM2G053637	0.455475	0.367846	0	0	0	0.0256397	0.058894	0.00839203	0	0	0.0599391	0.0317232	0	0	0	0.0481766	0.0959995	139.669	0.0140777	0.110916	1.03355	0.0372441	0.0368451	0.000103648	GRMZM2G053637	0	0	0	0	0	0	0	0	0	0	0	0	0	0	0.44	0	0	0
AC218457.2_FG008	Zm00001d008650	unknown function	no	no	unknown protein_maize	AC218457.2_FG008	1.97152	0.53255	0.16148	0	0	0	0	0.167835	0	0	0	0.459553	0	0	0	0	0	40.3511	0	0	0.44917	0	0	6.77837e-05	AC218457.2_FG008	0	0	0	0	0	0	0	0	0	0	0	0	0	0	0	0	0	0
GRMZM2G139513	Zm00001d049843	unknown function; AT1G65680.1 expansin B2; LOC_Os06g45290.1 pollen allergen, putative, expressed	AT1G65680.1	LOC_Os06g45290.1	Allergen	GRMZM2G139513	0	0	0	0	0	0	0	0	0	0	0	0	0	0	0	0	0	9.98573	0	0	0	0	0	0.0143281	GRMZM2G139513	0	0	0	0	0	0	0	0	0	0	0	0	0	0	0	0	0	0
GRMZM2G134192	Zm00001d040243	unknown function; AT1G54730.2 Major facilitator superfamily protein; LOC_Os11g42430.1 transporter family protein, putative, expressed	AT1G54730.2	LOC_Os11g42430.1	other	GRMZM2G134192	0.25799	1.17264	0	0.0190105	0	0.0262991	0	0.754848	0.034688	0.0133773	0.0241775	0.034135	0.151428	0.508037	0.305996	0.0261976	0	71.7246	0.066792	0.0783403	0.512254	0.00962573	0.018651	0.000763301	GRMZM2G134192	0	0	0	0	0	0	0	0	0	0	0	0	0	0	0	0	0	0
GRMZM2G060937	Zm00001d049838	unknown function; AT1G65680.1 expansin B2; LOC_Os06g45290.1 pollen allergen, putative, expressed	AT1G65680.1	LOC_Os06g45290.1	allergen	GRMZM2G060937	4.43347	3.36491	0	0	0.409333	0.384528	0.0691347	0	0	0	0.2659	0.52714	0	0	0	0	0.648081	1169.92	0.408938	0.47277	5.75315	0.16673	0.166131	0.00182129	GRMZM2G060937	0	0	0	0	0	0	0	0	0	0	0	0	0	0	0	0	0	0
GRMZM2G320175	no gene ID in v4	unknown function; AT2G33160.1 glycoside hydrolase family 28 protein / polygalacturonase (pectinase) family protein; LOC_Os06g35370.1 polygalacturonase, putative, expressed	AT2G33160.1	LOC_Os06g35370.1	Allergen	GRMZM2G320175	0.0155254	0.012647	0	0	0	0	0	0	0	0	0	0	0	0	0	0	0.0360121	1.35315	0	0	0	0	0	0.00799947	GRMZM2G320175	0	0	0	0	0	0	0	0	0	0	0	0	0	0	0	0	0	0
GRMZM2G425148	Zm00001d039224	unknown function; AT2G32970.1; LOC_Os02g53210.1 expressed protein	AT2G32970.1	LOC_Os02g53210.1	Allergen	GRMZM2G425148	0.0481603	0	0	0.0144585	0	0	0.0167153	0.0518023	0.0299944	0.0172561	0.014068	0.0713347	0	0.0156878	0.0347019	0	0.0445165	3.43564	0	0	0.161036	0	0	0.0043292	GRMZM2G425148	0	0	0	0	0	0	0	0	0	0	0	0	0	0	0	0	0	0
GRMZM2G487322	no gene ID in v4	unknown function	no	no	unknown protein_maize	GRMZM2G487322	0	0	0	0	0	0	0	0	0	0	0	0.40405	0	0	0	0	0	92.593	0	0.37846	2.53376	0	0.33375	0.0319677	GRMZM2G487322	0	0	0	0	0	0	0	0	0	0	0	0	0	0	0	0	0	0
GRMZM2G003838	Zm00001d043725	pmei44 - pectin methylesterase inhibitor44	AT3G14300.1	LOC_Os01g50810.1	Allergen	GRMZM2G003838	1.93283	1.72786	0	0	0	0	0	0	0	0	0.256612	0.383847	0	0	0	0	0.280776	650.243	0.0981971	0.283049	3.88248	0.112765	0.0726163	0.000184668	GRMZM2G003838	0	0	0	0	0	0	0	0	0	0	0	0	0	0	0	0	0	0
GRMZM2G001058	no gene ID in v4	transposable_element	no	no	TE	GRMZM2G001058	16.7994	15.4407	0	0	0.00402673	0	0.0336299	0.0044798	0.0115232	0	2.11443	3.71603	0	0	0	0	3.93616	1834.98	1.2857	2.50444	46.475	0.581122	0.676538	2.49947e-05	GRMZM2G001058	0	0	0	0	0	0	0	0	0	0	0	0	0	0	0	0	0	0
GRMZM2G078058	Zm00001d039480	unknown function; homologous to rice LOC_Os01g09730.1 expressed protein	AT2G03630.1	LOC_Os01g09730.2	Allergen	GRMZM2G078058	1.12059	1.36595	0.210491	0.275256	0.140788	0	0.251499	0.175665	0.472987	1.25599	0.111435	0.257599	0.308492	0.287904	0.162139	0.985224	0.755294	385.536	0.198844	0.28691	5.51001	0.179195	0.126911	0.000335888	GRMZM2G078058	0	0	1	3.66	0	0	0	0.54	0	0	0	0	0.79	0	0.67	0.89	0.86	0.7
GRMZM2G139431	Zm00001d049842	unknown function; AT1G65680.1 expansin B2; LOC_Os06g45290.1 pollen allergen, putative, expressed	AT1G65680.1	LOC_Os06g45290.1	allergen	GRMZM2G139431	7.8618	4.83291	0	0	0	0	0	0	0	0	0.520748	0.773519	0	0	0	0	1.03557	2209	0.515335	1.1801	13.4837	0.281324	0.279247	0.00160839	GRMZM2G139431	0	0	0	0	0	0	0	0	0	0	0	0	0	0	0	0	0	0
GRMZM2G072886	Zm00001d047135	lop1 - lo1 pI allergen homolog1(Expansin-B9)	AT1G65680.1	LOC_Os10g40090.1	Allergen	GRMZM2G072886	11.9155	9.59907	0	0	0	0	0	0	0.0284056	0	1.03069	1.50446	0	0	0	0	1.77262	3023.03	0.763453	1.05792	28.6781	0.357778	0.31942	0.00360329	GRMZM2G072886	0	0	0	0	0	0	0	0	0	0	0	0	0	0	0	0	0	0
GRMZM2G160526	Zm00001d036816	pgl7 - exopolygalacturonase7	AT2G15460.1	LOC_Os06g35320.1	Allergen	GRMZM2G160526	3.6472	2.71825	0	0	0	0	0	0	0	0	0.296433	0.289535	0	0	0	0	0.662531	928.056	0.292762	0.50755	7.74001	0.113203	0.213115	0.000720974	GRMZM2G160526	0	0	0	0	0	0	0	0	0	0	0	0	0	0	0	0	0	0
GRMZM2G139517	Zm00001d049844	Pollen allergen Phlp2	AT1G65680.1	LOC_Os06g45290.1	allergen	GRMZM2G139517	4.85556	4.84261	0	0	0.0210742	0.125613	0	0	0	0	0.376714	0.429316	0	0	0	0	0.733167	1500.26	0.300828	0.536326	8.79023	0.110831	0.411191	0.00156311	GRMZM2G139517	0	0	0	0	0	0	0	0	0	0	0	0	0	0	0	0	0	0
GRMZM2G079499	Zm00001d020876	unknown function; AT5G56170.1 LORELEI-LIKE-GPI-ANCHORED PROTEIN 1; LOC_Os09g12620.1 GPI-anchored protein, putative, expressed	AT5G56170.1	LOC_Os09g12620.1	Allergen	GRMZM2G079499	2.11826	50.9847	0	0.0256095	0	0	0	0	0	0	3.19716	1.49351	0.0586101	0.0346457	0.293896	13.3849	0.893312	1199.36	0.287831	0.365849	11.5775	0.154774	0.0510548	1.03174e-05	GRMZM2G079499	0	0	0	0	0	0	0	0	0	0	0	0	0	0	0	0	6.4	3.45
GRMZM2G160626	Zm00001d036815	Pectinlyase-like superfamily protein	AT2G15460.1	LOC_Os06g35370.1	allergen	GRMZM2G160626	4.41042	3.45744	0	0	0	0	0	0	0	0	0.327365	0.492924	0	0	0	0	0.474153	1228.13	0.304143	0.503502	9.3564	0.22162	0.0936903	0.00116239	GRMZM2G160626	0	0	0	0	0	0	0	0	0	0	0	0	0	0	0	0	0	0
GRMZM2G130055	Zm00001d015838	unknown function	AT2G41905.1	no	unknown protein in Arabidopsis	GRMZM2G130055	4.15191	3.88252	0.219791	0.0733142	0.135397	0.323458	0.151387	0.35133	0.322079	0.0880099	0.874988	0.927747	0	0.329462	0.106306	0.186449	0.581982	2013.41	1.23594	0.729767	17.2594	0.836615	0.647339	0.000186152	GRMZM2G130055	0	0	0	0	0	0	6.75	5.08	0	0	0	3.09	7.83	0	3.45	2.03	0	0
GRMZM2G133006	Zm00001d000195	Putative MATE efflux family protein	AT1G73700.1	LOC_Os10g20470.1	Allergen	GRMZM2G133006	0.39361	0.231676	0.00842737	0.105902	0.0642098	0.0170163	0.0347617	0.193307	6.08121	46.7674	0.252796	0.267144	0.0648651	0.031243	0.0646589	0.143274	0.162041	84.5223	0.286835	0.110333	1.3683	0.126038	0.140974	0.00491146	GRMZM2G133006	0	0	0	0.77	0	0	1.22	1.59	0	1.08	0.88	1.05	2.34	6.05	7.32	20.64	8.31	0.52
GRMZM2G110025	Zm00001d017735	Expansin-B4	AT1G65680.1	LOC_Os03g01640.1	Allergen	GRMZM2G110025	1.48182	1.73176	0	0	0	0	0	0	0	0	0.0905313	0.214886	0	0	0	0	0.158949	339.051	0.106816	0.18408	2.2258	0.0487536	0.0494986	0.000827789	GRMZM2G110025	0	0	0	0	0	0	0	0	0	0	0	0	0	0	0	0	0	0
GRMZM2G094811	Zm00001d036821	pgl1;exopolygalacturonase1: Cdna clone nearly identical but distinct from other pgl reading frames of inbred Mo17, sequence match to N-terminal sequence of maize exopolygalacturonase	AT3G07840.1	LOC_Os06g35370.1	Allergen	GRMZM2G094811	1.66485	1.51385	0	0	0	0	0	0	0	0	0.137434	0.220443	0	0	0	0	0.247551	383.642	0.163231	0.235185	2.88745	0.0518381	0.0680333	0.000395602	GRMZM2G094811	0	0	0	0	0	0	0	0	0	0	0	0	0	0	0	0	0	0
GRMZM2G127106	Zm00001d017733	Expansin-B4; expb11 - beta expansin11	AT1G65680.1	LOC_Os03g01640.1	Allergen	GRMZM2G127106	6.34115	5.96579	0	0	0	0	0	0	0	0	0.458491	0.754178	0	0	0	0	0.975573	1255.54	0.457636	0.661963	14.0161	0.232472	0.125772	0.00049466	GRMZM2G127106	0	0	0	0	0	0	0	0	0	0	0	0	0	0	0	0	0	0
GRMZM2G394259	Zm00001d036822	Exopolygalacturonase	AT2G33160.1	LOC_Os06g35370.1	Allergen	GRMZM2G394259	2.45579	2.20194	0	0	0	0	0	0	0	0	0.388415	0.300178	0	0	0	0	0.279288	546.576	0.178242	0.190943	2.8354	0.0933559	0.053625	0.00105862	GRMZM2G394259	0	0	0	0	0	0	0	0	0	0	0	0	0	0	0	0	0	0
GRMZM2G024887	Zm00001d025926	limtf14 - LIM-transcription factor 14	AT3G61230.1	LOC_Os04g45010.1	Allergen	GRMZM2G024887	9.96947	8.28078	0.145876	0.314307	0	0	0	0.191734	0.0668372	0.0341554	1.14083	1.36911	0.215434	0.0413183	0.131017	0.0204035	2.83996	3966.55	0.864563	1.54923	26.1625	0.616925	0.551745	1.80975e-05	GRMZM2G024887	0	0	0	0	0	0	0	0	0	0	0	0	0	0	0	0	0	0
GRMZM2G053749	Zm00001d049840	Pollen allergen Phlp2	AT1G65680.1	LOC_Os06g45290.1	Allergen	GRMZM2G053749	0.490918	1.82631	0	0	0	0	0	0	0	0	0.0734857	0.159718	0	0	0	0	0.335743	419.343	0.0363363	0	3.04305	0	0.0695933	0.000183047	GRMZM2G053749	0	0	0	0	0	0	0	0	0	0	0	0	0	0	0	0	0	0
GRMZM2G454497	no gene ID in v4	unknown function; AT3G07840.1 Pectin lyase-like superfamily protein; LOC_Os06g35320.1 polygalacturonase, putative, expressed	AT3G07840.1	LOC_Os06g35320.1	Allergen	GRMZM2G454497	0.209809	0.104876	0	0	0	0	0	0	0	0	0.0514057	0.0684698	0	0	0	0	0.0612419	55.4468	0.0539797	0.063463	0.561853	0.034125	0.0242341	0.000599596	GRMZM2G454497	0	0	0	0	0	0	0	0	0	0	0	0	0	0	0	0	0	0
GRMZM2G144898	Zm00001d048384	expb10a; beta expansin10a:	AT1G65680.1	LOC_Os03g01640.1	Allergen	GRMZM2G144898	1.28378	0.991144	0	0	0	0	0	0	0	0	0.160819	0.155851	0	0	0	0	0.17819	171.09	0.0385843	0.114064	1.27598	0.0178686	0.0178255	0.00103402	GRMZM2G144898	0	0	0	0	0	0	0	0	0	0	0	0	0	0	0	0	0	0
GRMZM2G080907	Zm00001d046319	unknown function; AT5G44410.1 FAD-binding Berberine family protein; LOC_Os06g35590.1 reticuline oxidase-like protein precursor, putative, expressed	AT5G44410.1	LOC_Os06g35590.1	Allergen	GRMZM2G080907	0	0.0771888	0	0.0106321	0	0	0	0	0	0	0	0	0	0	0	0	0	6.90786	0	0	0.093829	0	0	0.00930986	GRMZM2G080907	0	0	0	0	0	0	0	0	0	0	0	0	0	0	0	0	0	0
GRMZM2G454608	Zm00001d036823	Pectinlyase-like superfamily protein	AT2G33160.1	LOC_Os06g35370.1	allergen	GRMZM2G454608	1.17529	0.67394	0	0	0	0.0099494	0	0	0	0	0.128415	0.143564	0	0	0	0	0.272946	230.745	0.177039	0.103581	1.16566	0.159762	0.0638686	0.0102304	GRMZM2G454608	0	0	0	0	0	0	0	0	0	0	0	0	0	0	0	0	0	0
GRMZM2G416733	Zm00001d036931	unknown function; AT1G61290.1 syntaxin of plants 124; LOC_Os06g39050.1 syntaxin, putative, expressed	AT1G61290.1	LOC_Os06g39050.1	Allergen	GRMZM2G416733	0	0	0	0	0	0	0	0	0	0	0	0	0	0	0	0	0	1.52998	0	0	0	0	0	0.0210677	GRMZM2G416733	0	0	0	0	0	0	0	0	0	0	0	0	0	0	0	0	0	0
GRMZM2G314292	Zm00001d031921	Probable calcium-binding protein CML28	AT5G17480.1	LOC_Os08g44660.1	calcium signal	GRMZM2G314292	1.29437	1.44383	0	0	0	0	0.069817	0	0	0	0.245229	0.123915	0	0	0	0.0416703	0.402707	482.321	0.143528	0.104712	10.5838	0.83534	0.523933	0.00251983	GRMZM2G314292	0	0	0	4.02	0	0	0	0	0	0	0	0	0	0	0	0	0	0
GRMZM2G149474	Zm00001d031528	unknown function; AT4G31540.1 exocyst subunit exo70 family protein G1; LOC_Os08g40840.1 exo70 exocyst complex subunit, putative, expressed	AT4G31540.1	LOC_Os08g40840.1	other	GRMZM2G149474	0	0.0302342	0.0217641	0.0319855	0.0973585	0	0	0.0344536	0.0750482	0.0684861	0.0254749	0.0332826	0.0441517	0	0.134778	0	0.133833	4.79392	0.0446917	0.0158461	0.028869	0.0346429	0.082321	2.98658e-05	GRMZM2G149474	0	0	0	0	0	0	0	0	0	0	0	0	0	0	0	0	0	0
GRMZM2G109973	Zm00001d017737	Expansin-B4	AT1G65680.1	LOC_Os03g01640.1	Allergen	GRMZM2G109973	2.31586	1.23792	0	0	0	0	0	0	0	0	0.114461	0.0853119	0	0	0	0	0.355452	338.344	0.0581742	0.13659	3.37201	0.0710885	0.0347509	0.00104835	GRMZM2G109973	0	0	0	0	0	0	0	0	0	0	0	0	0	0	0	0	0	0
GRMZM2G144856	Zm00001d017734	Expansin-B4	AT1G65680.1	LOC_Os03g01640.1	Allergen	GRMZM2G144856	1.07614	0.712287	0	0	0	0	0	0	0	0	0.0477854	0.143094	0	0	0	0	0.0568135	175.436	0.0221309	0.066323	1.54741	0.0196293	0.0607895	0.0029417	GRMZM2G144856	0	0	0	0	0	0	0	0	0	0	0	0	0	0	0	0	0	0
GRMZM2G007708	Zm00001d038635	Pollen allergen Phlp2	AT1G65680.1	LOC_Os06g45290.1	allergen	GRMZM2G007708	2.43481	1.8647	0	0	0	0	0	0	0	0	0.23023	0.307155	0	0	0	0	0.291057	601.543	0.121509	0.165101	3.53489	0.116062	0.0271737	0.00261056	GRMZM2G007708	0	0	0	0	0	0	0	0	0	0	0	0	0	0	0	0	0	0
GRMZM2G007685	Zm00001d040609	expb10c; beta expansin10c:	AT1G65680.1	LOC_Os03g01640.1	Allergen	GRMZM2G007685	0.283242	0.330773	0	0	0	0	0	0	0	0	0.0271966	0.186229	0	0	0	0	0.0613815	77.3044	0.072238	0.0991543	0.924839	0.0688897	0	0.000519262	GRMZM2G007685	0	0	0	0	0	0	0	0	0	0	0	0	0	0	0	0	0	0
GRMZM2G174140	no gene ID in v4	unknown function	no	no	unknown protein_maize	GRMZM2G174140	0.067109	0.256328	0	0	0	0	0	0	0	0	0.0274434	0	0	0	0	0	0	48.1717	0.0259587	0.03712	0.732425	0	0	0.000217445	GRMZM2G174140	0	0	0	0	0	0	0	0	0	0	0	0	0	0	0	0	0	0
AC189771.3_FG001	Zm00001d015106	unknown function	no	no	unknown protein_maize	AC189771.3_FG001	15.3569	13.7862	0	0	0	0	0.0649667	0	0	0	1.52319	2.44597	0	0	0	0	2.53403	3359.67	0.7807	1.87732	39.6602	0.655711	0.730853	0.00102456	AC189771.3_FG001	0	0	0	0	0	0	0	0	0	0	0	0	0	0	0	0	0	0
GRMZM2G309479	Zm00001d042014	unknown function; LOC_Os02g03520.1 THION25 - Plant thionin family protein precursor expressed	no	LOC_Os02g03480.2	Allergen	GRMZM2G309479	8.48561	7.48263	0	0.227436	0.335956	0.112327	0.454085	7.12439	0.7031	1.08289	1.83709	1.69755	0	0.317437	0.132958	5.45318	1.48596	3155.64	0.909423	1.38687	31.3292	1.32014	2.30923	7.90408e-05	GRMZM2G309479	0	0	1.31	2.44	0	0	2.67	9.6	3.72	0	0	0	10.51	0	10.33	2.37	2.16	0
GRMZM2G181202	Zm00001d047142	unknown function; AT1G65680.1 expansin B2; LOC_Os10g40090.1 expansin precursor, putative, expressed	AT1G65680.1	LOC_Os10g40090.1	Allergen	GRMZM2G181202	0.0553893	0.0266316	0	0	0	0	0	0	0	0	0	0	0	0	0	0	0	3.54169	0	0	0.0793437	0	0	0.0112568	GRMZM2G181202	0	0	0	0	0	0	0	0	0	0	0	0	0	0	0	0	0	0
GRMZM2G338735	no gene ID in v4	unknown function	no	no	unknown protein_maize	GRMZM2G338735	0.137818	0	0	0	0.0361152	0.100468	0.125422	0	0	0	0	0	0	0	0	0	0	10.7827	0	0	0	0	0	0.00191285	GRMZM2G338735	0	0	0	0	0	0	0	0	0	0	0	0	0	0	0	0	0	0
GRMZM2G146551	Zm00001d047146	expb1;beta expansin1:belongs to a multigene family;most likely exists as two or more copies.	AT1G65680.1	LOC_Os10g40710.1	Allergen	GRMZM2G146551	15.7483	13.8378	0	0	0	0	0	0	0	0	1.19733	1.98565	0	0	0	0	2.24278	4215.76	1.34271	2.35883	38.1475	0.741436	0.783204	0.000394882	GRMZM2G146551	0	0	0	0	0	0	0	0	0	0	0	0	0	0	0	0	0	0
GRMZM2G167216	Zm00001d045636	unknown function; AT3G21880.1 B-box type zinc finger protein with CCT domain; LOC_Os06g01340.1 CCT/B-box zinc finger protein, putative, expressed	AT3G21880.1	LOC_Os06g01340.1	other	GRMZM2G167216	0	0.0177629	0	0	0	0	0	0	0	0	0	0	0	0	0	0	0	8.00731	0	0	0.039446	0	0	0.000418465	GRMZM2G167216	0	0	0	0	0	0	0	0	0	0	0	0	0	0	0	0	0	0
GRMZM2G418644	Zm00001d000354	Exopolygalacturonase	AT2G33160.1	LOC_Os06g35320.1	Allergen	GRMZM2G418644	10.86	7.99567	0	0	0	0	0	0	0	0	1.22865	1.84348	0	0	0	0	1.79063	2052.41	1.142	1.45042	12.8224	1.10216	0.665708	0.00266096	GRMZM2G418644	0	0	0	0	0	0	0	0	0	0	0	0	0	0	0	0	0	0
GRMZM2G381357	Zm00001d020847	unknown function	no	no	unknown protein_maize	GRMZM2G381357	1.26645	1.36313	0	0	0.0201151	0	0	0	0	0.0531193	0.138487	0.234398	0	0	0	0.366907	0.13296	403.299	0	0.161119	3.6863	0.083183	0.0393803	3.92561e-07	GRMZM2G381357	0	0	0	0	0	0	0	0	0	0	0	0	0	0	0	0	0	0
GRMZM2G033359	Zm00001d043350	Probable indole-3-aceticacid-amidosynthetaseGH3.1	AT4G37390.1	LOC_Os01g55940.1	Allergen	GRMZM2G033359	2.34579	1.20255	4.40989	3.13893	4.33471	0.355301	1.35203	3.36816	9.02468	2.51872	0.122555	0.239397	0	0	0	0.0231909	0.16278	463.973	1.56891	0.25605	7.80251	3.72051	3.87169	0.0015574	GRMZM2G033359	5.07	2.09	3.78	7.84	0	0	26.52	41.77	14.7	9.17	8.63	36.12	41.07	25.85	16.38	4.39	3.2	0.46
GRMZM5G841015	no gene ID in v4	pex1 - pollen extensin-like1	AT3G19020.1	LOC_Os12g35710.1	Allergen	GRMZM5G841015	9.17931	7.48715	0	0.0092193	0.0036069	0	0.0371371	0.0038841	0	0.0142661	1.07478	1.71207	0.0176691	0.00950533	0.00565023	0.00637973	1.80055	3287.48	0.59041	1.13605	23.4169	0.30595	0.35864	0.0119647	GRMZM5G841015	0	0	0	0	0	0	0	0	0	0	0	0	0	0	0	0	0	0
AC203535.4_FG006	Zm00001d042286	unknown function; homologous to rice LOC_Os01g70120.2 expressed protein	no	LOC_Os01g70120.2	Allergen	AC203535.4_FG006	4.76249	4.09819	0.542891	0.492693	0.447816	1.38087	0.854726	0.49942	0.710593	0.792299	1.76159	1.92675	0.656268	0.19595	0.253823	2.26583	2.82149	1415.98	1.55505	2.07663	25.9275	1.50337	1.22282	0.00303966	AC203535.4_FG006	0	0	0	0	0	0	0	0	0	0	0	0	0	0	0	0	0	0
AC233881.1_FG006	Zm00001d017740	Expansin-B4	AT1G65680.1	LOC_Os03g01640.1	Allergen	AC233881.1_FG006	0.968196	0.50362	0	0	0	0	0	0	0	0	0.0771813	0.1164	0	0	0	0	0.268647	160.372	0.106746	0	1.38393	0.0322004	0.0302635	0.00155506	AC233881.1_FG006	0	0	0	0	0	0	0	0	0	0	0	0	0	0	0	0	0	0
[truncated: 62 more columns]
