# Supplementary material for: A Rapid Pipeline for Pollen- and Anther-Specific Gene Discovery Based on Transcriptome Profiling Analysis of Maize Tissues
Source: Int J Mol Sci. 2021 Jun 26;22(13):6877. doi: 10.3390/ijms22136877 (PMC8267723; doi:10.3390/ijms22136877)
Supplement: Supplementary file 1 [file ijms-22-06877-s001.zip › Table S7 well-known pollen-specific genes.FPKM of 23tissues.xlsx]

## Sheet: Sheet1
Table A7 Known pollen-specific genes in maize genome
Gene name	Gene ID_v3	Transcript	Protein	Function description	Reference	Category	tracking_id	Female Spikelet Collected on day as silk	unpollinated silks	Ear Primordium 2-4 mm	Ear Primordium 6-8 mm	Endosperm 12 DAP	Endosperm Crown 27 DAP	Pericarp/Aleurone 27 DAP	Embryo 20 DAP	Embryo 38 DAP	Germinatin Kernels 2 DAI	6-7 internode	7-8th internode (28-30 days)	Leaf Zone 1 (Symmetrical)	Leaf Zone 2 (Stomatal)	Leaf Zone 3 (Growth)	Mature Leaf 8 (43 days old),	Vegetative Meristem 16-19 Day	B73 Mature Pollen	Root - Meristem Zone 5 Days	Root - Elongation Zone 5 Days	Root - Cortex 5 Days	Primary Root 5 Days	Secondary Root 7-8 Days
Zea m 1	GRMZM2G127106	GRMZM2G127106_T01	Zea m 1	beta expansin11(expb11 ), also known as Zea m1 allergen	Valdivia, E et al. 2007. Plant Physiol 143:1269-1281	MAPS	GRMZM2G127106	6.34115	5.96579	0	0	0	0	0	0	0	0	0.458491	0.754178	0	0	0	0	0.975573	1255.54	0.457636	0.661963	14.0161	0.232472	0.125772
Zea m 13	GRMZM2G160526	GRMZM2G160526_T01	Zea m 13	Ole e1, exopolygalacturonase7 (pgl7) also known as Zea m13 allergen	Pressey, R. 1989. Plant Sci 59:57-60	MAPS	GRMZM2G160526	3.6472	2.71825	0	0	0	0	0	0	0	0	0.296433	0.289535	0	0	0	0	0.662531	928.056	0.292762	0.50755	7.74001	0.113203	0.213115
ZmPRO1	GRMZM2G074361	GRMZM2G074361_T01	ZmPRO1	profilin1, profilin homolog1 (prf1)	Staiger, C et al. 1993. Plant J 4:631-641	MAPS	GRMZM2G074361	19.4104	15.2138	0.06556	0.019222	0.0775235	0	0	7.06514	0.98295	2.2078	2.10117	2.94845	0.0714629	0	0	0.696877	3.34159	5556.87	1.17572	3.05988	39.3837	1.29748	1.34637
ZmPRO2	GRMZM2G109842	GRMZM2G109842_T01	ZmPRO2	profilin2, profilin homolog1 (prf2)	Staiger, C et al. 1993. Plant J 4:631-641	MAPS	GRMZM2G109842	18.9109	15.0096	0	0.0244849	5.90499	0	0.0895423	0.0146684	0	0.0735878	1.49827	1.93694	0	0	0	0.090323	3.35527	6367.02	1.99643	2.58966	52.5381	0.670931	1.49017
ZmPRO3	GRMZM5G876285	GRMZM5G876285_T01	ZmPRO3.1	profilin3, profilin homolog1 (prf3)	Staiger, C et al. 1993. Plant J 4:631-641	MAPS	GRMZM5G876285	25.2738	22.7032	0.023268	0.0726347	0	0	0	0.114984	0.053054	0.118034	1.59551	3.16023	0	0	0	0	4.01525	7591.36	2.0948	3.20479	64.6864	0.985408	1.07757
	GRMZM5G876285	GRMZM5G876285_T02	ZmPRO3.2	profilin3, profilin homolog1 (prf3)		MAPS	GRMZM5G876286	25.2738	22.7032	0.023268	0.0726347	0	0	0	0.114984	0.053054	0.118034	1.59551	3.16023	0	0	0	0	4.01525	7591.36	2.0948	3.20479	64.6864	0.985408	1.07757
	GRMZM5G876285	GRMZM5G876285_T03	ZmPRO3.3	profilin3, profilin homolog1 (prf3)		MAPS	GRMZM5G876287	25.2738	22.7032	0.023268	0.0726347	0	0	0	0.114984	0.053054	0.118034	1.59551	3.16023	0	0	0	0	4.01525	7591.36	2.0948	3.20479	64.6864	0.985408	1.07757
ZmABP1	GRMZM2G117603	GRMZM2G117603_T01	ZmABP1.1	actin-bing protein1, also known as actin depolymerizing factor1 (adf1)	Lopez, I et al. 1996. Proc Natl Acad Sci, USA 93:7415-7420	MAPS	GRMZM2G117603	3.61361	2.65199	0.0736609	0.0324544	0	0.0467093	2.574	0	0.047005	0.198177	0.360875	0.682778	0.0866913	0.127508	0.0820078	0.115768	0.405446	1316.69	0.491184	3.71794	21.5827	3.62633	2.53704
	GRMZM2G117603	GRMZM2G117603_T02	ZmABP1.2	actin-bing protein1, also known as actin depolymerizing factor1 (adf1)		MAPS	GRMZM2G117604	3.61361	2.65199	0.0736609	0.0324544	0	0.0467093	2.574	0	0.047005	0.198177	0.360875	0.682778	0.0866913	0.127508	0.0820078	0.115768	0.405446	1316.69	0.491184	3.71794	21.5827	3.62633	2.53704
ZmABP2	GRMZM2G097122	GRMZM2G097122_T01	ZmABP2	actin-bing protein2, also known as actin depolymerizing factor2 (adf2)	Lopez, I et al. 1996. Proc Natl Acad Sci, USA 93:7415-7420	MAPS	GRMZM2G097122	6.00212	5.27448	0.0472097	0.0414287	0	0	0.042075	0.164288	0	0.0756357	0.763006	0.954983	1.06585	0.137525	0.0239881	0	2.02673	2107.55	0.340074	1.79915	24.0192	3.2056	2.43547
ZmPEX1	GRMZM5G841015	GRMZM5G841015_T01	ZmPEX1	pollen extensin-like1 (pex1)	Rubinstein AL et al. 1995. Proc Natl Acad Sci. 92:3086-3090	MAPS	GRMZM5G841015	9.17931	7.48715	0	0.0092193	0.0036069	0	0.0371371	0.0038841	0	0.0142661	1.07478	1.71207	0.0176691	0.00950533	0.00565023	0.00637973	1.80055	3287.48	0.59041	1.13605	23.4169	0.30595	0.35864
ZmPLA1	GRMZM2G471240	GRMZM2G471240_T01	ZmPLA1.1	matrilineal1 (matl1), a putative phospholipase A	Kelliher, T, et al. 2017. Nature. 542:105-109	MAPS	GRMZM2G471240	0	0	0	0	0	0	0	0.00862813	0	0	0	0	0	0	0	0	0	1.26537	0	0	0	0	0
	GRMZM2G471240	GRMZM2G471240_T02	ZmPLA1.2	matrilineal1 (matl1), a putative phospholipase A		MAPS	GRMZM2G471241	0	0	0	0	0	0	0	0.00862813	0	0	0	0	0	0	0	0	0	1.26537	0	0	0	0	0
ZmSTK1	GRMZM2G165433	GRMZM2G165433_T01	ZmSTK1	serine threonine kinase1 (stk1)	Park, W et al. 2001. Maize Genetics Conference Abstracts 43:P48	MAPS	GRMZM2G165433	0.483957	0.763269	0.00778743	0.0278103	0	0	0	0.00744503	0	0	0.0265253	0.0427595	0.0229377	0.0853364	0.0960525	0	0.100067	187.187	0.0550954	0.0662416	1.93361	0.036924	0.0142937
ZmSTK3	GRMZM2G301647	GRMZM2G301647_T01	ZmSTK3.1	serine-threonine kinase3 (stk3)	Wang, H et al. 2017. Genome pp.doi: 10.1139/gen-2016-0089	MAPS	GRMZM2G301647	0.711688	0.821493	0.613785	0.731817	0	0	0	0.818861	0.0785113	0.402706	0.114851	0.0915432	0.375789	0.854355	0.191696	0.494526	0.358509	191.017	0.921386	1.04976	2.17053	0.168675	0.284963
	GRMZM2G301647	GRMZM2G301647_T02	ZmSTK3.2	serine-threonine kinase3 (stk3)		MAPS	GRMZM2G301648	0.711688	0.821493	0.613785	0.731817	0	0	0	0.818861	0.0785113	0.402706	0.114851	0.0915432	0.375789	0.854355	0.191696	0.494526	0.358509	191.017	0.921386	1.04976	2.17053	0.168675	0.284963
Zmc13*	GRMZM2G317406	GRMZM2G317406_T01	ZmC13	male-gametophyte specific1 (mgs1)	Hamilton, DA et al. 1989. Sex Plant Reprod 2:208-212	MAPS	GRMZM2G317406	22.2373	27.9483	0	0.0189724	0	0	0	0.0135469	0	0	2.16571	3.59031	0	0	0	0.0736197	5.00035	14147.1	2.68555	4.66867	100.476	0.986732	1.26859
ZmCPK29	GRMZM2G332660	GRMZM2G332660_T01	ZmCPK29	calcium dependent protein kinase29 (cdpk29)	Li, J et al. 2018. PLoS One 13:e0195787	MAPS	GRMZM2G332660	2.34247	1.64609	0.0470652	0.0192828	0.763382	0.570367	18.8699	0.442396	1.66328	0.749141	1.03104	2.27556	0.663378	0.232904	0.72631	0.0558027	3.23573	875.811	0.302461	0.581687	11.5593	0.0837791	0.167032
ZmADF7	GRMZM2G463471	GRMZM2G463471_T01	ZmADF7	actin depolymerizing factor7 (adf7)	Huang, J et al. 2020. Int J Mol Sci 21:1751	MAPS	GRMZM2G463471	6.126	4.3673	0.180302	0.251939	0	0	0	0	0.0325556	0.0694004	0.590754	0.618733	0	0	0.0226152	0.728383	0.563569	1216.46	0.392609	16.0944	157.1	24.0424	14.3155
ZmADF12	GRMZM2G071327	GRMZM2G071327_T01	ZmADF12	actin depolymerizing factor12 (adf12)	Huang, J et al. 2020. Int J Mol Sci 21:1751	MAPS	GRMZM2G071327	5.78372	4.15656	0.0397533	0	0	0	0	0	0.0445523	0.55466	0.330174	0.623871	0	0	0	0	0.44999	1740.84	0.575885	3.14137	39.9703	4.32449	1.94777
ZmADF13**	GRMZM2G015127	GRMZM2G015127_T01	ZmADF13	actin depolymerizing factor13 (adf13)	Huang, J et al. 2020. Int J Mol Sci 21:1751	MAA*	GRMZM2G015127	1.89435	1.25006	0.441753	0.580222	1.1216	0	0	1.52296	0.883728	0.362212	0.346783	0.254559	0.30455	0.243499	0.291945	0.0841147	0.339567	254.616	0.688603	45.1989	42.3296	21.8096	18.1656
ZmMGS2	GRMZM2G080056	GRMZM2G080056_T01	ZmMGS2	male gametophyte-specific2 (mgs2)	Turcich, MP et al. 1993. Plant Mol Biol 23:1061-1065	MAPS	GRMZM2G080056	21.7221	19.1589	0	0	0	0	0	0	0	0	2.1456	3.18788	0	0.561226	0.0326839	0	3.74777	7353.98	1.59158	2.32968	61.3391	1.01388	0.958017
ZmCBP4	GRMZM2G312827	GRMZM2G312827_T01	ZmCBP4.1	calmodulin binding protein4 (cbp4)	Safadi, F et al. 2000. J Biol Chem 275:35457-35470	MAPS	GRMZM2G312827	0.157485	0.153683	0	0	0	0	0	0	0	0	0.0093015	0.0195875	0	0	0	0	0.0600909	22.3891	0	0.0211208	0.266239	0.0238582	0.00819423
	GRMZM2G312827	GRMZM2G312827_T02	ZmCBP4.2	calmodulin binding protein4 (cbp4)		MAPS	GRMZM2G312828	0.157485	0.153683	0	0	0	0	0	0	0	0	0.0093015	0.0195875	0	0	0	0	0.0600909	22.3891	0	0.0211208	0.266239	0.0238582	0.00819423
ZmC5	GRMZM2G125356	GRMZM2G125356_T01	ZmC5	pectin methylesterase1 (pme1)	Wakeley, PR et al. 1998. Plant Mol Biol 37:187-192	MAPS	GRMZM2G125356	16.1163	14.0362	0	0	0	0	0	0.031973	0	0	1.66173	2.52424	0	0	0	0	2.47014	5414.45	1.01728	1.87052	48.5093	0.563495	0.680779
Zea mI	GRMZM2G072886	GRMZM2G072886_T01	Zea mI.1	lo1 pI allergen homolog1 (lop1)	Broadwater, AH et al. 1993. Gene 131:227-230	MAPS	GRMZM2G072886	11.9155	9.59907	0	0	0	0	0	0	0.0284056	0	1.03069	1.50446	0	0	0	0	1.77262	3023.03	0.763453	1.05792	28.6781	0.357778	0.31942
	GRMZM2G072886	GRMZM2G072886_T02	Zea mI.2	lo1 pI allergen homolog1 (lop1)		MAPS	GRMZM2G072887	11.9155	9.59907	0	0	0	0	0	0	0.0284056	0	1.03069	1.50446	0	0	0	0	1.77262	3023.03	0.763453	1.05792	28.6781	0.357778	0.31942
PG47***	GRMZM2G418644	GRMZM2G418644_T01	PGL9	pgl9 - exopolygalacturonase9 (chr6)	Allen et al. 1993.Plant J. 3(2): 261-271	MAPS	GRMZM2G418644	10.86	7.99567	0	0	0	0	0	0	0	0	1.22865	1.84348	0	0	0	0	1.79063	2052.41	1.142	1.45042	12.8224	1.10216	0.665708
PG47***	GRMZM2G454497	GRMZM2G454497_T01	PGL9	pgl9 - exopolygalacturonase9 (chr6)	Allen et al. 1993.Plant J. 3(2): 261-271	MAPS	GRMZM2G418645	10.86	7.99567	0	0	0	0	0	0	0	0	1.22865	1.84348	0	0	0	0	1.79063	2052.41	1.142	1.45042	12.8224	1.10216	0.665708
* ZmC13 has been published in 3 different names: Zmc13 (Hanson et al., 1989), Zmg13 (Guerrero et al.,1990), zm13 (Hamilton et al., 1992; 1998; Heiss et al., 1996)
** ZmADF13 is abundently expressed in anther and highly in pollen, but not specifically; It was found also expressed in roots with transcript of medium level
*** PG47 is a member of the gene family of polygalacturonases (homologous to Zea m 13), a 10-gene cluster located on the chromosome 6: 99.400-99.900 Mb. GRMZM2G418644 was move to Chr6 of RefGen_v5 from Chr10 of RefGen_v3.
The gene cluster includes GRMZM2G418644, GRMZM2G066675, GRMZM2G454608, GRMZM2G320175, GRMZM2G094811, GRMZM2G394259, GRMZM2G058033,GRMZM2G454497, GRMZM2G162384, GRMZM2G306693
Exopolygalacturonase9 (pgl9) was encoded by GRMZM2G418644 and GRMZM2G454497. These two gene sequences match best the sequence of PG47 (Allen et al., 1993)
Guerrero FD, Crossland L, Smutzer GS, Hamilton DA, Mascarenhas JP. Promoter sequences from a maize pollen-specific gene direct tissue-specific transcription in tobacco. Mol Gen Genet. 1990 Nov;224(2):161-8. doi: 10.1007/BF00271548.
Hamilton DA, Roy M, Rueda J, Sindhu RK, Sanford J, Mascarenhas JP. Dissection of a pollen-specific promoter from maize by transient transformation assays.Plant Mol Biol. 1992 Jan;18(2):211-8. doi: 10.1007/BF00034950.
Heiss S, Flicker S, Hamilton DA, Kraft D, Mascarenhas JP, Valenta R. Expression of Zm13, a pollen specific maize protein, in Escherichia coli reveals IgE-binding capacity and allergenic potential.FEBS Lett. 1996 Mar 4;381(3):217-21. doi: 10.1016/0014-5793(96)00108-1.
Hamilton DA, Schwarz YH, Mascarenhas JP. A monocot pollen-specific promoter contains separable pollen-specific and quantitative elements. Plant Mol Biol. 1998 Nov 1;38(4):663-9. doi: 10.1023/a:1006083725102.
