# Supplementary material for: A Rapid Pipeline for Pollen- and Anther-Specific Gene Discovery Based on Transcriptome Profiling Analysis of Maize Tissues
Source: Int J Mol Sci. 2021 Jun 26;22(13):6877. doi: 10.3390/ijms22136877 (PMC8267723; doi:10.3390/ijms22136877)
Supplement: Supplementary file 1 [file ijms-22-06877-s001.zip › Table S8 MAPS promoter.cis-regulatory elements.PlantCare.xlsx]

## Sheet: plantcare cis-elements.MAPS
Table A8 cis-element searched by PlantCare in 2-kb promoters of 618 MAPS
Gene name of the promoter	cis-regulatory element	consensus sequence	location	length	possitive/negative strand of promoter	species	funtion of the cis-regulatory element
GRMZM2G350662_T01	Y-box	TGTGGAGGAGCA	954	11	-	Lemna gibba	?
GRMZM2G043415_T01	Y-box	TGTGGAGGAGCA	194	11	+	Lemna gibba	?
GRMZM2G068745_T01	Y-box	TGTGGAGGAGCA	312	11	+	Lemna gibba	?
GRMZM2G136170_T01	Y-box	TGTGGAGGAGCA	529	11	-	Lemna gibba	?
GRMZM2G158649_T01	Y-box	TGTGGAGGAGCA	537	11	+	Lemna gibba	?
AC189771.3_FGT001	Y-box	TGTGGAGGAGCA	315	11	+	Lemna gibba	?
AC233959.1_FGT006	Y-box	TGTGGAGGAGCA	36	11	-	Lemna gibba	?
GRMZM2G040871_T01	Y-box	TGTGGAGGAGCA	283	11	+	Lemna gibba	?
GRMZM2G048010_T01	Y-box	TGTGGAGGAGCA	1896	11	-	Lemna gibba	?
GRMZM2G164674_T01	plant_AP-2-like	CGACCAGG	1249	8	+	Oryza sativa	?
GRMZM2G503156_T01	plant_AP-2-like	CGACCAGG	1768	8	-	Oryza sativa	?
GRMZM2G015232_T01	plant_AP-2-like	CGACCAGG	963	8	-	Oryza sativa	?
GRMZM2G435684_T01	plant_AP-2-like	CGACCAGG	1191	8	+	Oryza sativa	?
GRMZM2G313909_T01	plant_AP-2-like	CGACCAGG	1849	8	-	Oryza sativa	?
GRMZM2G401874_T01	plant_AP-2-like	CGACCAGG	980	8	+	Oryza sativa	?
GRMZM2G040068_T01	plant_AP-2-like	CGACCAGG	923	8	+	Oryza sativa	?
AC233954.1_FGT004	plant_AP-2-like	CGACCAGG	1665	8	+	Oryza sativa	?
GRMZM2G078886_T01	plant_AP-2-like	CGACCAGG	1044	8	+	Oryza sativa	?
GRMZM2G402027_T01	plant_AP-2-like	CGACCAGG	938	8	+	Oryza sativa	?
GRMZM2G402027_T01	plant_AP-2-like	CGACCAGG	1252	8	+	Oryza sativa	?
GRMZM2G165433_T01	plant_AP-2-like	CGACCAGG	167	8	-	Oryza sativa	?
GRMZM2G426732_T01	plant_AP-2-like	CGACCAGG	55	8	-	Oryza sativa	?
GRMZM2G079661_T01	plant_AP-2-like	CGACCAGG	816	8	+	Oryza sativa	?
GRMZM2G433959_T01	plant_AP-2-like	CGACCAGG	1766	8	-	Oryza sativa	?
GRMZM2G025833_T01	plant_AP-2-like	CGACCAGG	369	8	-	Oryza sativa	?
GRMZM2G092672_T01	plant_AP-2-like	CGACCAGG	1197	8	-	Oryza sativa	?
GRMZM2G138516_T01	plant_AP-2-like	CGACCAGG	1367	8	-	Oryza sativa	?
GRMZM2G302559_T01	plant_AP-2-like	CGACCAGG	1235	8	-	Oryza sativa	?
GRMZM2G383303_T01	plant_AP-2-like	CGACCAGG	73	8	-	Oryza sativa	?
GRMZM2G401179_T01	plant_AP-2-like	CGACCAGG	541	8	+	Oryza sativa	?
GRMZM2G072052_T01	GC-repeat	GGCCTCGCCACG	1968	11	+	Oryza sativa	?
GRMZM2G478929_T01	GC-repeat	GGCCTCGCCACG	173	11	-	Oryza sativa	?
GRMZM2G359879_T01	GC-repeat	GGCCTCGCCACG	827	11	+	Oryza sativa	?
AC197577.2_FGT002	GC-repeat	GGCCTCGCCACG	197	11	+	Oryza sativa	?
GRMZM2G044100_T01	GC-repeat	GGCCTCGCCACG	529	11	-	Oryza sativa	?
GRMZM2G402027_T01	GC-repeat	GGCCTCGCCACG	82	11	-	Oryza sativa	?
GRMZM2G000376_T01	GC-repeat	GGCCTCGCCACG	1463	12	-	Oryza sativa	?
GRMZM2G001924_T01	GC-repeat	GGCCTCGCCACG	1583	11	+	Oryza sativa	?
GRMZM2G343068_T01	GC-repeat	GGCCTCGCCACG	1876	11	+	Oryza sativa	?
GRMZM2G556845_T01	GC-repeat	GGCCTCGCCACG	710	11	+	Oryza sativa	?
GRMZM2G004663_T01	GC-motif	AGCGCGCCG	1955	9	-	Oryza sativa	?
GRMZM2G060400_T01	GC-motif	CGCCGCGCA	174	9	-	Oryza sativa	?
GRMZM2G070961_T01	GC-motif	AGCGCGCCG	976	9	+	Oryza sativa	?
GRMZM2G338735_T01	GC-motif	CGCCGCGCA	1323	9	-	Oryza sativa	?
GRMZM2G443740_T01	GC-motif	CGGCGCCCT	1692	9	+	Oryza sativa	?
GRMZM5G852794_T01	GC-motif	CGGCGCCCT	1991	9	+	Oryza sativa	?
GRMZM2G013967_T01	GC-motif	CGCCGCGCA	1287	9	-	Oryza sativa	?
GRMZM2G018148_T01	GC-motif	CGGCGCCCT	371	9	+	Oryza sativa	?
GRMZM2G138198_T01	GC-motif	CGCCGCGCA	1731	9	+	Oryza sativa	?
GRMZM2G301647_T01	GC-motif	CGCCGCGCA	1459	9	+	Oryza sativa	?
GRMZM2G430755_T01	GC-motif	CGGCGCCCT	1960	9	+	Oryza sativa	?
GRMZM2G570768_T01	GC-motif	CGCCGCGCA	1839	9	+	Oryza sativa	?
GRMZM2G043477_T01	GC-motif	AGCGCGCCG	1952	9	+	Oryza sativa	?
GRMZM2G106899_T01	GC-motif	CGGCGCCCT	482	9	+	Oryza sativa	?
GRMZM2G336678_T01	GC-motif	CGCCGCGCA	1174	9	-	Oryza sativa	?
GRMZM2G414696_T01	GC-motif	AGCGCGCCG	818	9	+	Oryza sativa	?
GRMZM5G818812_T01	GC-motif	CGCCGCGCA	1851	9	-	Oryza sativa	?
GRMZM2G036288_T01	GC-motif	CGGCGCCCT	1494	9	+	Oryza sativa	?
GRMZM2G165433_T01	GC-motif	CGCCGCGCA	881	9	+	Oryza sativa	?
GRMZM2G045278_T01	GC-motif	CGCCGCGCA	1720	9	-	Oryza sativa	?
GRMZM2G322866_T01	GC-motif	CGCCGCGCA	1387	9	-	Oryza sativa	?
GRMZM2G056221_T01	GC-motif	CGGCGCCCT	503	9	+	Oryza sativa	?
GRMZM2G136121_T01	GC-motif	CGGCGCCCT	1450	9	-	Oryza sativa	?
GRMZM2G404237_T01	GC-motif	CGCCGCGCA	1939	9	-	Oryza sativa	?
GRMZM2G077828_T01	GC-motif	AGCGCGCCG	1943	9	-	Oryza sativa	?
GRMZM2G127984_T01	GC-motif	CGCCGCGCA	1939	9	+	Oryza sativa	?
GRMZM2G302559_T01	GC-motif	CGGCGCCCT	1100	9	-	Oryza sativa	?
GRMZM2G060400_T01	Unnamed__1	GAATTTAATTAA	1423	11	-	Glycine max	60K protein binding site
GRMZM2G071327_T01	Unnamed__1	GAATTTAATTAA	225	11	+	Glycine max	60K protein binding site
GRMZM2G020915_T01	Unnamed__1	GAATTTAATTAA	1065	11	-	Glycine max	60K protein binding site
GRMZM2G173289_T01	Unnamed__1	GAATTTAATTAA	1936	11	+	Glycine max	60K protein binding site
GRMZM2G312301_T01	Unnamed__1	GAATTTAATTAA	195	11	+	Glycine max	60K protein binding site
GRMZM2G319875_T01	Unnamed__1	GAATTTAATTAA	1397	11	-	Glycine max	60K protein binding site
GRMZM2G319875_T01	Unnamed__1	GAATTTAATTAA	1507	11	+	Glycine max	60K protein binding site
GRMZM2G319875_T01	Unnamed__1	GAATTTAATTAA	1511	11	-	Glycine max	60K protein binding site
GRMZM2G389789_T01	Unnamed__1	GAATTTAATTAA	633	11	+	Glycine max	60K protein binding site
GRMZM2G472311_T01	Unnamed__1	GAATTTAATTAA	1525	11	+	Glycine max	60K protein binding site
GRMZM5G855396_T01	Unnamed__1	GAATTTAATTAA	1754	11	-	Glycine max	60K protein binding site
GRMZM2G022363_T01	Unnamed__1	GAATTTAATTAA	1846	11	+	Glycine max	60K protein binding site
GRMZM2G382557_T01	Unnamed__1	GAATTTAATTAA	1612	11	-	Glycine max	60K protein binding site
GRMZM2G047699_T01	Unnamed__1	GAATTTAATTAA	1241	11	+	Glycine max	60K protein binding site
GRMZM2G120414_T01	Unnamed__1	GAATTTAATTAA	1914	11	+	Glycine max	60K protein binding site
GRMZM2G001924_T01	Unnamed__1	GAATTTAATTAA	1369	11	+	Glycine max	60K protein binding site
GRMZM2G001924_T01	Unnamed__1	GAATTTAATTAA	1373	11	-	Glycine max	60K protein binding site
GRMZM2G334225_T01	Unnamed__1	GAATTTAATTAA	395	11	-	Glycine max	60K protein binding site
GRMZM2G323558_T01	Unnamed__1	GAATTTAATTAA	861	11	+	Glycine max	60K protein binding site
GRMZM2G439306_T01	Unnamed__1	GAATTTAATTAA	830	11	+	Glycine max	60K protein binding site
AC233959.1_FGT006	Unnamed__1	GAATTTAATTAA	1631	11	-	Glycine max	60K protein binding site
GRMZM2G008047_T01	Unnamed__1	GAATTTAATTAA	1863	11	-	Glycine max	60K protein binding site
GRMZM2G089409_T01	Unnamed__1	GAATTTAATTAA	1974	11	+	Glycine max	60K protein binding site
AC212769.3_FGT004	Unnamed__1	GAATTTAATTAA	1598	11	-	Glycine max	60K protein binding site
AC212769.3_FGT004	Unnamed__1	GAATTTAATTAA	1856	11	-	Glycine max	60K protein binding site
AC203535.4_FGT006	TGA-element	AACGAC	683	6	+	Brassica oleracea	auxin-responsive element
GRMZM2G003838_T01	TGA-element	AACGAC	416	6	+	Brassica oleracea	auxin-responsive element
GRMZM2G007685_T01	TGA-element	AACGAC	1702	6	+	Brassica oleracea	auxin-responsive element
GRMZM2G026568_T01	TGA-element	AACGAC	1461	6	+	Brassica oleracea	auxin-responsive element
GRMZM2G042421_T01	TGA-element	AACGAC	196	6	+	Brassica oleracea	auxin-responsive element
GRMZM2G042421_T01	TGA-element	AACGAC	718	6	+	Brassica oleracea	auxin-responsive element
GRMZM2G060400_T01	TGA-element	AACGAC	449	6	-	Brassica oleracea	auxin-responsive element
GRMZM2G060967_T01	TGA-element	AACGAC	1599	6	-	Brassica oleracea	auxin-responsive element
GRMZM2G070961_T01	TGA-element	AACGAC	807	6	-	Brassica oleracea	auxin-responsive element
GRMZM2G070961_T01	TGA-element	AACGAC	1880	6	+	Brassica oleracea	auxin-responsive element
GRMZM2G088371_T01	TGA-element	AACGAC	1458	6	-	Brassica oleracea	auxin-responsive element
GRMZM2G088371_T01	TGA-element	AACGAC	1623	6	-	Brassica oleracea	auxin-responsive element
GRMZM2G091338_T01	TGA-element	AACGAC	553	6	+	Brassica oleracea	auxin-responsive element
GRMZM2G091338_T01	TGA-element	AACGAC	1958	6	+	Brassica oleracea	auxin-responsive element
GRMZM2G098099_T01	TGA-element	AACGAC	1625	6	+	Brassica oleracea	auxin-responsive element
GRMZM2G122230_T01	TGA-element	AACGAC	956	6	+	Brassica oleracea	auxin-responsive element
GRMZM2G122230_T01	TGA-element	AACGAC	1635	6	-	Brassica oleracea	auxin-responsive element
GRMZM2G136710_T01	TGA-element	AACGAC	608	6	-	Brassica oleracea	auxin-responsive element
GRMZM2G136710_T01	TGA-element	AACGAC	1942	6	-	Brassica oleracea	auxin-responsive element
GRMZM2G164674_T01	TGA-element	AACGAC	677	6	-	Brassica oleracea	auxin-responsive element
GRMZM2G164674_T01	TGA-element	AACGAC	1247	6	+	Brassica oleracea	auxin-responsive element
GRMZM2G164674_T01	TGA-element	AACGAC	1820	6	+	Brassica oleracea	auxin-responsive element
GRMZM2G309479_T01	TGA-element	AACGAC	686	6	+	Brassica oleracea	auxin-responsive element
GRMZM2G309479_T01	TGA-element	AACGAC	1005	6	+	Brassica oleracea	auxin-responsive element
GRMZM2G309479_T01	TGA-element	AACGAC	1024	6	-	Brassica oleracea	auxin-responsive element
GRMZM2G309479_T01	TGA-element	AACGAC	1472	6	-	Brassica oleracea	auxin-responsive element
GRMZM2G327357_T01	TGA-element	AACGAC	225	6	+	Brassica oleracea	auxin-responsive element
GRMZM2G327357_T01	TGA-element	AACGAC	719	6	+	Brassica oleracea	auxin-responsive element
GRMZM2G338735_T01	TGA-element	AACGAC	645	6	+	Brassica oleracea	auxin-responsive element
GRMZM2G378547_T01	TGA-element	AACGAC	536	6	-	Brassica oleracea	auxin-responsive element
GRMZM2G435756_T01	TGA-element	AACGAC	1157	6	-	Brassica oleracea	auxin-responsive element
GRMZM2G437509_T01	TGA-element	AACGAC	834	6	-	Brassica oleracea	auxin-responsive element
GRMZM2G437509_T01	TGA-element	AACGAC	1872	6	-	Brassica oleracea	auxin-responsive element
GRMZM2G503156_T01	TGA-element	AACGAC	151	6	-	Brassica oleracea	auxin-responsive element
GRMZM2G503156_T01	TGA-element	AACGAC	451	6	+	Brassica oleracea	auxin-responsive element
GRMZM5G841015_T01	TGA-element	AACGAC	91	6	-	Brassica oleracea	auxin-responsive element
GRMZM5G842502_T01	TGA-element	AACGAC	156	6	-	Brassica oleracea	auxin-responsive element
GRMZM2G004408_T01	TGA-element	AACGAC	1877	6	+	Brassica oleracea	auxin-responsive element
GRMZM2G012328_T01	TGA-element	AACGAC	1313	6	-	Brassica oleracea	auxin-responsive element
GRMZM2G015395_T01	TGA-element	AACGAC	333	6	+	Brassica oleracea	auxin-responsive element
GRMZM2G015395_T01	TGA-element	AACGAC	404	6	-	Brassica oleracea	auxin-responsive element
GRMZM2G024495_T01	TGA-element	AACGAC	473	6	-	Brassica oleracea	auxin-responsive element
GRMZM2G031329_T01	TGA-element	AACGAC	1409	6	+	Brassica oleracea	auxin-responsive element
GRMZM2G031329_T01	TGA-element	AACGAC	1509	6	-	Brassica oleracea	auxin-responsive element
GRMZM2G044884_T01	TGA-element	AACGAC	254	6	-	Brassica oleracea	auxin-responsive element
GRMZM2G044884_T01	TGA-element	AACGAC	1283	6	+	Brassica oleracea	auxin-responsive element
GRMZM2G045106_T01	TGA-element	AACGAC	955	6	+	Brassica oleracea	auxin-responsive element
GRMZM2G047632_T01	TGA-element	AACGAC	757	6	+	Brassica oleracea	auxin-responsive element
GRMZM2G047632_T01	TGA-element	AACGAC	1138	6	+	Brassica oleracea	auxin-responsive element
GRMZM2G082612_T01	TGA-element	AACGAC	1033	6	-	Brassica oleracea	auxin-responsive element
GRMZM2G105137_T01	TGA-element	AACGAC	978	6	+	Brassica oleracea	auxin-responsive element
GRMZM2G108777_T01	TGA-element	AACGAC	1055	6	-	Brassica oleracea	auxin-responsive element
GRMZM2G108777_T01	TGA-element	AACGAC	1372	6	-	Brassica oleracea	auxin-responsive element
GRMZM2G158721_T01	TGA-element	AACGAC	607	6	+	Brassica oleracea	auxin-responsive element
GRMZM2G158721_T01	TGA-element	AACGAC	730	6	+	Brassica oleracea	auxin-responsive element
GRMZM2G158721_T01	TGA-element	AACGAC	758	6	+	Brassica oleracea	auxin-responsive element
GRMZM2G158721_T01	TGA-element	AACGAC	1121	6	-	Brassica oleracea	auxin-responsive element
GRMZM2G166661_T01	TGA-element	AACGAC	1893	6	+	Brassica oleracea	auxin-responsive element
GRMZM2G173419_T01	TGA-element	AACGAC	1538	6	-	Brassica oleracea	auxin-responsive element
GRMZM2G309048_T01	TGA-element	AACGAC	736	6	+	Brassica oleracea	auxin-responsive element
GRMZM2G309048_T01	TGA-element	AACGAC	979	6	+	Brassica oleracea	auxin-responsive element
GRMZM2G433847_T01	TGA-element	AACGAC	465	6	-	Brassica oleracea	auxin-responsive element
GRMZM2G455491_T01	TGA-element	AACGAC	694	6	+	Brassica oleracea	auxin-responsive element
GRMZM2G702996_T01	TGA-element	AACGAC	724	6	+	Brassica oleracea	auxin-responsive element
GRMZM2G703158_T01	TGA-element	AACGAC	1416	6	+	Brassica oleracea	auxin-responsive element
GRMZM2G703173_T01	TGA-element	AACGAC	1298	6	+	Brassica oleracea	auxin-responsive element
GRMZM5G836990_T01	TGA-element	AACGAC	1660	6	-	Brassica oleracea	auxin-responsive element
GRMZM2G013967_T01	TGA-element	AACGAC	740	6	-	Brassica oleracea	auxin-responsive element
GRMZM2G014463_T01	TGA-element	AACGAC	1111	6	-	Brassica oleracea	auxin-responsive element
GRMZM2G016259_T01	TGA-element	AACGAC	1829	6	+	Brassica oleracea	auxin-responsive element
GRMZM2G020915_T01	TGA-element	AACGAC	119	6	+	Brassica oleracea	auxin-responsive element
GRMZM2G020915_T01	TGA-element	AACGAC	271	6	+	Brassica oleracea	auxin-responsive element
GRMZM2G021889_T01	TGA-element	AACGAC	1067	6	-	Brassica oleracea	auxin-responsive element
GRMZM2G030265_T01	TGA-element	AACGAC	73	6	-	Brassica oleracea	auxin-responsive element
GRMZM2G030265_T01	TGA-element	AACGAC	571	6	-	Brassica oleracea	auxin-responsive element
GRMZM2G030265_T01	TGA-element	AACGAC	1648	6	+	Brassica oleracea	auxin-responsive element
GRMZM2G036832_T01	TGA-element	AACGAC	749	6	-	Brassica oleracea	auxin-responsive element
GRMZM2G036832_T01	TGA-element	AACGAC	1065	6	+	Brassica oleracea	auxin-responsive element
GRMZM2G065012_T01	TGA-element	AACGAC	653	6	+	Brassica oleracea	auxin-responsive element
GRMZM2G065012_T01	TGA-element	AACGAC	740	6	+	Brassica oleracea	auxin-responsive element
GRMZM2G098744_T01	TGA-element	AACGAC	320	6	-	Brassica oleracea	auxin-responsive element
GRMZM2G105933_T01	TGA-element	AACGAC	759	6	-	Brassica oleracea	auxin-responsive element
GRMZM2G108624_T01	TGA-element	AACGAC	1736	6	+	Brassica oleracea	auxin-responsive element
GRMZM2G121631_T01	TGA-element	AACGAC	759	6	-	Brassica oleracea	auxin-responsive element
GRMZM2G122873_T01	TGA-element	AACGAC	221	6	-	Brassica oleracea	auxin-responsive element
GRMZM2G141034_T01	TGA-element	AACGAC	872	6	-	Brassica oleracea	auxin-responsive element
GRMZM2G141034_T01	TGA-element	AACGAC	1577	6	+	Brassica oleracea	auxin-responsive element
GRMZM2G150350_T01	TGA-element	AACGAC	1986	6	+	Brassica oleracea	auxin-responsive element
GRMZM2G158593_T01	TGA-element	AACGAC	777	6	-	Brassica oleracea	auxin-responsive element
GRMZM2G173289_T01	TGA-element	AACGAC	65	6	-	Brassica oleracea	auxin-responsive element
GRMZM2G319875_T01	TGA-element	AACGAC	164	6	+	Brassica oleracea	auxin-responsive element
GRMZM2G319875_T01	TGA-element	AACGAC	178	6	-	Brassica oleracea	auxin-responsive element
GRMZM2G347047_T01	TGA-element	AACGAC	1640	6	-	Brassica oleracea	auxin-responsive element
GRMZM2G347047_T01	TGA-element	AACGAC	1765	6	+	Brassica oleracea	auxin-responsive element
GRMZM2G359746_T01	TGA-element	AACGAC	1620	6	-	Brassica oleracea	auxin-responsive element
GRMZM2G365815_T01	TGA-element	AACGAC	1533	6	-	Brassica oleracea	auxin-responsive element
GRMZM2G365815_T01	TGA-element	AACGAC	1666	6	+	Brassica oleracea	auxin-responsive element
GRMZM2G389789_T01	TGA-element	AACGAC	336	6	-	Brassica oleracea	auxin-responsive element
GRMZM2G389789_T01	TGA-element	AACGAC	585	6	-	Brassica oleracea	auxin-responsive element
GRMZM2G414304_T01	TGA-element	AACGAC	368	6	+	Brassica oleracea	auxin-responsive element
GRMZM2G419209_T01	TGA-element	AACGAC	969	6	-	Brassica oleracea	auxin-responsive element
GRMZM2G435684_T01	TGA-element	AACGAC	493	6	+	Brassica oleracea	auxin-responsive element
GRMZM2G472311_T01	TGA-element	AACGAC	1654	6	+	Brassica oleracea	auxin-responsive element
GRMZM5G804160_T01	TGA-element	AACGAC	485	6	-	Brassica oleracea	auxin-responsive element
GRMZM5G804160_T01	TGA-element	AACGAC	1873	6	-	Brassica oleracea	auxin-responsive element
GRMZM5G861442_T01	TGA-element	AACGAC	1304	6	-	Brassica oleracea	auxin-responsive element
GRMZM2G001116_T01	TGA-element	AACGAC	312	6	-	Brassica oleracea	auxin-responsive element
GRMZM2G043575_T01	TGA-element	AACGAC	1426	6	-	Brassica oleracea	auxin-responsive element
GRMZM2G048635_T01	TGA-element	AACGAC	614	6	-	Brassica oleracea	auxin-responsive element
GRMZM2G048635_T01	TGA-element	AACGAC	1807	6	-	Brassica oleracea	auxin-responsive element
GRMZM2G053749_T01	TGA-element	AACGAC	285	6	-	Brassica oleracea	auxin-responsive element
GRMZM2G060732_T01	TGA-element	AACGAC	620	6	+	Brassica oleracea	auxin-responsive element
GRMZM2G060732_T01	TGA-element	AACGAC	1408	6	+	Brassica oleracea	auxin-responsive element
GRMZM2G066304_T01	TGA-element	AACGAC	1552	6	+	Brassica oleracea	auxin-responsive element
GRMZM2G073492_T01	TGA-element	AACGAC	1888	6	+	Brassica oleracea	auxin-responsive element
GRMZM2G100313_T01	TGA-element	AACGAC	283	6	+	Brassica oleracea	auxin-responsive element
GRMZM2G100313_T01	TGA-element	AACGAC	1461	6	-	Brassica oleracea	auxin-responsive element
GRMZM2G106136_T01	TGA-element	AACGAC	1951	6	-	Brassica oleracea	auxin-responsive element
GRMZM2G138198_T01	TGA-element	AACGAC	177	6	-	Brassica oleracea	auxin-responsive element
GRMZM2G138198_T01	TGA-element	AACGAC	600	6	+	Brassica oleracea	auxin-responsive element
GRMZM2G138198_T01	TGA-element	AACGAC	1229	6	+	Brassica oleracea	auxin-responsive element
GRMZM2G139431_T01	TGA-element	AACGAC	955	6	-	Brassica oleracea	auxin-responsive element
GRMZM2G139513_T01	TGA-element	AACGAC	959	6	-	Brassica oleracea	auxin-responsive element
GRMZM2G148374_T01	TGA-element	AACGAC	81	6	-	Brassica oleracea	auxin-responsive element
GRMZM2G148374_T01	TGA-element	AACGAC	1994	6	+	Brassica oleracea	auxin-responsive element
GRMZM2G167149_T01	TGA-element	AACGAC	223	6	+	Brassica oleracea	auxin-responsive element
GRMZM2G172081_T01	TGA-element	AACGAC	1606	6	+	Brassica oleracea	auxin-responsive element
GRMZM2G332660_T01	TGA-element	AACGAC	1172	6	-	Brassica oleracea	auxin-responsive element
GRMZM2G342691_T01	TGA-element	AACGAC	1941	6	-	Brassica oleracea	auxin-responsive element
GRMZM2G353659_T01	TGA-element	AACGAC	138	6	+	Brassica oleracea	auxin-responsive element
GRMZM2G369432_T01	TGA-element	AACGAC	1801	6	+	Brassica oleracea	auxin-responsive element
GRMZM2G399421_T01	TGA-element	AACGAC	1251	6	-	Brassica oleracea	auxin-responsive element
GRMZM2G463471_T01	TGA-element	AACGAC	1410	6	+	Brassica oleracea	auxin-responsive element
GRMZM2G508931_T01	TGA-element	AACGAC	1864	6	+	Brassica oleracea	auxin-responsive element
GRMZM2G570768_T01	TGA-element	AACGAC	927	6	-	Brassica oleracea	auxin-responsive element
GRMZM2G570768_T01	TGA-element	AACGAC	1245	6	+	Brassica oleracea	auxin-responsive element
GRMZM5G808290_T01	TGA-element	AACGAC	328	6	-	Brassica oleracea	auxin-responsive element
GRMZM2G026737_T01	TGA-element	AACGAC	423	6	+	Brassica oleracea	auxin-responsive element
GRMZM2G026737_T01	TGA-element	AACGAC	1960	6	-	Brassica oleracea	auxin-responsive element
GRMZM2G043141_T01	TGA-element	AACGAC	597	6	+	Brassica oleracea	auxin-responsive element
GRMZM2G043141_T01	TGA-element	AACGAC	1900	6	-	Brassica oleracea	auxin-responsive element
GRMZM2G043477_T01	TGA-element	AACGAC	95	6	+	Brassica oleracea	auxin-responsive element
GRMZM2G043477_T01	TGA-element	AACGAC	526	6	+	Brassica oleracea	auxin-responsive element
GRMZM2G043477_T01	TGA-element	AACGAC	1735	6	-	Brassica oleracea	auxin-responsive element
GRMZM2G058244_T01	TGA-element	AACGAC	1404	6	-	Brassica oleracea	auxin-responsive element
GRMZM2G072292_T01	TGA-element	AACGAC	1427	6	-	Brassica oleracea	auxin-responsive element
GRMZM2G072292_T01	TGA-element	AACGAC	1900	6	-	Brassica oleracea	auxin-responsive element
GRMZM2G095915_T01	TGA-element	AACGAC	307	6	-	Brassica oleracea	auxin-responsive element
GRMZM2G108576_T01	TGA-element	AACGAC	265	6	-	Brassica oleracea	auxin-responsive element
GRMZM2G108576_T01	TGA-element	AACGAC	1398	6	+	Brassica oleracea	auxin-responsive element
GRMZM2G122816_T01	TGA-element	AACGAC	419	6	+	Brassica oleracea	auxin-responsive element
GRMZM2G136313_T01	TGA-element	AACGAC	1688	6	+	Brassica oleracea	auxin-responsive element
GRMZM2G139355_T01	TGA-element	AACGAC	916	6	-	Brassica oleracea	auxin-responsive element
GRMZM2G160201_T01	TGA-element	AACGAC	1201	6	+	Brassica oleracea	auxin-responsive element
GRMZM2G160201_T01	TGA-element	AACGAC	1291	6	+	Brassica oleracea	auxin-responsive element
GRMZM2G165413_T01	TGA-element	AACGAC	716	6	+	Brassica oleracea	auxin-responsive element
GRMZM2G174650_T01	TGA-element	AACGAC	1290	6	+	Brassica oleracea	auxin-responsive element
GRMZM2G314292_T01	TGA-element	AACGAC	1437	6	-	Brassica oleracea	auxin-responsive element
GRMZM2G321870_T01	TGA-element	AACGAC	1704	6	-	Brassica oleracea	auxin-responsive element
GRMZM2G321978_T01	TGA-element	AACGAC	1262	6	-	Brassica oleracea	auxin-responsive element
GRMZM2G353497_T01	TGA-element	AACGAC	1797	6	-	Brassica oleracea	auxin-responsive element
GRMZM2G413154_T01	TGA-element	AACGAC	716	6	+	Brassica oleracea	auxin-responsive element
GRMZM2G445296_T01	TGA-element	AACGAC	1551	6	-	Brassica oleracea	auxin-responsive element
GRMZM2G445296_T01	TGA-element	AACGAC	1863	6	-	Brassica oleracea	auxin-responsive element
GRMZM2G557123_T01	TGA-element	AACGAC	1524	6	+	Brassica oleracea	auxin-responsive element
GRMZM2G557123_T01	TGA-element	AACGAC	1546	6	+	Brassica oleracea	auxin-responsive element
GRMZM5G809243_T01	TGA-element	AACGAC	1823	6	+	Brassica oleracea	auxin-responsive element
GRMZM5G852097_T01	TGA-element	AACGAC	1850	6	+	Brassica oleracea	auxin-responsive element
GRMZM5G855396_T01	TGA-element	AACGAC	512	6	-	Brassica oleracea	auxin-responsive element
GRMZM5G855396_T01	TGA-element	AACGAC	1640	6	+	Brassica oleracea	auxin-responsive element
AC203262.3_FGT002	TGA-element	AACGAC	1841	6	+	Brassica oleracea	auxin-responsive element
GRMZM2G028247_T01	TGA-element	AACGAC	1671	6	+	Brassica oleracea	auxin-responsive element
GRMZM2G037690_T01	TGA-element	AACGAC	1933	6	-	Brassica oleracea	auxin-responsive element
GRMZM2G037912_T01	TGA-element	AACGAC	1982	6	-	Brassica oleracea	auxin-responsive element
GRMZM2G043415_T01	TGA-element	AACGAC	209	6	-	Brassica oleracea	auxin-responsive element
GRMZM2G043415_T01	TGA-element	AACGAC	1742	6	+	Brassica oleracea	auxin-responsive element
GRMZM2G062996_T01	TGA-element	AACGAC	656	6	-	Brassica oleracea	auxin-responsive element
GRMZM2G062996_T01	TGA-element	AACGAC	1861	6	-	Brassica oleracea	auxin-responsive element
GRMZM2G073155_T01	TGA-element	AACGAC	977	6	-	Brassica oleracea	auxin-responsive element
GRMZM2G074356_T01	TGA-element	AACGAC	1681	6	+	Brassica oleracea	auxin-responsive element
GRMZM2G107162_T01	TGA-element	AACGAC	1032	6	-	Brassica oleracea	auxin-responsive element
GRMZM2G131629_T01	TGA-element	AACGAC	428	6	-	Brassica oleracea	auxin-responsive element
GRMZM2G133555_T01	TGA-element	AACGAC	1531	6	+	Brassica oleracea	auxin-responsive element
GRMZM2G170839_T01	TGA-element	AACGAC	1131	6	+	Brassica oleracea	auxin-responsive element
GRMZM2G336678_T01	TGA-element	AACGAC	424	6	+	Brassica oleracea	auxin-responsive element
GRMZM2G383497_T01	TGA-element	AACGAC	57	6	-	Brassica oleracea	auxin-responsive element
GRMZM2G452150_T01	TGA-element	AACGAC	242	6	-	Brassica oleracea	auxin-responsive element
GRMZM2G471240_T01	TGA-element	AACGAC	568	6	+	Brassica oleracea	auxin-responsive element
GRMZM2G471240_T01	TGA-element	AACGAC	1423	6	+	Brassica oleracea	auxin-responsive element
GRMZM5G894862_T01	TGA-element	AACGAC	561	6	-	Brassica oleracea	auxin-responsive element
GRMZM2G004354_T01	TGA-element	AACGAC	267	6	+	Brassica oleracea	auxin-responsive element
GRMZM2G010319_T01	TGA-element	AACGAC	1310	6	+	Brassica oleracea	auxin-responsive element
GRMZM2G018366_T01	TGA-element	AACGAC	73	6	+	Brassica oleracea	auxin-responsive element
GRMZM2G018366_T01	TGA-element	AACGAC	96	6	-	Brassica oleracea	auxin-responsive element
GRMZM2G018366_T01	TGA-element	AACGAC	1602	6	+	Brassica oleracea	auxin-responsive element
GRMZM2G018366_T01	TGA-element	AACGAC	1608	6	+	Brassica oleracea	auxin-responsive element
GRMZM2G019328_T01	TGA-element	AACGAC	1313	6	-	Brassica oleracea	auxin-responsive element
GRMZM2G029249_T01	TGA-element	AACGAC	1124	6	+	Brassica oleracea	auxin-responsive element
GRMZM2G047699_T01	TGA-element	AACGAC	191	6	-	Brassica oleracea	auxin-responsive element
GRMZM2G047699_T01	TGA-element	AACGAC	298	6	-	Brassica oleracea	auxin-responsive element
GRMZM2G047699_T01	TGA-element	AACGAC	328	6	+	Brassica oleracea	auxin-responsive element
GRMZM2G047699_T01	TGA-element	AACGAC	1326	6	-	Brassica oleracea	auxin-responsive element
GRMZM2G047699_T01	TGA-element	AACGAC	1475	6	-	Brassica oleracea	auxin-responsive element
GRMZM2G048172_T01	TGA-element	AACGAC	1191	6	-	Brassica oleracea	auxin-responsive element
GRMZM2G078804_T01	TGA-element	AACGAC	1865	6	-	Brassica oleracea	auxin-responsive element
GRMZM2G078886_T01	TGA-element	AACGAC	108	6	+	Brassica oleracea	auxin-responsive element
GRMZM2G078886_T01	TGA-element	AACGAC	1042	6	+	Brassica oleracea	auxin-responsive element
GRMZM2G079499_T01	TGA-element	AACGAC	729	6	-	Brassica oleracea	auxin-responsive element
GRMZM2G105219_T01	TGA-element	AACGAC	379	6	-	Brassica oleracea	auxin-responsive element
GRMZM2G112984_T01	TGA-element	AACGAC	1386	6	-	Brassica oleracea	auxin-responsive element
GRMZM2G117603_T01	TGA-element	AACGAC	632	6	+	Brassica oleracea	auxin-responsive element
GRMZM2G117603_T01	TGA-element	AACGAC	1611	6	+	Brassica oleracea	auxin-responsive element
GRMZM2G133129_T01	TGA-element	AACGAC	392	6	-	Brassica oleracea	auxin-responsive element
GRMZM2G133129_T01	TGA-element	AACGAC	1907	6	+	Brassica oleracea	auxin-responsive element
GRMZM2G139223_T01	TGA-element	AACGAC	1151	6	-	Brassica oleracea	auxin-responsive element
GRMZM2G139223_T01	TGA-element	AACGAC	1472	6	-	Brassica oleracea	auxin-responsive element
GRMZM2G163095_T01	TGA-element	AACGAC	372	6	+	Brassica oleracea	auxin-responsive element
GRMZM2G174625_T01	TGA-element	AACGAC	1969	6	+	Brassica oleracea	auxin-responsive element
GRMZM2G333079_T01	TGA-element	AACGAC	718	6	-	Brassica oleracea	auxin-responsive element
GRMZM2G390896_T01	TGA-element	AACGAC	934	6	-	Brassica oleracea	auxin-responsive element
GRMZM2G397242_T01	TGA-element	AACGAC	1650	6	+	Brassica oleracea	auxin-responsive element
GRMZM2G414696_T01	TGA-element	AACGAC	288	6	-	Brassica oleracea	auxin-responsive element
GRMZM2G466667_T01	TGA-element	AACGAC	188	6	+	Brassica oleracea	auxin-responsive element
GRMZM2G005798_T01	TGA-element	AACGAC	1762	6	-	Brassica oleracea	auxin-responsive element
GRMZM2G007074_T01	TGA-element	AACGAC	1389	6	+	Brassica oleracea	auxin-responsive element
GRMZM2G007074_T01	TGA-element	AACGAC	1443	6	+	Brassica oleracea	auxin-responsive element
GRMZM2G007074_T01	TGA-element	AACGAC	1763	6	+	Brassica oleracea	auxin-responsive element
GRMZM2G007074_T01	TGA-element	AACGAC	1861	6	+	Brassica oleracea	auxin-responsive element
GRMZM2G008622_T01	TGA-element	AACGAC	914	6	+	Brassica oleracea	auxin-responsive element
GRMZM2G024887_T01	TGA-element	AACGAC	826	6	+	Brassica oleracea	auxin-responsive element
GRMZM2G035839_T01	TGA-element	AACGAC	496	6	+	Brassica oleracea	auxin-responsive element
GRMZM2G044100_T01	TGA-element	AACGAC	996	6	-	Brassica oleracea	auxin-responsive element
GRMZM2G062811_T01	TGA-element	AACGAC	1524	6	+	Brassica oleracea	auxin-responsive element
GRMZM2G062811_T01	TGA-element	AACGAC	1916	6	+	Brassica oleracea	auxin-responsive element
GRMZM2G063435_T01	TGA-element	AACGAC	1055	6	+	Brassica oleracea	auxin-responsive element
GRMZM2G068745_T01	TGA-element	AACGAC	763	6	+	Brassica oleracea	auxin-responsive element
GRMZM2G075100_T01	TGA-element	AACGAC	74	6	-	Brassica oleracea	auxin-responsive element
GRMZM2G075100_T01	TGA-element	AACGAC	559	6	+	Brassica oleracea	auxin-responsive element
GRMZM2G133588_T01	TGA-element	AACGAC	255	6	+	Brassica oleracea	auxin-responsive element
GRMZM2G146573_T01	TGA-element	AACGAC	799	6	-	Brassica oleracea	auxin-responsive element
GRMZM2G174565_T01	TGA-element	AACGAC	900	6	+	Brassica oleracea	auxin-responsive element
GRMZM2G300969_T01	TGA-element	AACGAC	1478	6	+	Brassica oleracea	auxin-responsive element
GRMZM2G300969_T01	TGA-element	AACGAC	1847	6	+	Brassica oleracea	auxin-responsive element
GRMZM2G314663_T01	TGA-element	AACGAC	577	6	+	Brassica oleracea	auxin-responsive element
GRMZM2G314663_T01	TGA-element	AACGAC	1867	6	-	Brassica oleracea	auxin-responsive element
GRMZM2G319435_T01	TGA-element	AACGAC	1945	6	+	Brassica oleracea	auxin-responsive element
GRMZM2G323418_T01	TGA-element	AACGAC	1777	6	+	Brassica oleracea	auxin-responsive element
GRMZM2G329584_T01	TGA-element	AACGAC	1466	6	-	Brassica oleracea	auxin-responsive element
GRMZM2G349376_T01	TGA-element	AACGAC	1488	6	+	Brassica oleracea	auxin-responsive element
GRMZM2G455568_T01	TGA-element	AACGAC	612	6	+	Brassica oleracea	auxin-responsive element
GRMZM2G455568_T01	TGA-element	AACGAC	698	6	-	Brassica oleracea	auxin-responsive element
GRMZM2G455568_T01	TGA-element	AACGAC	1022	6	-	Brassica oleracea	auxin-responsive element
GRMZM2G455568_T01	TGA-element	AACGAC	1298	6	-	Brassica oleracea	auxin-responsive element
GRMZM5G823111_T01	TGA-element	AACGAC	364	6	+	Brassica oleracea	auxin-responsive element
GRMZM5G823111_T01	TGA-element	AACGAC	1377	6	+	Brassica oleracea	auxin-responsive element
GRMZM5G823111_T01	TGA-element	AACGAC	1417	6	+	Brassica oleracea	auxin-responsive element
GRMZM5G856180_T01	TGA-element	AACGAC	150	6	-	Brassica oleracea	auxin-responsive element
GRMZM5G856180_T01	TGA-element	AACGAC	1754	6	+	Brassica oleracea	auxin-responsive element
GRMZM2G014551_T01	TGA-element	AACGAC	1044	6	-	Brassica oleracea	auxin-responsive element
GRMZM2G014551_T01	TGA-element	AACGAC	1160	6	+	Brassica oleracea	auxin-responsive element
GRMZM2G028643_T01	TGA-element	AACGAC	818	6	-	Brassica oleracea	auxin-responsive element
GRMZM2G028643_T01	TGA-element	AACGAC	859	6	-	Brassica oleracea	auxin-responsive element
GRMZM2G028643_T01	TGA-element	AACGAC	1320	6	+	Brassica oleracea	auxin-responsive element
GRMZM2G029716_T01	TGA-element	AACGAC	1080	6	-	Brassica oleracea	auxin-responsive element
GRMZM2G068275_T01	TGA-element	AACGAC	245	6	-	Brassica oleracea	auxin-responsive element
GRMZM2G072886_T01	TGA-element	AACGAC	1955	6	+	Brassica oleracea	auxin-responsive element
GRMZM2G075588_T01	TGA-element	AACGAC	304	6	-	Brassica oleracea	auxin-responsive element
GRMZM2G089699_T01	TGA-element	AACGAC	1844	6	+	Brassica oleracea	auxin-responsive element
GRMZM2G093772_T01	TGA-element	AACGAC	742	6	+	Brassica oleracea	auxin-responsive element
GRMZM2G113057_T01	TGA-element	AACGAC	888	6	-	Brassica oleracea	auxin-responsive element
GRMZM2G146305_T01	TGA-element	AACGAC	1632	6	-	Brassica oleracea	auxin-responsive element
GRMZM2G166889_T01	TGA-element	AACGAC	1434	6	+	Brassica oleracea	auxin-responsive element
GRMZM2G167216_T01	TGA-element	AACGAC	739	6	+	Brassica oleracea	auxin-responsive element
GRMZM2G172664_T01	TGA-element	AACGAC	252	6	+	Brassica oleracea	auxin-responsive element
GRMZM2G175243_T01	TGA-element	AACGAC	928	6	+	Brassica oleracea	auxin-responsive element
GRMZM2G307402_T01	TGA-element	AACGAC	773	6	-	Brassica oleracea	auxin-responsive element
GRMZM2G322888_T01	TGA-element	AACGAC	90	6	-	Brassica oleracea	auxin-responsive element
GRMZM2G331283_T01	TGA-element	AACGAC	995	6	-	Brassica oleracea	auxin-responsive element
GRMZM2G360025_T01	TGA-element	AACGAC	398	6	-	Brassica oleracea	auxin-responsive element
GRMZM2G360025_T01	TGA-element	AACGAC	1744	6	+	Brassica oleracea	auxin-responsive element
GRMZM2G426732_T01	TGA-element	AACGAC	784	6	+	Brassica oleracea	auxin-responsive element
GRMZM2G449359_T01	TGA-element	AACGAC	1538	6	+	Brassica oleracea	auxin-responsive element
GRMZM2G449359_T01	TGA-element	AACGAC	1762	6	-	Brassica oleracea	auxin-responsive element
GRMZM2G450501_T01	TGA-element	AACGAC	1397	6	+	Brassica oleracea	auxin-responsive element
GRMZM2G451533_T01	TGA-element	AACGAC	672	6	+	Brassica oleracea	auxin-responsive element
GRMZM5G860318_T01	TGA-element	AACGAC	953	6	-	Brassica oleracea	auxin-responsive element
GRMZM5G860318_T01	TGA-element	AACGAC	1504	6	+	Brassica oleracea	auxin-responsive element
GRMZM5G860318_T01	TGA-element	AACGAC	1776	6	+	Brassica oleracea	auxin-responsive element
GRMZM2G000376_T01	TGA-element	AACGAC	388	6	+	Brassica oleracea	auxin-responsive element
GRMZM2G000700_T01	TGA-element	AACGAC	1319	6	+	Brassica oleracea	auxin-responsive element
GRMZM2G004330_T01	TGA-element	AACGAC	1948	6	+	Brassica oleracea	auxin-responsive element
GRMZM2G012263_T01	TGA-element	AACGAC	1909	6	-	Brassica oleracea	auxin-responsive element
GRMZM2G047131_T01	TGA-element	AACGAC	310	6	+	Brassica oleracea	auxin-responsive element
GRMZM2G074361_T01	TGA-element	AACGAC	254	6	-	Brassica oleracea	auxin-responsive element
GRMZM2G077466_T01	TGA-element	AACGAC	370	6	-	Brassica oleracea	auxin-responsive element
GRMZM2G079661_T01	TGA-element	AACGAC	1841	6	+	Brassica oleracea	auxin-responsive element
GRMZM2G129064_T01	TGA-element	AACGAC	285	6	+	Brassica oleracea	auxin-responsive element
GRMZM2G129064_T01	TGA-element	AACGAC	510	6	+	Brassica oleracea	auxin-responsive element
GRMZM2G129064_T01	TGA-element	AACGAC	1201	6	-	Brassica oleracea	auxin-responsive element
GRMZM2G133006_T01	TGA-element	AACGAC	1160	6	-	Brassica oleracea	auxin-responsive element
GRMZM2G136170_T01	TGA-element	AACGAC	621	6	+	Brassica oleracea	auxin-responsive element
GRMZM2G142584_T01	TGA-element	AACGAC	893	6	-	Brassica oleracea	auxin-responsive element
GRMZM2G142584_T01	TGA-element	AACGAC	912	6	-	Brassica oleracea	auxin-responsive element
GRMZM2G142584_T01	TGA-element	AACGAC	1638	6	+	Brassica oleracea	auxin-responsive element
GRMZM2G307404_T01	TGA-element	AACGAC	617	6	+	Brassica oleracea	auxin-responsive element
GRMZM2G307404_T01	TGA-element	AACGAC	1222	6	-	Brassica oleracea	auxin-responsive element
GRMZM2G343068_T01	TGA-element	AACGAC	1515	6	-	Brassica oleracea	auxin-responsive element
GRMZM2G343068_T01	TGA-element	AACGAC	1994	6	+	Brassica oleracea	auxin-responsive element
GRMZM2G364349_T01	TGA-element	AACGAC	53	6	-	Brassica oleracea	auxin-responsive element
GRMZM2G436950_T01	TGA-element	AACGAC	884	6	+	Brassica oleracea	auxin-responsive element
GRMZM2G442215_T01	TGA-element	AACGAC	237	6	+	Brassica oleracea	auxin-responsive element
GRMZM2G701204_T01	TGA-element	AACGAC	169	6	+	Brassica oleracea	auxin-responsive element
GRMZM2G701204_T01	TGA-element	AACGAC	469	6	-	Brassica oleracea	auxin-responsive element
GRMZM2G701204_T01	TGA-element	AACGAC	1691	6	-	Brassica oleracea	auxin-responsive element
GRMZM5G857770_T01	TGA-element	AACGAC	1570	6	+	Brassica oleracea	auxin-responsive element
AC203294.3_FGT001	TGA-element	AACGAC	1516	6	+	Brassica oleracea	auxin-responsive element
AC203294.3_FGT001	TGA-element	AACGAC	1876	6	+	Brassica oleracea	auxin-responsive element
AC218457.2_FGT008	TGA-element	AACGAC	1810	6	+	Brassica oleracea	auxin-responsive element
AC218457.2_FGT008	TGA-element	AACGAC	1980	6	+	Brassica oleracea	auxin-responsive element
GRMZM2G004440_T01	TGA-element	AACGAC	809	6	-	Brassica oleracea	auxin-responsive element
GRMZM2G020131_T01	TGA-element	AACGAC	1644	6	-	Brassica oleracea	auxin-responsive element
GRMZM2G020131_T01	TGA-element	AACGAC	1943	6	-	Brassica oleracea	auxin-responsive element
GRMZM2G025175_T01	TGA-element	AACGAC	1189	6	-	Brassica oleracea	auxin-responsive element
GRMZM2G029558_T01	TGA-element	AACGAC	1122	6	-	Brassica oleracea	auxin-responsive element
GRMZM2G043069_T01	TGA-element	AACGAC	1413	6	+	Brassica oleracea	auxin-responsive element
GRMZM2G049726_T01	TGA-element	AACGAC	314	6	+	Brassica oleracea	auxin-responsive element
GRMZM2G049726_T01	TGA-element	AACGAC	1470	6	+	Brassica oleracea	auxin-responsive element
GRMZM2G049726_T01	TGA-element	AACGAC	1941	6	+	Brassica oleracea	auxin-responsive element
GRMZM2G050364_T01	TGA-element	AACGAC	253	6	+	Brassica oleracea	auxin-responsive element
GRMZM2G050364_T01	TGA-element	AACGAC	274	6	+	Brassica oleracea	auxin-responsive element
GRMZM2G056221_T01	TGA-element	AACGAC	1606	6	+	Brassica oleracea	auxin-responsive element
GRMZM2G072089_T01	TGA-element	AACGAC	261	6	-	Brassica oleracea	auxin-responsive element
GRMZM2G090732_T01	TGA-element	AACGAC	1219	6	-	Brassica oleracea	auxin-responsive element
GRMZM2G109842_T01	TGA-element	AACGAC	48	6	-	Brassica oleracea	auxin-responsive element
GRMZM2G109842_T01	TGA-element	AACGAC	748	6	-	Brassica oleracea	auxin-responsive element
GRMZM2G136121_T01	TGA-element	AACGAC	1359	6	-	Brassica oleracea	auxin-responsive element
GRMZM2G136400_T01	TGA-element	AACGAC	347	6	+	Brassica oleracea	auxin-responsive element
GRMZM2G153217_T01	TGA-element	AACGAC	953	6	-	Brassica oleracea	auxin-responsive element
GRMZM2G153217_T01	TGA-element	AACGAC	1819	6	-	Brassica oleracea	auxin-responsive element
GRMZM2G156857_T01	TGA-element	AACGAC	45	6	-	Brassica oleracea	auxin-responsive element
GRMZM2G158649_T01	TGA-element	AACGAC	1035	6	+	Brassica oleracea	auxin-responsive element
GRMZM2G309944_T01	TGA-element	AACGAC	876	6	+	Brassica oleracea	auxin-responsive element
GRMZM2G343428_T01	TGA-element	AACGAC	1856	6	+	Brassica oleracea	auxin-responsive element
GRMZM2G419157_T01	TGA-element	AACGAC	550	6	-	Brassica oleracea	auxin-responsive element
GRMZM2G419157_T01	TGA-element	AACGAC	883	6	-	Brassica oleracea	auxin-responsive element
GRMZM2G438704_T01	TGA-element	AACGAC	1443	6	+	Brassica oleracea	auxin-responsive element
GRMZM2G456923_T01	TGA-element	AACGAC	1442	6	+	Brassica oleracea	auxin-responsive element
GRMZM2G456923_T01	TGA-element	AACGAC	1463	6	+	Brassica oleracea	auxin-responsive element
GRMZM2G456923_T01	TGA-element	AACGAC	1785	6	+	Brassica oleracea	auxin-responsive element
GRMZM2G468788_T01	TGA-element	AACGAC	1910	6	+	Brassica oleracea	auxin-responsive element
GRMZM5G876285_T01	TGA-element	AACGAC	1451	6	+	Brassica oleracea	auxin-responsive element
GRMZM5G876285_T01	TGA-element	AACGAC	1711	6	-	Brassica oleracea	auxin-responsive element
AC233881.1_FGT006	TGA-element	AACGAC	1021	6	-	Brassica oleracea	auxin-responsive element
AC233881.1_FGT006	TGA-element	AACGAC	1816	6	-	Brassica oleracea	auxin-responsive element
AC233959.1_FGT006	TGA-element	AACGAC	1366	6	+	Brassica oleracea	auxin-responsive element
AC233959.1_FGT006	TGA-element	AACGAC	1942	6	+	Brassica oleracea	auxin-responsive element
GRMZM2G008047_T01	TGA-element	AACGAC	1704	6	+	Brassica oleracea	auxin-responsive element
GRMZM2G025833_T01	TGA-element	AACGAC	322	6	+	Brassica oleracea	auxin-responsive element
GRMZM2G025833_T01	TGA-element	AACGAC	1968	6	-	Brassica oleracea	auxin-responsive element
GRMZM2G027019_T01	TGA-element	AACGAC	603	6	+	Brassica oleracea	auxin-responsive element
GRMZM2G027019_T01	TGA-element	AACGAC	1951	6	+	Brassica oleracea	auxin-responsive element
GRMZM2G063390_T01	TGA-element	AACGAC	1546	6	+	Brassica oleracea	auxin-responsive element
GRMZM2G077828_T01	TGA-element	AACGAC	1517	6	+	Brassica oleracea	auxin-responsive element
GRMZM2G077828_T01	TGA-element	AACGAC	1782	6	+	Brassica oleracea	auxin-responsive element
GRMZM2G089409_T01	TGA-element	AACGAC	673	6	+	Brassica oleracea	auxin-responsive element
GRMZM2G089409_T01	TGA-element	AACGAC	1003	6	+	Brassica oleracea	auxin-responsive element
GRMZM2G089409_T01	TGA-element	AACGAC	1492	6	-	Brassica oleracea	auxin-responsive element
GRMZM2G094563_T01	TGA-element	AACGAC	1776	6	+	Brassica oleracea	auxin-responsive element
GRMZM2G110013_T01	TGA-element	AACGAC	1006	6	-	Brassica oleracea	auxin-responsive element
GRMZM2G110013_T01	TGA-element	AACGAC	1941	6	-	Brassica oleracea	auxin-responsive element
GRMZM2G135570_T01	TGA-element	AACGAC	198	6	-	Brassica oleracea	auxin-responsive element
GRMZM2G135570_T01	TGA-element	AACGAC	312	6	-	Brassica oleracea	auxin-responsive element
GRMZM2G135570_T01	TGA-element	AACGAC	402	6	+	Brassica oleracea	auxin-responsive element
GRMZM2G144898_T01	TGA-element	AACGAC	833	6	-	Brassica oleracea	auxin-responsive element
GRMZM2G144898_T01	TGA-element	AACGAC	909	6	+	Brassica oleracea	auxin-responsive element
GRMZM2G161512_T01	TGA-element	AACGAC	1991	6	+	Brassica oleracea	auxin-responsive element
GRMZM2G162093_T01	TGA-element	AACGAC	1006	6	+	Brassica oleracea	auxin-responsive element
GRMZM2G380284_T01	TGA-element	AACGAC	609	6	-	Brassica oleracea	auxin-responsive element
GRMZM2G380284_T01	TGA-element	AACGAC	1715	6	-	Brassica oleracea	auxin-responsive element
GRMZM2G414899_T01	TGA-element	AACGAC	484	6	+	Brassica oleracea	auxin-responsive element
GRMZM2G414899_T01	TGA-element	AACGAC	848	6	+	Brassica oleracea	auxin-responsive element
GRMZM2G436707_T01	TGA-element	AACGAC	440	6	-	Brassica oleracea	auxin-responsive element
GRMZM2G436707_T01	TGA-element	AACGAC	1604	6	-	Brassica oleracea	auxin-responsive element
GRMZM2G436707_T01	TGA-element	AACGAC	1732	6	+	Brassica oleracea	auxin-responsive element
GRMZM2G442008_T01	TGA-element	AACGAC	1119	6	-	Brassica oleracea	auxin-responsive element
GRMZM2G451806_T01	TGA-element	AACGAC	321	6	-	Brassica oleracea	auxin-responsive element
GRMZM2G456816_T01	TGA-element	AACGAC	1513	6	+	Brassica oleracea	auxin-responsive element
GRMZM2G456816_T01	TGA-element	AACGAC	1738	6	+	Brassica oleracea	auxin-responsive element
GRMZM2G538064_T01	TGA-element	AACGAC	1985	6	-	Brassica oleracea	auxin-responsive element
AC209744.3_FGT001	TGA-element	AACGAC	1973	6	+	Brassica oleracea	auxin-responsive element
GRMZM2G000122_T01	TGA-element	AACGAC	621	6	+	Brassica oleracea	auxin-responsive element
GRMZM2G000122_T01	TGA-element	AACGAC	645	6	-	Brassica oleracea	auxin-responsive element
GRMZM2G000122_T01	TGA-element	AACGAC	1721	6	+	Brassica oleracea	auxin-responsive element
GRMZM2G004799_T01	TGA-element	AACGAC	478	6	+	Brassica oleracea	auxin-responsive element
GRMZM2G004799_T01	TGA-element	AACGAC	606	6	+	Brassica oleracea	auxin-responsive element
GRMZM2G004799_T01	TGA-element	AACGAC	1040	6	-	Brassica oleracea	auxin-responsive element
GRMZM2G004799_T01	TGA-element	AACGAC	1643	6	+	Brassica oleracea	auxin-responsive element
GRMZM2G004927_T01	TGA-element	AACGAC	1462	6	-	Brassica oleracea	auxin-responsive element
GRMZM2G004927_T01	TGA-element	AACGAC	1766	6	+	Brassica oleracea	auxin-responsive element
GRMZM2G018372_T01	TGA-element	AACGAC	852	6	+	Brassica oleracea	auxin-responsive element
GRMZM2G041448_T01	TGA-element	AACGAC	373	6	-	Brassica oleracea	auxin-responsive element
GRMZM2G041448_T01	TGA-element	AACGAC	1709	6	+	Brassica oleracea	auxin-responsive element
GRMZM2G045565_T01	TGA-element	AACGAC	1890	6	+	Brassica oleracea	auxin-responsive element
GRMZM2G053387_T01	TGA-element	AACGAC	120	6	+	Brassica oleracea	auxin-responsive element
GRMZM2G053387_T01	TGA-element	AACGAC	319	6	-	Brassica oleracea	auxin-responsive element
GRMZM2G053387_T01	TGA-element	AACGAC	1807	6	-	Brassica oleracea	auxin-responsive element
GRMZM2G057717_T01	TGA-element	AACGAC	796	6	+	Brassica oleracea	auxin-responsive element
GRMZM2G068688_T01	TGA-element	AACGAC	154	6	-	Brassica oleracea	auxin-responsive element
GRMZM2G068688_T01	TGA-element	AACGAC	1235	6	-	Brassica oleracea	auxin-responsive element
GRMZM2G079050_T01	TGA-element	AACGAC	1128	6	-	Brassica oleracea	auxin-responsive element
GRMZM2G079050_T01	TGA-element	AACGAC	1435	6	+	Brassica oleracea	auxin-responsive element
GRMZM2G134192_T01	TGA-element	AACGAC	831	6	+	Brassica oleracea	auxin-responsive element
GRMZM2G151755_T01	TGA-element	AACGAC	977	6	+	Brassica oleracea	auxin-responsive element
GRMZM2G153987_T01	TGA-element	AACGAC	491	6	-	Brassica oleracea	auxin-responsive element
GRMZM2G153987_T01	TGA-element	AACGAC	1304	6	-	Brassica oleracea	auxin-responsive element
GRMZM2G157929_T01	TGA-element	AACGAC	1538	6	-	Brassica oleracea	auxin-responsive element
GRMZM2G162461_T01	TGA-element	AACGAC	812	6	-	Brassica oleracea	auxin-responsive element
GRMZM2G170034_T01	TGA-element	AACGAC	732	6	+	Brassica oleracea	auxin-responsive element
GRMZM2G171349_T01	TGA-element	AACGAC	1855	6	-	Brassica oleracea	auxin-responsive element
GRMZM2G302559_T01	TGA-element	AACGAC	643	6	+	Brassica oleracea	auxin-responsive element
GRMZM2G383303_T01	TGA-element	AACGAC	77	6	-	Brassica oleracea	auxin-responsive element
GRMZM2G383303_T01	TGA-element	AACGAC	250	6	-	Brassica oleracea	auxin-responsive element
GRMZM2G383303_T01	TGA-element	AACGAC	298	6	+	Brassica oleracea	auxin-responsive element
GRMZM2G384090_T01	TGA-element	AACGAC	734	6	-	Brassica oleracea	auxin-responsive element
GRMZM2G384090_T01	TGA-element	AACGAC	960	6	-	Brassica oleracea	auxin-responsive element
GRMZM2G384090_T01	TGA-element	AACGAC	1746	6	-	Brassica oleracea	auxin-responsive element
GRMZM2G443690_T01	TGA-element	AACGAC	1980	6	+	Brassica oleracea	auxin-responsive element
GRMZM2G556845_T01	TGA-element	AACGAC	1356	6	-	Brassica oleracea	auxin-responsive element
GRMZM2G556845_T01	TGA-element	AACGAC	1648	6	-	Brassica oleracea	auxin-responsive element
GRMZM5G810058_T01	TGA-element	AACGAC	1235	6	+	Brassica oleracea	auxin-responsive element
GRMZM2G079574_T01	AT-rich element	ATAGAAATCAA	1668	10	+	Glycine max	binding site of AT-rich DNA binding protein (ATBP-1)
GRMZM2G137037_T01	AT-rich element	ATAGAAATCAA	1426	10	+	Glycine max	binding site of AT-rich DNA binding protein (ATBP-1)
GRMZM2G338735_T01	AT-rich element	ATAGAAATCAA	47	10	+	Glycine max	binding site of AT-rich DNA binding protein (ATBP-1)
GRMZM5G841015_T01	AT-rich element	ATAGAAATCAA	1442	10	+	Glycine max	binding site of AT-rich DNA binding protein (ATBP-1)
GRMZM2G045030_T01	AT-rich element	ATAGAAATCAA	647	10	+	Glycine max	binding site of AT-rich DNA binding protein (ATBP-1)
GRMZM2G045106_T01	AT-rich element	ATAGAAATCAA	883	10	+	Glycine max	binding site of AT-rich DNA binding protein (ATBP-1)
GRMZM2G166661_T01	AT-rich element	ATAGAAATCAA	904	10	-	Glycine max	binding site of AT-rich DNA binding protein (ATBP-1)
GRMZM2G702996_T01	AT-rich element	ATAGAAATCAA	1633	10	+	Glycine max	binding site of AT-rich DNA binding protein (ATBP-1)
GRMZM2G703173_T01	AT-rich element	ATAGAAATCAA	1734	10	-	Glycine max	binding site of AT-rich DNA binding protein (ATBP-1)
GRMZM2G021889_T01	AT-rich element	ATAGAAATCAA	148	10	-	Glycine max	binding site of AT-rich DNA binding protein (ATBP-1)
GRMZM2G122873_T01	AT-rich element	ATAGAAATCAA	1528	10	-	Glycine max	binding site of AT-rich DNA binding protein (ATBP-1)
GRMZM2G139517_T01	AT-rich element	ATAGAAATCAA	1427	10	+	Glycine max	binding site of AT-rich DNA binding protein (ATBP-1)
GRMZM2G347047_T01	AT-rich element	ATAGAAATCAA	421	10	-	Glycine max	binding site of AT-rich DNA binding protein (ATBP-1)
GRMZM2G359746_T01	AT-rich element	ATAGAAATCAA	74	10	+	Glycine max	binding site of AT-rich DNA binding protein (ATBP-1)
GRMZM2G365815_T01	AT-rich element	ATAGAAATCAA	372	10	+	Glycine max	binding site of AT-rich DNA binding protein (ATBP-1)
GRMZM2G435684_T01	AT-rich element	ATAGAAATCAA	1745	10	-	Glycine max	binding site of AT-rich DNA binding protein (ATBP-1)
GRMZM2G043575_T01	AT-rich element	ATAGAAATCAA	340	10	-	Glycine max	binding site of AT-rich DNA binding protein (ATBP-1)
GRMZM2G048635_T01	AT-rich element	ATAGAAATCAA	1172	10	-	Glycine max	binding site of AT-rich DNA binding protein (ATBP-1)
GRMZM2G060732_T01	AT-rich element	ATAGAAATCAA	1882	10	+	Glycine max	binding site of AT-rich DNA binding protein (ATBP-1)
GRMZM2G066304_T01	AT-rich element	ATAGAAATCAA	775	10	-	Glycine max	binding site of AT-rich DNA binding protein (ATBP-1)
GRMZM2G071883_T01	AT-rich element	ATAGAAATCAA	984	10	-	Glycine max	binding site of AT-rich DNA binding protein (ATBP-1)
GRMZM2G071883_T01	AT-rich element	ATAGAAATCAA	1510	10	+	Glycine max	binding site of AT-rich DNA binding protein (ATBP-1)
GRMZM2G313909_T01	AT-rich element	ATAGAAATCAA	784	10	+	Glycine max	binding site of AT-rich DNA binding protein (ATBP-1)
GRMZM2G401874_T01	AT-rich element	ATAGAAATCAA	765	10	+	Glycine max	binding site of AT-rich DNA binding protein (ATBP-1)
GRMZM2G463471_T01	AT-rich element	ATAGAAATCAA	205	10	+	Glycine max	binding site of AT-rich DNA binding protein (ATBP-1)
GRMZM2G175779_T01	AT-rich element	ATAGAAATCAA	1181	10	+	Glycine max	binding site of AT-rich DNA binding protein (ATBP-1)
GRMZM2G353497_T01	AT-rich element	ATAGAAATCAA	193	10	-	Glycine max	binding site of AT-rich DNA binding protein (ATBP-1)
AC203262.3_FGT002	AT-rich element	ATAGAAATCAA	649	10	-	Glycine max	binding site of AT-rich DNA binding protein (ATBP-1)
GRMZM2G028247_T01	AT-rich element	ATAGAAATCAA	612	10	-	Glycine max	binding site of AT-rich DNA binding protein (ATBP-1)
GRMZM2G107162_T01	AT-rich element	ATAGAAATCAA	468	10	+	Glycine max	binding site of AT-rich DNA binding protein (ATBP-1)
GRMZM2G170839_T01	AT-rich element	ATAGAAATCAA	1549	10	-	Glycine max	binding site of AT-rich DNA binding protein (ATBP-1)
GRMZM2G487322_T01	AT-rich element	ATAGAAATCAA	1609	10	+	Glycine max	binding site of AT-rich DNA binding protein (ATBP-1)
GRMZM2G010319_T01	AT-rich element	ATAGAAATCAA	508	10	+	Glycine max	binding site of AT-rich DNA binding protein (ATBP-1)
GRMZM2G096249_T01	AT-rich element	ATAGAAATCAA	556	10	+	Glycine max	binding site of AT-rich DNA binding protein (ATBP-1)
GRMZM2G143335_T01	AT-rich element	ATAGAAATCAA	170	10	-	Glycine max	binding site of AT-rich DNA binding protein (ATBP-1)
GRMZM2G143335_T01	AT-rich element	ATAGAAATCAA	568	10	+	Glycine max	binding site of AT-rich DNA binding protein (ATBP-1)
GRMZM2G466667_T01	AT-rich element	ATAGAAATCAA	779	10	+	Glycine max	binding site of AT-rich DNA binding protein (ATBP-1)
AC206223.3_FGT008	AT-rich element	ATAGAAATCAA	1552	10	-	Glycine max	binding site of AT-rich DNA binding protein (ATBP-1)
GRMZM2G005798_T01	AT-rich element	ATAGAAATCAA	1023	10	+	Glycine max	binding site of AT-rich DNA binding protein (ATBP-1)
AC197143.3_FGT007	AT-rich element	ATAGAAATCAA	422	10	+	Glycine max	binding site of AT-rich DNA binding protein (ATBP-1)
GRMZM2G172664_T01	AT-rich element	ATAGAAATCAA	1668	11	+	Glycine max	binding site of AT-rich DNA binding protein (ATBP-1)
GRMZM2G175243_T01	AT-rich element	ATAGAAATCAA	911	10	+	Glycine max	binding site of AT-rich DNA binding protein (ATBP-1)
GRMZM2G177636_T01	AT-rich element	ATAGAAATCAA	1415	10	-	Glycine max	binding site of AT-rich DNA binding protein (ATBP-1)
GRMZM2G177636_T01	AT-rich element	ATAGAAATCAA	1553	10	+	Glycine max	binding site of AT-rich DNA binding protein (ATBP-1)
GRMZM2G360025_T01	AT-rich element	ATAGAAATCAA	1180	10	-	Glycine max	binding site of AT-rich DNA binding protein (ATBP-1)
GRMZM2G416733_T01	AT-rich element	ATAGAAATCAA	1012	10	+	Glycine max	binding site of AT-rich DNA binding protein (ATBP-1)
GRMZM2G450501_T01	AT-rich element	ATAGAAATCAA	383	10	+	Glycine max	binding site of AT-rich DNA binding protein (ATBP-1)
GRMZM2G077466_T01	AT-rich element	ATAGAAATCAA	303	10	-	Glycine max	binding site of AT-rich DNA binding protein (ATBP-1)
GRMZM2G160626_T01	AT-rich element	ATAGAAATCAA	1114	10	+	Glycine max	binding site of AT-rich DNA binding protein (ATBP-1)
GRMZM2G160626_T01	AT-rich element	ATAGAAATCAA	1441	10	+	Glycine max	binding site of AT-rich DNA binding protein (ATBP-1)
AC205012.3_FGT002	AT-rich element	ATAGAAATCAA	1732	10	+	Glycine max	binding site of AT-rich DNA binding protein (ATBP-1)
AC218457.2_FGT008	AT-rich element	ATAGAAATCAA	1544	10	+	Glycine max	binding site of AT-rich DNA binding protein (ATBP-1)
GRMZM2G150724_T01	AT-rich element	ATAGAAATCAA	1452	10	-	Glycine max	binding site of AT-rich DNA binding protein (ATBP-1)
GRMZM2G008047_T01	AT-rich element	ATAGAAATCAA	1742	10	+	Glycine max	binding site of AT-rich DNA binding protein (ATBP-1)
GRMZM2G008047_T01	AT-rich element	ATAGAAATCAA	1894	10	-	Glycine max	binding site of AT-rich DNA binding protein (ATBP-1)
GRMZM2G174140_T01	AT-rich element	ATAGAAATCAA	1309	10	+	Glycine max	binding site of AT-rich DNA binding protein (ATBP-1)
GRMZM2G312827_T01	AT-rich element	ATAGAAATCAA	750	10	-	Glycine max	binding site of AT-rich DNA binding protein (ATBP-1)
GRMZM2G442008_T01	AT-rich element	ATAGAAATCAA	1180	10	-	Glycine max	binding site of AT-rich DNA binding protein (ATBP-1)
GRMZM2G447989_T01	AT-rich element	ATAGAAATCAA	1543	10	+	Glycine max	binding site of AT-rich DNA binding protein (ATBP-1)
GRMZM2G112579_T01	AT-rich element	ATAGAAATCAA	1176	10	-	Glycine max	binding site of AT-rich DNA binding protein (ATBP-1)
GRMZM2G151755_T01	AT-rich element	ATAGAAATCAA	1277	10	+	Glycine max	binding site of AT-rich DNA binding protein (ATBP-1)
GRMZM2G388099_T01	AT-rich element	ATAGAAATCAA	995	10	+	Glycine max	binding site of AT-rich DNA binding protein (ATBP-1)
AC203535.4_FGT006	MSA-like	TCCAACGGT	666	9	+	Catharanthus roseus	cis-acting element involved in cell cycle regulation
AC203535.4_FGT006	MSA-like	(T/C)C(T/C)AACGG(T/C)(T/C)A	747	8.5	+	Catharanthus roseus	cis-acting element involved in cell cycle regulation
AC203535.4_FGT006	MSA-like	(T/C)C(T/C)AACGG(T/C)(T/C)A	1093	8.5	-	Catharanthus roseus	cis-acting element involved in cell cycle regulation
AC203535.4_FGT006	MSA-like	TCAAACGGT	1095	9	-	Catharanthus roseus	cis-acting element involved in cell cycle regulation
GRMZM2G003838_T01	MSA-like	(T/C)C(T/C)AACGG(T/C)(T/C)A	388	8.5	+	Catharanthus roseus	cis-acting element involved in cell cycle regulation
GRMZM2G003838_T01	MSA-like	(T/C)C(T/C)AACGG(T/C)(T/C)A	503	9	+	Catharanthus roseus	cis-acting element involved in cell cycle regulation
GRMZM2G059052_T01	MSA-like	(T/C)C(T/C)AACGG(T/C)(T/C)A	942	8.5	+	Catharanthus roseus	cis-acting element involved in cell cycle regulation
GRMZM2G097533_T01	MSA-like	TCAAACGGT	743	9	-	Catharanthus roseus	cis-acting element involved in cell cycle regulation
GRMZM2G137713_T01	MSA-like	(T/C)C(T/C)AACGG(T/C)(T/C)A	1825	8.5	-	Catharanthus roseus	cis-acting element involved in cell cycle regulation
GRMZM2G335826_T01	MSA-like	(T/C)C(T/C)AACGG(T/C)(T/C)A	1091	8.5	-	Catharanthus roseus	cis-acting element involved in cell cycle regulation
GRMZM2G101069_T01	MSA-like	TCCAACGGT	472	9	+	Catharanthus roseus	cis-acting element involved in cell cycle regulation
GRMZM2G101069_T01	MSA-like	(T/C)C(T/C)AACGG(T/C)(T/C)A	582	9	+	Catharanthus roseus	cis-acting element involved in cell cycle regulation
GRMZM2G482245_T01	MSA-like	TCAAACGGT	524	9	+	Catharanthus roseus	cis-acting element involved in cell cycle regulation
GRMZM5G896902_T01	MSA-like	(T/C)C(T/C)AACGG(T/C)(T/C)A	127	9	+	Catharanthus roseus	cis-acting element involved in cell cycle regulation
AC190609.3_FGT004	MSA-like	(T/C)C(T/C)AACGG(T/C)(T/C)A	1753	9	+	Catharanthus roseus	cis-acting element involved in cell cycle regulation
GRMZM2G020915_T01	MSA-like	(T/C)C(T/C)AACGG(T/C)(T/C)A	334	9	+	Catharanthus roseus	cis-acting element involved in cell cycle regulation
GRMZM2G036832_T01	MSA-like	(T/C)C(T/C)AACGG(T/C)(T/C)A	1350	8.5	-	Catharanthus roseus	cis-acting element involved in cell cycle regulation
GRMZM2G134277_T01	MSA-like	TCAAACGGT	1511	9	+	Catharanthus roseus	cis-acting element involved in cell cycle regulation
GRMZM2G139431_T01	MSA-like	TCCAACGGT	13	9	+	Catharanthus roseus	cis-acting element involved in cell cycle regulation
GRMZM2G139513_T01	MSA-like	TCCAACGGT	39	9	+	Catharanthus roseus	cis-acting element involved in cell cycle regulation
GRMZM2G363557_T01	MSA-like	TCCAACGGT	328	9	+	Catharanthus roseus	cis-acting element involved in cell cycle regulation
GRMZM2G363557_T01	MSA-like	(T/C)C(T/C)AACGG(T/C)(T/C)A	757	8.5	-	Catharanthus roseus	cis-acting element involved in cell cycle regulation
GRMZM2G363557_T01	MSA-like	TCAAACGGT	759	9	-	Catharanthus roseus	cis-acting element involved in cell cycle regulation
GRMZM2G427319_T01	MSA-like	TCCAACGGT	1063	9	+	Catharanthus roseus	cis-acting element involved in cell cycle regulation
GRMZM2G095452_T01	MSA-like	(T/C)C(T/C)AACGG(T/C)(T/C)A	1045	8.5	-	Catharanthus roseus	cis-acting element involved in cell cycle regulation
GRMZM2G095452_T01	MSA-like	(T/C)C(T/C)AACGG(T/C)(T/C)A	1875	8.5	-	Catharanthus roseus	cis-acting element involved in cell cycle regulation
GRMZM2G136313_T01	MSA-like	(T/C)C(T/C)AACGG(T/C)(T/C)A	1638	8.5	+	Catharanthus roseus	cis-acting element involved in cell cycle regulation
GRMZM2G321978_T01	MSA-like	(T/C)C(T/C)AACGG(T/C)(T/C)A	695	9	-	Catharanthus roseus	cis-acting element involved in cell cycle regulation
GRMZM5G855396_T01	MSA-like	(T/C)C(T/C)AACGG(T/C)(T/C)A	20	9	-	Catharanthus roseus	cis-acting element involved in cell cycle regulation
GRMZM2G022363_T01	MSA-like	(T/C)C(T/C)AACGG(T/C)(T/C)A	54	9	-	Catharanthus roseus	cis-acting element involved in cell cycle regulation
GRMZM2G022363_T01	MSA-like	(T/C)C(T/C)AACGG(T/C)(T/C)A	279	9	-	Catharanthus roseus	cis-acting element involved in cell cycle regulation
GRMZM2G022363_T01	MSA-like	(T/C)C(T/C)AACGG(T/C)(T/C)A	1060	8.5	-	Catharanthus roseus	cis-acting element involved in cell cycle regulation
GRMZM2G022363_T01	MSA-like	(T/C)C(T/C)AACGG(T/C)(T/C)A	1154	9	-	Catharanthus roseus	cis-acting element involved in cell cycle regulation
GRMZM2G022363_T01	MSA-like	(T/C)C(T/C)AACGG(T/C)(T/C)A	1369	9	-	Catharanthus roseus	cis-acting element involved in cell cycle regulation
GRMZM2G107162_T01	MSA-like	TCCAACGGT	1871	9	+	Catharanthus roseus	cis-acting element involved in cell cycle regulation
GRMZM2G452150_T01	MSA-like	(T/C)C(T/C)AACGG(T/C)(T/C)A	56	9	-	Catharanthus roseus	cis-acting element involved in cell cycle regulation
GRMZM2G452150_T01	MSA-like	(T/C)C(T/C)AACGG(T/C)(T/C)A	173	8.5	-	Catharanthus roseus	cis-acting element involved in cell cycle regulation
GRMZM2G133129_T01	MSA-like	TCCAACGGT	1387	9	+	Catharanthus roseus	cis-acting element involved in cell cycle regulation
GRMZM2G174625_T01	MSA-like	(T/C)C(T/C)AACGG(T/C)(T/C)A	1048	9	+	Catharanthus roseus	cis-acting element involved in cell cycle regulation
GRMZM2G174625_T01	MSA-like	TCCAACGGT	1066	9	+	Catharanthus roseus	cis-acting element involved in cell cycle regulation
GRMZM2G381357_T01	MSA-like	(T/C)C(T/C)AACGG(T/C)(T/C)A	701	9	-	Catharanthus roseus	cis-acting element involved in cell cycle regulation
AC197577.2_FGT002	MSA-like	(T/C)C(T/C)AACGG(T/C)(T/C)A	1246	9	-	Catharanthus roseus	cis-acting element involved in cell cycle regulation
GRMZM2G003059_T01	MSA-like	(T/C)C(T/C)AACGG(T/C)(T/C)A	1459	8.5	-	Catharanthus roseus	cis-acting element involved in cell cycle regulation
GRMZM2G035839_T01	MSA-like	TCAAACGGT	196	9	-	Catharanthus roseus	cis-acting element involved in cell cycle regulation
GRMZM2G074233_T01	MSA-like	(T/C)C(T/C)AACGG(T/C)(T/C)A	1084	8.5	+	Catharanthus roseus	cis-acting element involved in cell cycle regulation
GRMZM2G090627_T01	MSA-like	(T/C)C(T/C)AACGG(T/C)(T/C)A	657	8.5	-	Catharanthus roseus	cis-acting element involved in cell cycle regulation
GRMZM2G343437_T01	MSA-like	(T/C)C(T/C)AACGG(T/C)(T/C)A	859	8.5	-	Catharanthus roseus	cis-acting element involved in cell cycle regulation
GRMZM2G399098_T01	MSA-like	(T/C)C(T/C)AACGG(T/C)(T/C)A	1671	9	+	Catharanthus roseus	cis-acting element involved in cell cycle regulation
GRMZM2G165433_T01	MSA-like	(T/C)C(T/C)AACGG(T/C)(T/C)A	1739	8.5	+	Catharanthus roseus	cis-acting element involved in cell cycle regulation
GRMZM2G175243_T01	MSA-like	(T/C)C(T/C)AACGG(T/C)(T/C)A	1778	8.5	-	Catharanthus roseus	cis-acting element involved in cell cycle regulation
GRMZM2G426732_T01	MSA-like	(T/C)C(T/C)AACGG(T/C)(T/C)A	1578	8.5	-	Catharanthus roseus	cis-acting element involved in cell cycle regulation
GRMZM2G451533_T01	MSA-like	TCAAACGGT	1981	9	+	Catharanthus roseus	cis-acting element involved in cell cycle regulation
GRMZM2G047131_T01	MSA-like	(T/C)C(T/C)AACGG(T/C)(T/C)A	1015	8.5	+	Catharanthus roseus	cis-acting element involved in cell cycle regulation
GRMZM2G322866_T01	MSA-like	TCCAACGGT	74	9	-	Catharanthus roseus	cis-acting element involved in cell cycle regulation
GRMZM2G334225_T01	MSA-like	(T/C)C(T/C)AACGG(T/C)(T/C)A	1879	9	+	Catharanthus roseus	cis-acting element involved in cell cycle regulation
GRMZM2G339781_T01	MSA-like	TCAAACGGT	978	9	-	Catharanthus roseus	cis-acting element involved in cell cycle regulation
GRMZM2G472610_T01	MSA-like	(T/C)C(T/C)AACGG(T/C)(T/C)A	1886	9	-	Catharanthus roseus	cis-acting element involved in cell cycle regulation
GRMZM2G153217_T01	MSA-like	(T/C)C(T/C)AACGG(T/C)(T/C)A	710	8.5	-	Catharanthus roseus	cis-acting element involved in cell cycle regulation
GRMZM2G157629_T01	MSA-like	TCCAACGGT	1158	9	-	Catharanthus roseus	cis-acting element involved in cell cycle regulation
GRMZM2G158649_T01	MSA-like	(T/C)C(T/C)AACGG(T/C)(T/C)A	880	9	-	Catharanthus roseus	cis-acting element involved in cell cycle regulation
GRMZM2G158649_T01	MSA-like	TCCAACGGT	882	9	-	Catharanthus roseus	cis-acting element involved in cell cycle regulation
GRMZM2G323558_T01	MSA-like	TCCAACGGT	410	9	-	Catharanthus roseus	cis-acting element involved in cell cycle regulation
GRMZM2G343428_T01	MSA-like	(T/C)C(T/C)AACGG(T/C)(T/C)A	328	8.5	-	Catharanthus roseus	cis-acting element involved in cell cycle regulation
GRMZM2G366851_T01	MSA-like	(T/C)C(T/C)AACGG(T/C)(T/C)A	847	8.5	-	Catharanthus roseus	cis-acting element involved in cell cycle regulation
GRMZM2G375975_T01	MSA-like	TCAAACGGT	1173	9	+	Catharanthus roseus	cis-acting element involved in cell cycle regulation
GRMZM5G856812_T01	MSA-like	(T/C)C(T/C)AACGG(T/C)(T/C)A	1135	8.5	-	Catharanthus roseus	cis-acting element involved in cell cycle regulation
GRMZM2G025833_T01	MSA-like	(T/C)C(T/C)AACGG(T/C)(T/C)A	168	8.5	+	Catharanthus roseus	cis-acting element involved in cell cycle regulation
GRMZM2G094563_T01	MSA-like	(T/C)C(T/C)AACGG(T/C)(T/C)A	179	8.5	-	Catharanthus roseus	cis-acting element involved in cell cycle regulation
GRMZM2G094563_T01	MSA-like	TCAAACGGT	181	9	-	Catharanthus roseus	cis-acting element involved in cell cycle regulation
GRMZM2G110025_T01	MSA-like	(T/C)C(T/C)AACGG(T/C)(T/C)A	1177	9	-	Catharanthus roseus	cis-acting element involved in cell cycle regulation
GRMZM2G135570_T01	MSA-like	TCCAACGGT	470	9	+	Catharanthus roseus	cis-acting element involved in cell cycle regulation
GRMZM2G325653_T01	MSA-like	(T/C)C(T/C)AACGG(T/C)(T/C)A	91	8.5	-	Catharanthus roseus	cis-acting element involved in cell cycle regulation
GRMZM2G380284_T01	MSA-like	TCCAACGGT	1330	9	+	Catharanthus roseus	cis-acting element involved in cell cycle regulation
GRMZM2G099827_T01	MSA-like	(T/C)C(T/C)AACGG(T/C)(T/C)A	955	9	-	Catharanthus roseus	cis-acting element involved in cell cycle regulation
GRMZM2G099827_T01	MSA-like	TCCAACGGT	957	9	-	Catharanthus roseus	cis-acting element involved in cell cycle regulation
GRMZM2G335930_T01	MSA-like	(T/C)C(T/C)AACGG(T/C)(T/C)A	1282	8.5	-	Catharanthus roseus	cis-acting element involved in cell cycle regulation
GRMZM2G474519_T01	MSA-like	TCCAACGGT	1784	9	+	Catharanthus roseus	cis-acting element involved in cell cycle regulation
GRMZM2G000044_T01	TC-rich repeats	GTTTTCTTAC	738	9	-	Nicotiana tabacum	cis-acting element involved in defense and stress responsiveness
GRMZM2G000044_T01	TC-rich repeats	GTTTTCTTAC	1682	9	-	Nicotiana tabacum	cis-acting element involved in defense and stress responsiveness
GRMZM2G007685_T01	TC-rich repeats	GTTTTCTTAC	389	9	-	Nicotiana tabacum	cis-acting element involved in defense and stress responsiveness
GRMZM2G026568_T01	TC-rich repeats	ATTCTCTAAC	699	9	+	Nicotiana tabacum	cis-acting element involved in defense and stress responsiveness
GRMZM2G033359_T01	TC-rich repeats	ATTCTCTAAC	362	9	-	Nicotiana tabacum	cis-acting element involved in defense and stress responsiveness
GRMZM2G060967_T01	TC-rich repeats	ATTCTCTAAC	899	9	+	Nicotiana tabacum	cis-acting element involved in defense and stress responsiveness
GRMZM2G066759_T01	TC-rich repeats	ATTCTCTAAC	1129	9	+	Nicotiana tabacum	cis-acting element involved in defense and stress responsiveness
GRMZM2G091338_T01	TC-rich repeats	GTTTTCTTAC	1826	9	-	Nicotiana tabacum	cis-acting element involved in defense and stress responsiveness
GRMZM2G098099_T01	TC-rich repeats	ATTCTCTAAC	1052	9	-	Nicotiana tabacum	cis-acting element involved in defense and stress responsiveness
GRMZM2G122230_T01	TC-rich repeats	GTTTTCTTAC	1541	9	+	Nicotiana tabacum	cis-acting element involved in defense and stress responsiveness
GRMZM2G135664_T01	TC-rich repeats	GTTTTCTTAC	1664	9	+	Nicotiana tabacum	cis-acting element involved in defense and stress responsiveness
GRMZM2G353957_T01	TC-rich repeats	GTTTTCTTAC	1687	9	+	Nicotiana tabacum	cis-acting element involved in defense and stress responsiveness
GRMZM2G435756_T01	TC-rich repeats	GTTTTCTTAC	962	9	-	Nicotiana tabacum	cis-acting element involved in defense and stress responsiveness
GRMZM5G842502_T01	TC-rich repeats	GTTTTCTTAC	1638	9	+	Nicotiana tabacum	cis-acting element involved in defense and stress responsiveness
GRMZM5G882078_T01	TC-rich repeats	GTTTTCTTAC	1654	9	+	Nicotiana tabacum	cis-acting element involved in defense and stress responsiveness
GRMZM2G015395_T01	TC-rich repeats	GTTTTCTTAC	1136	9	+	Nicotiana tabacum	cis-acting element involved in defense and stress responsiveness
GRMZM2G045064_T01	TC-rich repeats	GTTTTCTTAC	433	9	-	Nicotiana tabacum	cis-acting element involved in defense and stress responsiveness
GRMZM2G047632_T01	TC-rich repeats	ATTCTCTAAC	1687	9	+	Nicotiana tabacum	cis-acting element involved in defense and stress responsiveness
GRMZM2G064698_T01	TC-rich repeats	GTTTTCTTAC	1394	9	+	Nicotiana tabacum	cis-acting element involved in defense and stress responsiveness
GRMZM2G064698_T01	TC-rich repeats	GTTTTCTTAC	1695	9	+	Nicotiana tabacum	cis-acting element involved in defense and stress responsiveness
GRMZM2G071327_T01	TC-rich repeats	ATTCTCTAAC	1009	9	-	Nicotiana tabacum	cis-acting element involved in defense and stress responsiveness
GRMZM2G071327_T01	TC-rich repeats	ATTCTCTAAC	1358	9	-	Nicotiana tabacum	cis-acting element involved in defense and stress responsiveness
GRMZM2G108777_T01	TC-rich repeats	ATTCTCTAAC	595	9	-	Nicotiana tabacum	cis-acting element involved in defense and stress responsiveness
GRMZM2G173419_T01	TC-rich repeats	GTTTTCTTAC	1179	9	+	Nicotiana tabacum	cis-acting element involved in defense and stress responsiveness
GRMZM2G180272_T01	TC-rich repeats	ATTCTCTAAC	1294	9	+	Nicotiana tabacum	cis-acting element involved in defense and stress responsiveness
GRMZM2G348151_T01	TC-rich repeats	GTTTTCTTAC	859	9	+	Nicotiana tabacum	cis-acting element involved in defense and stress responsiveness
GRMZM2G482245_T01	TC-rich repeats	GTTTTCTTAC	558	9	-	Nicotiana tabacum	cis-acting element involved in defense and stress responsiveness
GRMZM2G702996_T01	TC-rich repeats	GTTTTCTTAC	449	9	+	Nicotiana tabacum	cis-acting element involved in defense and stress responsiveness
GRMZM2G702996_T01	TC-rich repeats	ATTCTCTAAC	642	9	-	Nicotiana tabacum	cis-acting element involved in defense and stress responsiveness
GRMZM2G703158_T01	TC-rich repeats	ATTCTCTAAC	752	9	-	Nicotiana tabacum	cis-acting element involved in defense and stress responsiveness
GRMZM2G703158_T01	TC-rich repeats	GTTTTCTTAC	1286	9	+	Nicotiana tabacum	cis-acting element involved in defense and stress responsiveness
GRMZM2G703158_T01	TC-rich repeats	ATTCTCTAAC	1973	9	-	Nicotiana tabacum	cis-acting element involved in defense and stress responsiveness
GRMZM2G020915_T01	TC-rich repeats	GTTTTCTTAC	906	9	+	Nicotiana tabacum	cis-acting element involved in defense and stress responsiveness
GRMZM2G059538_T01	TC-rich repeats	GTTTTCTTAC	959	9	-	Nicotiana tabacum	cis-acting element involved in defense and stress responsiveness
GRMZM2G105933_T01	TC-rich repeats	ATTCTCTAAC	844	9	+	Nicotiana tabacum	cis-acting element involved in defense and stress responsiveness
GRMZM2G105933_T01	TC-rich repeats	GTTTTCTTAC	1303	9	-	Nicotiana tabacum	cis-acting element involved in defense and stress responsiveness
GRMZM2G105933_T01	TC-rich repeats	ATTCTCTAAC	1825	9	-	Nicotiana tabacum	cis-acting element involved in defense and stress responsiveness
GRMZM2G122873_T01	TC-rich repeats	GTTTTCTTAC	1176	9	+	Nicotiana tabacum	cis-acting element involved in defense and stress responsiveness
GRMZM2G122873_T01	TC-rich repeats	GTTTTCTTAC	1420	9	+	Nicotiana tabacum	cis-acting element involved in defense and stress responsiveness
GRMZM2G139517_T01	TC-rich repeats	GTTTTCTTAC	352	9	-	Nicotiana tabacum	cis-acting element involved in defense and stress responsiveness
GRMZM2G140774_T01	TC-rich repeats	ATTCTCTAAC	784	9	-	Nicotiana tabacum	cis-acting element involved in defense and stress responsiveness
GRMZM2G150350_T01	TC-rich repeats	GTTTTCTTAC	938	9	+	Nicotiana tabacum	cis-acting element involved in defense and stress responsiveness
GRMZM2G419209_T01	TC-rich repeats	GTTTTCTTAC	1539	9	+	Nicotiana tabacum	cis-acting element involved in defense and stress responsiveness
GRMZM2G431856_T01	TC-rich repeats	GTTTTCTTAC	1528	9	-	Nicotiana tabacum	cis-acting element involved in defense and stress responsiveness
GRMZM2G442148_T01	TC-rich repeats	ATTCTCTAAC	280	9	-	Nicotiana tabacum	cis-acting element involved in defense and stress responsiveness
GRMZM2G442148_T01	TC-rich repeats	GTTTTCTTAC	936	9	-	Nicotiana tabacum	cis-acting element involved in defense and stress responsiveness
GRMZM2G472311_T01	TC-rich repeats	GTTTTCTTAC	1702	9	-	Nicotiana tabacum	cis-acting element involved in defense and stress responsiveness
GRMZM2G019209_T01	TC-rich repeats	ATTCTCTAAC	879	9	-	Nicotiana tabacum	cis-acting element involved in defense and stress responsiveness
GRMZM2G025748_T01	TC-rich repeats	ATTCTCTAAC	381	9	+	Nicotiana tabacum	cis-acting element involved in defense and stress responsiveness
GRMZM2G043575_T01	TC-rich repeats	GTTTTCTTAC	1226	9	-	Nicotiana tabacum	cis-acting element involved in defense and stress responsiveness
GRMZM2G066304_T01	TC-rich repeats	GTTTTCTTAC	992	9	+	Nicotiana tabacum	cis-acting element involved in defense and stress responsiveness
GRMZM2G071883_T01	TC-rich repeats	ATTCTCTAAC	1478	9	-	Nicotiana tabacum	cis-acting element involved in defense and stress responsiveness
GRMZM2G080056_T01	TC-rich repeats	GTTTTCTTAC	1488	9	+	Nicotiana tabacum	cis-acting element involved in defense and stress responsiveness
GRMZM2G100313_T01	TC-rich repeats	GTTTTCTTAC	114	9	+	Nicotiana tabacum	cis-acting element involved in defense and stress responsiveness
GRMZM2G106136_T01	TC-rich repeats	ATTCTCTAAC	318	9	-	Nicotiana tabacum	cis-acting element involved in defense and stress responsiveness
GRMZM2G166044_T01	TC-rich repeats	GTTTTCTTAC	872	9	-	Nicotiana tabacum	cis-acting element involved in defense and stress responsiveness
GRMZM2G301647_T01	TC-rich repeats	ATTCTCTAAC	90	9	-	Nicotiana tabacum	cis-acting element involved in defense and stress responsiveness
GRMZM2G313909_T01	TC-rich repeats	GTTTTCTTAC	825	9	-	Nicotiana tabacum	cis-acting element involved in defense and stress responsiveness
GRMZM2G350662_T01	TC-rich repeats	ATTCTCTAAC	1469	9	-	Nicotiana tabacum	cis-acting element involved in defense and stress responsiveness
GRMZM2G353659_T01	TC-rich repeats	ATTCTCTAAC	876	9	+	Nicotiana tabacum	cis-acting element involved in defense and stress responsiveness
GRMZM2G441115_T01	TC-rich repeats	ATTCTCTAAC	942	9	+	Nicotiana tabacum	cis-acting element involved in defense and stress responsiveness
GRMZM2G467703_T01	TC-rich repeats	ATTCTCTAAC	547	9	-	Nicotiana tabacum	cis-acting element involved in defense and stress responsiveness
AC217910.3_FGT006	TC-rich repeats	GTTTTCTTAC	843	9	+	Nicotiana tabacum	cis-acting element involved in defense and stress responsiveness
GRMZM2G006366_T01	TC-rich repeats	ATTCTCTAAC	484	9	-	Nicotiana tabacum	cis-acting element involved in defense and stress responsiveness
GRMZM2G030531_T01	TC-rich repeats	GTTTTCTTAC	288	9	+	Nicotiana tabacum	cis-acting element involved in defense and stress responsiveness
GRMZM2G044269_T01	TC-rich repeats	GTTTTCTTAC	253	9	-	Nicotiana tabacum	cis-acting element involved in defense and stress responsiveness
GRMZM2G088245_T01	TC-rich repeats	GTTTTCTTAC	1175	10	+	Nicotiana tabacum	cis-acting element involved in defense and stress responsiveness
GRMZM2G095915_T01	TC-rich repeats	GTTTTCTTAC	26	9	+	Nicotiana tabacum	cis-acting element involved in defense and stress responsiveness
GRMZM2G149474_T01	TC-rich repeats	ATTCTCTAAC	1128	9	+	Nicotiana tabacum	cis-acting element involved in defense and stress responsiveness
GRMZM2G151216_T01	TC-rich repeats	GTTTTCTTAC	66	9	+	Nicotiana tabacum	cis-acting element involved in defense and stress responsiveness
GRMZM2G174650_T01	TC-rich repeats	ATTCTCTAAC	845	9	+	Nicotiana tabacum	cis-acting element involved in defense and stress responsiveness
GRMZM2G413154_T01	TC-rich repeats	GTTTTCTTAC	1049	9	+	Nicotiana tabacum	cis-acting element involved in defense and stress responsiveness
GRMZM5G809243_T01	TC-rich repeats	GTTTTCTTAC	1978	9	-	Nicotiana tabacum	cis-acting element involved in defense and stress responsiveness
GRMZM5G852097_T01	TC-rich repeats	GTTTTCTTAC	338	10	+	Nicotiana tabacum	cis-acting element involved in defense and stress responsiveness
GRMZM2G043415_T01	TC-rich repeats	GTTTTCTTAC	1724	9	-	Nicotiana tabacum	cis-acting element involved in defense and stress responsiveness
GRMZM2G170839_T01	TC-rich repeats	GTTTTCTTAC	1118	9	-	Nicotiana tabacum	cis-acting element involved in defense and stress responsiveness
GRMZM2G382557_T01	TC-rich repeats	GTTTTCTTAC	919	9	+	Nicotiana tabacum	cis-acting element involved in defense and stress responsiveness
GRMZM2G446047_T01	TC-rich repeats	GTTTTCTTAC	1585	9	-	Nicotiana tabacum	cis-acting element involved in defense and stress responsiveness
AC194457.3_FGT001	TC-rich repeats	ATTCTCTAAC	1299	9	+	Nicotiana tabacum	cis-acting element involved in defense and stress responsiveness
AC216731.3_FGT002	TC-rich repeats	GTTTTCTTAC	996	9	-	Nicotiana tabacum	cis-acting element involved in defense and stress responsiveness
AC235546.1_FGT004	TC-rich repeats	ATTCTCTAAC	1696	9	+	Nicotiana tabacum	cis-acting element involved in defense and stress responsiveness
GRMZM2G004354_T01	TC-rich repeats	GTTTTCTTAC	637	9	+	Nicotiana tabacum	cis-acting element involved in defense and stress responsiveness
GRMZM2G019583_T01	TC-rich repeats	ATTCTCTAAC	882	9	+	Nicotiana tabacum	cis-acting element involved in defense and stress responsiveness
GRMZM2G029249_T01	TC-rich repeats	ATTCTCTAAC	335	9	-	Nicotiana tabacum	cis-acting element involved in defense and stress responsiveness
GRMZM2G047699_T01	TC-rich repeats	GTTTTCTTAC	691	9	-	Nicotiana tabacum	cis-acting element involved in defense and stress responsiveness
GRMZM2G047699_T01	TC-rich repeats	GTTTTCTTAC	988	9	-	Nicotiana tabacum	cis-acting element involved in defense and stress responsiveness
GRMZM2G047699_T01	TC-rich repeats	GTTTTCTTAC	1530	9	-	Nicotiana tabacum	cis-acting element involved in defense and stress responsiveness
GRMZM2G047699_T01	TC-rich repeats	GTTTTCTTAC	1573	9	-	Nicotiana tabacum	cis-acting element involved in defense and stress responsiveness
GRMZM2G048172_T01	TC-rich repeats	ATTCTCTAAC	665	9	-	Nicotiana tabacum	cis-acting element involved in defense and stress responsiveness
GRMZM2G079499_T01	TC-rich repeats	ATTCTCTAAC	1882	9	+	Nicotiana tabacum	cis-acting element involved in defense and stress responsiveness
GRMZM2G086502_T01	TC-rich repeats	GTTTTCTTAC	337	9	-	Nicotiana tabacum	cis-acting element involved in defense and stress responsiveness
GRMZM2G089288_T01	TC-rich repeats	GTTTTCTTAC	739	9	+	Nicotiana tabacum	cis-acting element involved in defense and stress responsiveness
GRMZM2G117603_T01	TC-rich repeats	ATTCTCTAAC	111	9	+	Nicotiana tabacum	cis-acting element involved in defense and stress responsiveness
GRMZM2G174625_T01	TC-rich repeats	ATTCTCTAAC	1689	9	+	Nicotiana tabacum	cis-acting element involved in defense and stress responsiveness
GRMZM2G181284_T01	TC-rich repeats	GTTTTCTTAC	1721	9	-	Nicotiana tabacum	cis-acting element involved in defense and stress responsiveness
GRMZM2G349655_T01	TC-rich repeats	GTTTTCTTAC	243	9	-	Nicotiana tabacum	cis-acting element involved in defense and stress responsiveness
GRMZM2G397242_T01	TC-rich repeats	ATTCTCTAAC	460	9	+	Nicotiana tabacum	cis-acting element involved in defense and stress responsiveness
GRMZM2G466667_T01	TC-rich repeats	GTTTTCTTAC	32	9	-	Nicotiana tabacum	cis-acting element involved in defense and stress responsiveness
GRMZM2G481964_T01	TC-rich repeats	ATTCTCTAAC	871	9	+	Nicotiana tabacum	cis-acting element involved in defense and stress responsiveness
AC197577.2_FGT002	TC-rich repeats	GTTTTCTTAC	49	9	+	Nicotiana tabacum	cis-acting element involved in defense and stress responsiveness
GRMZM2G007074_T01	TC-rich repeats	GTTTTCTTAC	1590	9	+	Nicotiana tabacum	cis-acting element involved in defense and stress responsiveness
GRMZM2G063435_T01	TC-rich repeats	GTTTTCTTAC	961	9	+	Nicotiana tabacum	cis-acting element involved in defense and stress responsiveness
GRMZM2G073380_T01	TC-rich repeats	ATTCTCTAAC	1305	9	+	Nicotiana tabacum	cis-acting element involved in defense and stress responsiveness
GRMZM2G092338_T01	TC-rich repeats	GTTTTCTTAC	1257	9	+	Nicotiana tabacum	cis-acting element involved in defense and stress responsiveness
GRMZM2G125356_T01	TC-rich repeats	GTTTTCTTAC	1511	9	-	Nicotiana tabacum	cis-acting element involved in defense and stress responsiveness
GRMZM2G133588_T01	TC-rich repeats	ATTCTCTAAC	1508	9	+	Nicotiana tabacum	cis-acting element involved in defense and stress responsiveness
GRMZM2G359566_T01	TC-rich repeats	ATTCTCTAAC	1016	9	-	Nicotiana tabacum	cis-acting element involved in defense and stress responsiveness
GRMZM2G359566_T01	TC-rich repeats	GTTTTCTTAC	1729	9	+	Nicotiana tabacum	cis-acting element involved in defense and stress responsiveness
GRMZM2G399098_T01	TC-rich repeats	GTTTTCTTAC	1432	9	-	Nicotiana tabacum	cis-acting element involved in defense and stress responsiveness
GRMZM2G061257_T01	TC-rich repeats	ATTCTCTAAC	1451	9	+	Nicotiana tabacum	cis-acting element involved in defense and stress responsiveness
GRMZM2G072886_T01	TC-rich repeats	GTTTTCTTAC	1449	9	+	Nicotiana tabacum	cis-acting element involved in defense and stress responsiveness
GRMZM2G075588_T01	TC-rich repeats	ATTCTCTAAC	1880	9	+	Nicotiana tabacum	cis-acting element involved in defense and stress responsiveness
GRMZM2G080907_T01	TC-rich repeats	GTTTTCTTAC	1240	9	-	Nicotiana tabacum	cis-acting element involved in defense and stress responsiveness
GRMZM2G080907_T01	TC-rich repeats	GTTTTCTTAC	1324	9	+	Nicotiana tabacum	cis-acting element involved in defense and stress responsiveness
GRMZM2G080907_T01	TC-rich repeats	GTTTTCTTAC	1368	9	+	Nicotiana tabacum	cis-acting element involved in defense and stress responsiveness
GRMZM2G089699_T01	TC-rich repeats	GTTTTCTTAC	554	9	+	Nicotiana tabacum	cis-acting element involved in defense and stress responsiveness
GRMZM2G089699_T01	TC-rich repeats	ATTCTCTAAC	1167	9	+	Nicotiana tabacum	cis-acting element involved in defense and stress responsiveness
GRMZM2G089699_T01	TC-rich repeats	ATTCTCTAAC	1192	9	+	Nicotiana tabacum	cis-acting element involved in defense and stress responsiveness
GRMZM2G093772_T01	TC-rich repeats	ATTCTCTAAC	275	9	-	Nicotiana tabacum	cis-acting element involved in defense and stress responsiveness
GRMZM2G111962_T01	TC-rich repeats	GTTTTCTTAC	856	9	-	Nicotiana tabacum	cis-acting element involved in defense and stress responsiveness
GRMZM2G141461_T01	TC-rich repeats	ATTCTCTAAC	416	9	-	Nicotiana tabacum	cis-acting element involved in defense and stress responsiveness
GRMZM2G145552_T01	TC-rich repeats	GTTTTCTTAC	210	10	+	Nicotiana tabacum	cis-acting element involved in defense and stress responsiveness
GRMZM2G175243_T01	TC-rich repeats	ATTCTCTAAC	986	9	+	Nicotiana tabacum	cis-acting element involved in defense and stress responsiveness
GRMZM2G322888_T01	TC-rich repeats	GTTTTCTTAC	1738	9	-	Nicotiana tabacum	cis-acting element involved in defense and stress responsiveness
GRMZM2G323479_T01	TC-rich repeats	ATTCTCTAAC	844	10	-	Nicotiana tabacum	cis-acting element involved in defense and stress responsiveness
GRMZM2G374989_T01	TC-rich repeats	ATTCTCTAAC	1097	9	+	Nicotiana tabacum	cis-acting element involved in defense and stress responsiveness
GRMZM2G374989_T01	TC-rich repeats	ATTCTCTAAC	1514	9	-	Nicotiana tabacum	cis-acting element involved in defense and stress responsiveness
GRMZM2G401501_T01	TC-rich repeats	ATTCTCTAAC	989	9	-	Nicotiana tabacum	cis-acting element involved in defense and stress responsiveness
GRMZM2G450501_T01	TC-rich repeats	ATTCTCTAAC	833	9	+	Nicotiana tabacum	cis-acting element involved in defense and stress responsiveness
AC196779.3_FGT003	TC-rich repeats	GTTTTCTTAC	151	9	+	Nicotiana tabacum	cis-acting element involved in defense and stress responsiveness
GRMZM2G027782_T01	TC-rich repeats	GTTTTCTTAC	835	9	+	Nicotiana tabacum	cis-acting element involved in defense and stress responsiveness
GRMZM2G045278_T01	TC-rich repeats	GTTTTCTTAC	149	9	+	Nicotiana tabacum	cis-acting element involved in defense and stress responsiveness
GRMZM2G045278_T01	TC-rich repeats	ATTCTCTAAC	1394	9	-	Nicotiana tabacum	cis-acting element involved in defense and stress responsiveness
GRMZM2G047296_T01	TC-rich repeats	GTTTTCTTAC	593	9	+	Nicotiana tabacum	cis-acting element involved in defense and stress responsiveness
GRMZM2G074361_T01	TC-rich repeats	ATTCTCTAAC	1672	9	+	Nicotiana tabacum	cis-acting element involved in defense and stress responsiveness
GRMZM2G074361_T01	TC-rich repeats	GTTTTCTTAC	1895	9	-	Nicotiana tabacum	cis-acting element involved in defense and stress responsiveness
GRMZM2G160526_T01	TC-rich repeats	ATTCTCTAAC	1401	9	-	Nicotiana tabacum	cis-acting element involved in defense and stress responsiveness
GRMZM2G168274_T01	TC-rich repeats	GTTTTCTTAC	1344	9	+	Nicotiana tabacum	cis-acting element involved in defense and stress responsiveness
GRMZM2G334225_T01	TC-rich repeats	ATTCTCTAAC	377	9	+	Nicotiana tabacum	cis-acting element involved in defense and stress responsiveness
GRMZM2G339781_T01	TC-rich repeats	ATTCTCTAAC	908	10	+	Nicotiana tabacum	cis-acting element involved in defense and stress responsiveness
GRMZM2G339781_T01	TC-rich repeats	ATTCTCTAAC	945	9	+	Nicotiana tabacum	cis-acting element involved in defense and stress responsiveness
GRMZM2G343068_T01	TC-rich repeats	GTTTTCTTAC	1613	9	-	Nicotiana tabacum	cis-acting element involved in defense and stress responsiveness
GRMZM2G343068_T01	TC-rich repeats	GTTTTCTTAC	1654	9	+	Nicotiana tabacum	cis-acting element involved in defense and stress responsiveness
GRMZM2G343068_T01	TC-rich repeats	GTTTTCTTAC	1698	9	+	Nicotiana tabacum	cis-acting element involved in defense and stress responsiveness
GRMZM2G425148_T01	TC-rich repeats	ATTCTCTAAC	955	9	+	Nicotiana tabacum	cis-acting element involved in defense and stress responsiveness
GRMZM2G442215_T01	TC-rich repeats	GTTTTCTTAC	909	9	+	Nicotiana tabacum	cis-acting element involved in defense and stress responsiveness
GRMZM2G458607_T01	TC-rich repeats	GTTTTCTTAC	67	9	+	Nicotiana tabacum	cis-acting element involved in defense and stress responsiveness
GRMZM2G472610_T01	TC-rich repeats	ATTCTCTAAC	1344	9	-	Nicotiana tabacum	cis-acting element involved in defense and stress responsiveness
GRMZM2G701204_T01	TC-rich repeats	GTTTTCTTAC	331	9	+	Nicotiana tabacum	cis-acting element involved in defense and stress responsiveness
GRMZM2G029558_T01	TC-rich repeats	ATTCTCTAAC	219	9	-	Nicotiana tabacum	cis-acting element involved in defense and stress responsiveness
GRMZM2G072089_T01	TC-rich repeats	ATTCTCTAAC	762	9	-	Nicotiana tabacum	cis-acting element involved in defense and stress responsiveness
GRMZM2G072089_T01	TC-rich repeats	GTTTTCTTAC	1278	9	+	Nicotiana tabacum	cis-acting element involved in defense and stress responsiveness
GRMZM2G075222_T01	TC-rich repeats	GTTTTCTTAC	735	9	-	Nicotiana tabacum	cis-acting element involved in defense and stress responsiveness
GRMZM2G090732_T01	TC-rich repeats	GTTTTCTTAC	579	9	+	Nicotiana tabacum	cis-acting element involved in defense and stress responsiveness
GRMZM2G124739_T01	TC-rich repeats	ATTCTCTAAC	1796	9	+	Nicotiana tabacum	cis-acting element involved in defense and stress responsiveness
GRMZM2G138999_T01	TC-rich repeats	GTTTTCTTAC	1598	9	-	Nicotiana tabacum	cis-acting element involved in defense and stress responsiveness
GRMZM2G138999_T01	TC-rich repeats	GTTTTCTTAC	1753	9	+	Nicotiana tabacum	cis-acting element involved in defense and stress responsiveness
GRMZM2G158649_T01	TC-rich repeats	ATTCTCTAAC	324	10	+	Nicotiana tabacum	cis-acting element involved in defense and stress responsiveness
GRMZM2G323558_T01	TC-rich repeats	ATTCTCTAAC	325	9	-	Nicotiana tabacum	cis-acting element involved in defense and stress responsiveness
GRMZM2G375975_T01	TC-rich repeats	GTTTTCTTAC	1558	9	+	Nicotiana tabacum	cis-acting element involved in defense and stress responsiveness
GRMZM2G404237_T01	TC-rich repeats	GTTTTCTTAC	1375	9	-	Nicotiana tabacum	cis-acting element involved in defense and stress responsiveness
GRMZM2G426703_T01	TC-rich repeats	ATTCTCTAAC	396	9	-	Nicotiana tabacum	cis-acting element involved in defense and stress responsiveness
GRMZM2G438704_T01	TC-rich repeats	GTTTTCTTAC	442	9	-	Nicotiana tabacum	cis-acting element involved in defense and stress responsiveness
GRMZM2G439306_T01	TC-rich repeats	ATTCTCTAAC	312	9	-	Nicotiana tabacum	cis-acting element involved in defense and stress responsiveness
GRMZM2G439306_T01	TC-rich repeats	ATTCTCTAAC	377	9	-	Nicotiana tabacum	cis-acting element involved in defense and stress responsiveness
GRMZM5G876285_T01	TC-rich repeats	GTTTTCTTAC	798	9	-	Nicotiana tabacum	cis-acting element involved in defense and stress responsiveness
GRMZM2G011383_T01	TC-rich repeats	GTTTTCTTAC	1547	9	+	Nicotiana tabacum	cis-acting element involved in defense and stress responsiveness
GRMZM2G025833_T01	TC-rich repeats	GTTTTCTTAC	546	9	-	Nicotiana tabacum	cis-acting element involved in defense and stress responsiveness
GRMZM2G089409_T01	TC-rich repeats	ATTCTCTAAC	896	9	+	Nicotiana tabacum	cis-acting element involved in defense and stress responsiveness
GRMZM2G109291_T01	TC-rich repeats	ATTCTCTAAC	1511	9	+	Nicotiana tabacum	cis-acting element involved in defense and stress responsiveness
GRMZM2G110025_T01	TC-rich repeats	ATTCTCTAAC	1979	9	+	Nicotiana tabacum	cis-acting element involved in defense and stress responsiveness
GRMZM2G135570_T01	TC-rich repeats	ATTCTCTAAC	496	9	-	Nicotiana tabacum	cis-acting element involved in defense and stress responsiveness
GRMZM2G135570_T01	TC-rich repeats	ATTCTCTAAC	1070	9	-	Nicotiana tabacum	cis-acting element involved in defense and stress responsiveness
GRMZM2G160027_T01	TC-rich repeats	ATTCTCTAAC	1333	9	+	Nicotiana tabacum	cis-acting element involved in defense and stress responsiveness
GRMZM2G161512_T01	TC-rich repeats	ATTCTCTAAC	492	9	-	Nicotiana tabacum	cis-acting element involved in defense and stress responsiveness
GRMZM2G162093_T01	TC-rich repeats	GTTTTCTTAC	1332	9	+	Nicotiana tabacum	cis-acting element involved in defense and stress responsiveness
GRMZM2G174140_T01	TC-rich repeats	ATTCTCTAAC	1973	9	-	Nicotiana tabacum	cis-acting element involved in defense and stress responsiveness
GRMZM2G374375_T01	TC-rich repeats	ATTCTCTAAC	232	9	-	Nicotiana tabacum	cis-acting element involved in defense and stress responsiveness
GRMZM2G414899_T01	TC-rich repeats	ATTCTCTAAC	81	9	-	Nicotiana tabacum	cis-acting element involved in defense and stress responsiveness
GRMZM2G436707_T01	TC-rich repeats	GTTTTCTTAC	1115	9	+	Nicotiana tabacum	cis-acting element involved in defense and stress responsiveness
GRMZM2G456816_T01	TC-rich repeats	ATTCTCTAAC	462	9	-	Nicotiana tabacum	cis-acting element involved in defense and stress responsiveness
GRMZM2G538064_T01	TC-rich repeats	ATTCTCTAAC	1584	9	+	Nicotiana tabacum	cis-acting element involved in defense and stress responsiveness
AC212769.3_FGT004	TC-rich repeats	GTTTTCTTAC	300	9	-	Nicotiana tabacum	cis-acting element involved in defense and stress responsiveness
AC212769.3_FGT004	TC-rich repeats	ATTCTCTAAC	478	9	+	Nicotiana tabacum	cis-acting element involved in defense and stress responsiveness
GRMZM2G011951_T01	TC-rich repeats	GTTTTCTTAC	1613	9	-	Nicotiana tabacum	cis-acting element involved in defense and stress responsiveness
GRMZM2G018372_T01	TC-rich repeats	ATTCTCTAAC	1488	10	-	Nicotiana tabacum	cis-acting element involved in defense and stress responsiveness
GRMZM2G075077_T01	TC-rich repeats	GTTTTCTTAC	1373	9	-	Nicotiana tabacum	cis-acting element involved in defense and stress responsiveness
GRMZM2G097647_T01	TC-rich repeats	ATTCTCTAAC	1195	9	-	Nicotiana tabacum	cis-acting element involved in defense and stress responsiveness
GRMZM2G097647_T01	TC-rich repeats	GTTTTCTTAC	1537	9	-	Nicotiana tabacum	cis-acting element involved in defense and stress responsiveness
GRMZM2G098278_T01	TC-rich repeats	ATTCTCTAAC	554	9	+	Nicotiana tabacum	cis-acting element involved in defense and stress responsiveness
GRMZM2G153987_T01	TC-rich repeats	GTTTTCTTAC	14	9	+	Nicotiana tabacum	cis-acting element involved in defense and stress responsiveness
GRMZM2G170034_T01	TC-rich repeats	ATTCTCTAAC	464	9	+	Nicotiana tabacum	cis-acting element involved in defense and stress responsiveness
GRMZM2G335930_T01	TC-rich repeats	GTTTTCTTAC	1275	9	+	Nicotiana tabacum	cis-acting element involved in defense and stress responsiveness
GRMZM2G439908_T01	TC-rich repeats	GTTTTCTTAC	1071	9	+	Nicotiana tabacum	cis-acting element involved in defense and stress responsiveness
GRMZM2G439908_T01	TC-rich repeats	GTTTTCTTAC	1612	9	-	Nicotiana tabacum	cis-acting element involved in defense and stress responsiveness
GRMZM2G448511_T01	TC-rich repeats	ATTCTCTAAC	655	9	+	Nicotiana tabacum	cis-acting element involved in defense and stress responsiveness
GRMZM2G134752_T01	DRE	TACCGACAT	998	9	+	Arabidopsis thaliana	cis-acting element involved in dehydration, low-temp, salt stresses
GRMZM2G166044_T01	DRE	TACCGACAT	1487	9	+	Arabidopsis thaliana	cis-acting element involved in dehydration, low-temp, salt stresses
GRMZM2G136313_T01	DRE	TACCGACAT	917	9	-	Arabidopsis thaliana	cis-acting element involved in dehydration, low-temp, salt stresses
GRMZM2G557123_T01	DRE	TACCGACAT	1161	9	-	Arabidopsis thaliana	cis-acting element involved in dehydration, low-temp, salt stresses
GRMZM2G134192_T01	DRE	TACCGACAT	34	9	-	Arabidopsis thaliana	cis-acting element involved in dehydration, low-temp, salt stresses
GRMZM2G007685_T01	TATC-box	TATCCCA	550	7	+	Oryza sativa	cis-acting element involved in gibberellin-responsiveness
GRMZM2G060400_T01	TATC-box	TATCCCA	1088	7	+	Oryza sativa	cis-acting element involved in gibberellin-responsiveness
GRMZM2G072052_T01	TATC-box	TATCCCA	839	7	-	Oryza sativa	cis-acting element involved in gibberellin-responsiveness
GRMZM2G094736_T01	TATC-box	TATCCCA	1234	7	+	Oryza sativa	cis-acting element involved in gibberellin-responsiveness
GRMZM2G122230_T01	TATC-box	TATCCCA	752	7	-	Oryza sativa	cis-acting element involved in gibberellin-responsiveness
GRMZM2G309479_T01	TATC-box	TATCCCA	1157	7	-	Oryza sativa	cis-acting element involved in gibberellin-responsiveness
GRMZM2G435756_T01	TATC-box	TATCCCA	366	7	-	Oryza sativa	cis-acting element involved in gibberellin-responsiveness
GRMZM2G001405_T01	TATC-box	TATCCCA	1129	7	-	Oryza sativa	cis-acting element involved in gibberellin-responsiveness
GRMZM2G015395_T01	TATC-box	TATCCCA	444	7	+	Oryza sativa	cis-acting element involved in gibberellin-responsiveness
GRMZM2G045106_T01	TATC-box	TATCCCA	713	7	-	Oryza sativa	cis-acting element involved in gibberellin-responsiveness
GRMZM2G051491_T01	TATC-box	TATCCCA	926	7	+	Oryza sativa	cis-acting element involved in gibberellin-responsiveness
GRMZM2G079387_T01	TATC-box	TATCCCA	1992	7	+	Oryza sativa	cis-acting element involved in gibberellin-responsiveness
GRMZM2G173419_T01	TATC-box	TATCCCA	1361	7	-	Oryza sativa	cis-acting element involved in gibberellin-responsiveness
GRMZM2G173738_T01	TATC-box	TATCCCA	1863	7	+	Oryza sativa	cis-acting element involved in gibberellin-responsiveness
GRMZM2G309048_T01	TATC-box	TATCCCA	1375	7	+	Oryza sativa	cis-acting element involved in gibberellin-responsiveness
GRMZM2G020915_T01	TATC-box	TATCCCA	1863	7	+	Oryza sativa	cis-acting element involved in gibberellin-responsiveness
GRMZM2G139517_T01	TATC-box	TATCCCA	332	7	+	Oryza sativa	cis-acting element involved in gibberellin-responsiveness
GRMZM2G140774_T01	TATC-box	TATCCCA	669	7	+	Oryza sativa	cis-acting element involved in gibberellin-responsiveness
GRMZM2G342217_T01	TATC-box	TATCCCA	311	7	-	Oryza sativa	cis-acting element involved in gibberellin-responsiveness
GRMZM2G365815_T01	TATC-box	TATCCCA	1172	7	+	Oryza sativa	cis-acting element involved in gibberellin-responsiveness
GRMZM2G472311_T01	TATC-box	TATCCCA	1234	7	-	Oryza sativa	cis-acting element involved in gibberellin-responsiveness
GRMZM2G025748_T01	TATC-box	TATCCCA	1943	7	+	Oryza sativa	cis-acting element involved in gibberellin-responsiveness
GRMZM2G049238_T01	TATC-box	TATCCCA	361	7	-	Oryza sativa	cis-acting element involved in gibberellin-responsiveness
GRMZM2G066304_T01	TATC-box	TATCCCA	1	7	+	Oryza sativa	cis-acting element involved in gibberellin-responsiveness
GRMZM2G066304_T01	TATC-box	TATCCCA	1217	7	+	Oryza sativa	cis-acting element involved in gibberellin-responsiveness
GRMZM2G100313_T01	TATC-box	TATCCCA	711	7	-	Oryza sativa	cis-acting element involved in gibberellin-responsiveness
GRMZM2G139431_T01	TATC-box	TATCCCA	838	7	+	Oryza sativa	cis-acting element involved in gibberellin-responsiveness
GRMZM2G139513_T01	TATC-box	TATCCCA	842	7	+	Oryza sativa	cis-acting element involved in gibberellin-responsiveness
GRMZM2G172081_T01	TATC-box	TATCCCA	756	7	-	Oryza sativa	cis-acting element involved in gibberellin-responsiveness
GRMZM2G332660_T01	TATC-box	TATCCCA	1838	7	-	Oryza sativa	cis-acting element involved in gibberellin-responsiveness
GRMZM2G363557_T01	TATC-box	TATCCCA	1489	7	+	Oryza sativa	cis-acting element involved in gibberellin-responsiveness
GRMZM2G420010_T01	TATC-box	TATCCCA	32	7	+	Oryza sativa	cis-acting element involved in gibberellin-responsiveness
GRMZM2G439422_T01	TATC-box	TATCCCA	1008	7	+	Oryza sativa	cis-acting element involved in gibberellin-responsiveness
GRMZM2G467703_T01	TATC-box	TATCCCA	1900	7	+	Oryza sativa	cis-acting element involved in gibberellin-responsiveness
GRMZM2G030531_T01	TATC-box	TATCCCA	555	7	+	Oryza sativa	cis-acting element involved in gibberellin-responsiveness
GRMZM2G030531_T01	TATC-box	TATCCCA	1300	7	-	Oryza sativa	cis-acting element involved in gibberellin-responsiveness
GRMZM2G040052_T01	TATC-box	TATCCCA	1222	7	+	Oryza sativa	cis-acting element involved in gibberellin-responsiveness
GRMZM2G083248_T01	TATC-box	TATCCCA	1641	7	+	Oryza sativa	cis-acting element involved in gibberellin-responsiveness
GRMZM2G106899_T01	TATC-box	TATCCCA	697	7	-	Oryza sativa	cis-acting element involved in gibberellin-responsiveness
GRMZM2G106899_T01	TATC-box	TATCCCA	1392	7	-	Oryza sativa	cis-acting element involved in gibberellin-responsiveness
GRMZM2G174650_T01	TATC-box	TATCCCA	1656	7	+	Oryza sativa	cis-acting element involved in gibberellin-responsiveness
GRMZM5G820735_T01	TATC-box	TATCCCA	110	7	+	Oryza sativa	cis-acting element involved in gibberellin-responsiveness
GRMZM5G820735_T01	TATC-box	TATCCCA	753	7	+	Oryza sativa	cis-acting element involved in gibberellin-responsiveness
AC203262.3_FGT002	TATC-box	TATCCCA	713	7	-	Oryza sativa	cis-acting element involved in gibberellin-responsiveness
GRMZM2G139695_T01	TATC-box	TATCCCA	1293	7	-	Oryza sativa	cis-acting element involved in gibberellin-responsiveness
GRMZM2G487322_T01	TATC-box	TATCCCA	91	7	+	Oryza sativa	cis-acting element involved in gibberellin-responsiveness
GRMZM2G487322_T01	TATC-box	TATCCCA	733	7	+	Oryza sativa	cis-acting element involved in gibberellin-responsiveness
AC194457.3_FGT001	TATC-box	TATCCCA	1961	7	-	Oryza sativa	cis-acting element involved in gibberellin-responsiveness
AC216731.3_FGT002	TATC-box	TATCCCA	1418	7	+	Oryza sativa	cis-acting element involved in gibberellin-responsiveness
GRMZM2G096249_T01	TATC-box	TATCCCA	1121	7	-	Oryza sativa	cis-acting element involved in gibberellin-responsiveness
GRMZM2G163095_T01	TATC-box	TATCCCA	279	7	+	Oryza sativa	cis-acting element involved in gibberellin-responsiveness
GRMZM2G397242_T01	TATC-box	TATCCCA	478	7	+	Oryza sativa	cis-acting element involved in gibberellin-responsiveness
GRMZM2G466667_T01	TATC-box	TATCCCA	1604	7	-	Oryza sativa	cis-acting element involved in gibberellin-responsiveness
GRMZM2G073380_T01	TATC-box	TATCCCA	1055	7	-	Oryza sativa	cis-acting element involved in gibberellin-responsiveness
GRMZM2G133588_T01	TATC-box	TATCCCA	473	7	-	Oryza sativa	cis-acting element involved in gibberellin-responsiveness
GRMZM2G181202_T01	TATC-box	TATCCCA	1933	7	+	Oryza sativa	cis-acting element involved in gibberellin-responsiveness
GRMZM2G314663_T01	TATC-box	TATCCCA	213	7	-	Oryza sativa	cis-acting element involved in gibberellin-responsiveness
GRMZM2G418644_T01	TATC-box	TATCCCA	77	7	+	Oryza sativa	cis-acting element involved in gibberellin-responsiveness
GRMZM5G823111_T01	TATC-box	TATCCCA	1038	7	+	Oryza sativa	cis-acting element involved in gibberellin-responsiveness
GRMZM2G072886_T01	TATC-box	TATCCCA	1933	7	+	Oryza sativa	cis-acting element involved in gibberellin-responsiveness
GRMZM2G080907_T01	TATC-box	TATCCCA	326	7	+	Oryza sativa	cis-acting element involved in gibberellin-responsiveness
GRMZM2G113057_T01	TATC-box	TATCCCA	724	7	+	Oryza sativa	cis-acting element involved in gibberellin-responsiveness
GRMZM2G129635_T01	TATC-box	TATCCCA	345	7	-	Oryza sativa	cis-acting element involved in gibberellin-responsiveness
GRMZM2G146551_T01	TATC-box	TATCCCA	1933	7	+	Oryza sativa	cis-acting element involved in gibberellin-responsiveness
GRMZM2G157803_T01	TATC-box	TATCCCA	141	7	-	Oryza sativa	cis-acting element involved in gibberellin-responsiveness
GRMZM2G166889_T01	TATC-box	TATCCCA	775	7	-	Oryza sativa	cis-acting element involved in gibberellin-responsiveness
GRMZM2G175243_T01	TATC-box	TATCCCA	1319	7	-	Oryza sativa	cis-acting element involved in gibberellin-responsiveness
GRMZM2G307402_T01	TATC-box	TATCCCA	407	7	+	Oryza sativa	cis-acting element involved in gibberellin-responsiveness
GRMZM2G095895_T01	TATC-box	TATCCCA	439	7	-	Oryza sativa	cis-acting element involved in gibberellin-responsiveness
GRMZM2G136236_T01	TATC-box	TATCCCA	499	7	+	Oryza sativa	cis-acting element involved in gibberellin-responsiveness
GRMZM2G160526_T01	TATC-box	TATCCCA	1114	7	-	Oryza sativa	cis-acting element involved in gibberellin-responsiveness
GRMZM2G307404_T01	TATC-box	TATCCCA	125	7	-	Oryza sativa	cis-acting element involved in gibberellin-responsiveness
GRMZM2G339781_T01	TATC-box	TATCCCA	1284	7	-	Oryza sativa	cis-acting element involved in gibberellin-responsiveness
GRMZM2G364349_T01	TATC-box	TATCCCA	1451	7	+	Oryza sativa	cis-acting element involved in gibberellin-responsiveness
AC203294.3_FGT001	TATC-box	TATCCCA	328	7	-	Oryza sativa	cis-acting element involved in gibberellin-responsiveness
GRMZM2G029558_T01	TATC-box	TATCCCA	447	7	-	Oryza sativa	cis-acting element involved in gibberellin-responsiveness
GRMZM2G043069_T01	TATC-box	TATCCCA	509	7	+	Oryza sativa	cis-acting element involved in gibberellin-responsiveness
GRMZM2G157629_T01	TATC-box	TATCCCA	1635	7	+	Oryza sativa	cis-acting element involved in gibberellin-responsiveness
GRMZM2G404237_T01	TATC-box	TATCCCA	1548	7	+	Oryza sativa	cis-acting element involved in gibberellin-responsiveness
GRMZM2G419157_T01	TATC-box	TATCCCA	1254	7	-	Oryza sativa	cis-acting element involved in gibberellin-responsiveness
GRMZM2G426703_T01	TATC-box	TATCCCA	429	7	+	Oryza sativa	cis-acting element involved in gibberellin-responsiveness
GRMZM2G433959_T01	TATC-box	TATCCCA	605	7	-	Oryza sativa	cis-acting element involved in gibberellin-responsiveness
AC189771.3_FGT001	TATC-box	TATCCCA	910	7	-	Oryza sativa	cis-acting element involved in gibberellin-responsiveness
GRMZM2G008047_T01	TATC-box	TATCCCA	1453	7	+	Oryza sativa	cis-acting element involved in gibberellin-responsiveness
GRMZM2G014618_T01	TATC-box	TATCCCA	263	7	+	Oryza sativa	cis-acting element involved in gibberellin-responsiveness
GRMZM2G025833_T01	TATC-box	TATCCCA	737	7	-	Oryza sativa	cis-acting element involved in gibberellin-responsiveness
GRMZM2G025833_T01	TATC-box	TATCCCA	1814	7	-	Oryza sativa	cis-acting element involved in gibberellin-responsiveness
GRMZM2G089409_T01	TATC-box	TATCCCA	481	7	-	Oryza sativa	cis-acting element involved in gibberellin-responsiveness
GRMZM2G121236_T01	TATC-box	TATCCCA	185	7	-	Oryza sativa	cis-acting element involved in gibberellin-responsiveness
GRMZM2G144898_T01	TATC-box	TATCCCA	738	7	+	Oryza sativa	cis-acting element involved in gibberellin-responsiveness
GRMZM2G374375_T01	TATC-box	TATCCCA	1581	7	-	Oryza sativa	cis-acting element involved in gibberellin-responsiveness
GRMZM2G447989_T01	TATC-box	TATCCCA	309	7	-	Oryza sativa	cis-acting element involved in gibberellin-responsiveness
AC212769.3_FGT004	TATC-box	TATCCCA	694	7	+	Oryza sativa	cis-acting element involved in gibberellin-responsiveness
GRMZM2G112579_T01	TATC-box	TATCCCA	1288	7	+	Oryza sativa	cis-acting element involved in gibberellin-responsiveness
GRMZM2G357124_T01	TATC-box	TATCCCA	268	7	-	Oryza sativa	cis-acting element involved in gibberellin-responsiveness
GRMZM2G384090_T01	TATC-box	TATCCCA	779	7	+	Oryza sativa	cis-acting element involved in gibberellin-responsiveness
GRMZM2G556845_T01	TATC-box	TATCCCA	1293	7	-	Oryza sativa	cis-acting element involved in gibberellin-responsiveness
GRMZM2G000044_T01	ACE	GACACGTATG	1516	9	+	Petroselinum crispum	cis-acting element involved in light responsiveness
GRMZM2G060400_T01	ACE	GCGACGTACC	260	9	+	Petroselinum crispum	cis-acting element involved in light responsiveness
GRMZM2G135664_T01	ACE	CTAACGTATT	1045	9	+	Petroselinum crispum	cis-acting element involved in light responsiveness
GRMZM2G135664_T01	ACE	CTAACGTATT	1125	9	+	Petroselinum crispum	cis-acting element involved in light responsiveness
GRMZM2G309479_T01	ACE	GACACGTATG	1709	9	-	Petroselinum crispum	cis-acting element involved in light responsiveness
GRMZM2G503156_T01	ACE	CTAACGTATT	1329	9	-	Petroselinum crispum	cis-acting element involved in light responsiveness
GRMZM5G841015_T01	ACE	CTAACGTATT	1362	9	+	Petroselinum crispum	cis-acting element involved in light responsiveness
GRMZM2G021051_T01	ACE	GACACGTATG	1386	9	-	Petroselinum crispum	cis-acting element involved in light responsiveness
GRMZM2G021051_T01	ACE	GCGACGTACC	1873	9	-	Petroselinum crispum	cis-acting element involved in light responsiveness
GRMZM2G022347_T01	ACE	GACACGTATG	761	9	+	Petroselinum crispum	cis-acting element involved in light responsiveness
GRMZM2G105137_T01	ACE	CTAACGTATT	803	9	+	Petroselinum crispum	cis-acting element involved in light responsiveness
GRMZM2G153268_T01	ACE	CTAACGTATT	609	9	-	Petroselinum crispum	cis-acting element involved in light responsiveness
GRMZM5G852794_T01	ACE	GACACGTATG	183	9	+	Petroselinum crispum	cis-acting element involved in light responsiveness
GRMZM5G896902_T01	ACE	GCGACGTACC	1076	9	+	Petroselinum crispum	cis-acting element involved in light responsiveness
GRMZM2G014463_T01	ACE	GACACGTATG	601	9	-	Petroselinum crispum	cis-acting element involved in light responsiveness
GRMZM2G016259_T01	ACE	GCGACGTACC	1945	9	+	Petroselinum crispum	cis-acting element involved in light responsiveness
GRMZM2G030265_T01	ACE	CTAACGTATT	1223	9	+	Petroselinum crispum	cis-acting element involved in light responsiveness
GRMZM2G059538_T01	ACE	CTAACGTATT	1174	9	-	Petroselinum crispum	cis-acting element involved in light responsiveness
GRMZM2G060937_T01	ACE	CTAACGTATT	411	9	+	Petroselinum crispum	cis-acting element involved in light responsiveness
GRMZM2G065012_T01	ACE	GACACGTATG	490	9	-	Petroselinum crispum	cis-acting element involved in light responsiveness
GRMZM2G098744_T01	ACE	GCGACGTACC	199	9	+	Petroselinum crispum	cis-acting element involved in light responsiveness
GRMZM2G108284_T01	ACE	GCGACGTACC	742	9	+	Petroselinum crispum	cis-acting element involved in light responsiveness
GRMZM5G871013_T01	ACE	GACACGTATG	989	9	+	Petroselinum crispum	cis-acting element involved in light responsiveness
GRMZM2G048635_T01	ACE	CTAACGTATT	1564	9	+	Petroselinum crispum	cis-acting element involved in light responsiveness
GRMZM2G049238_T01	ACE	GACACGTATG	817	9	-	Petroselinum crispum	cis-acting element involved in light responsiveness
GRMZM2G301647_T01	ACE	GACACGTATG	1562	10	-	Petroselinum crispum	cis-acting element involved in light responsiveness
GRMZM2G342691_T01	ACE	GCGACGTACC	259	9	+	Petroselinum crispum	cis-acting element involved in light responsiveness
GRMZM2G363557_T01	ACE	GACACGTATG	1289	9	-	Petroselinum crispum	cis-acting element involved in light responsiveness
GRMZM2G399421_T01	ACE	GACACGTATG	1244	9	-	Petroselinum crispum	cis-acting element involved in light responsiveness
GRMZM2G088245_T01	ACE	CTAACGTATT	1014	9	+	Petroselinum crispum	cis-acting element involved in light responsiveness
GRMZM2G353497_T01	ACE	GCGACGTACC	241	9	+	Petroselinum crispum	cis-acting element involved in light responsiveness
GRMZM2G459561_T01	ACE	GACACGTATG	140	9	-	Petroselinum crispum	cis-acting element involved in light responsiveness
GRMZM2G084440_T01	ACE	GCGACGTACC	712	9	+	Petroselinum crispum	cis-acting element involved in light responsiveness
GRMZM2G107162_T01	ACE	CTAACGTATT	1546	9	+	Petroselinum crispum	cis-acting element involved in light responsiveness
GRMZM2G124436_T01	ACE	GCGACGTACC	677	9	-	Petroselinum crispum	cis-acting element involved in light responsiveness
GRMZM2G131629_T01	ACE	GACACGTATG	1981	9	-	Petroselinum crispum	cis-acting element involved in light responsiveness
GRMZM2G133555_T01	ACE	GACACGTATG	1219	9	+	Petroselinum crispum	cis-acting element involved in light responsiveness
GRMZM2G170839_T01	ACE	CTAACGTATT	996	9	+	Petroselinum crispum	cis-acting element involved in light responsiveness
GRMZM2G174263_T01	ACE	GACACGTATG	1153	9	+	Petroselinum crispum	cis-acting element involved in light responsiveness
AC194457.3_FGT001	ACE	GACACGTATG	1598	9	+	Petroselinum crispum	cis-acting element involved in light responsiveness
GRMZM2G019583_T01	ACE	GACACGTATG	820	9	-	Petroselinum crispum	cis-acting element involved in light responsiveness
GRMZM2G019583_T01	ACE	GACACGTATG	1435	9	-	Petroselinum crispum	cis-acting element involved in light responsiveness
GRMZM2G053637_T01	ACE	GCGACGTACC	1865	9	-	Petroselinum crispum	cis-acting element involved in light responsiveness
GRMZM2G056627_T01	ACE	GCGACGTACC	1645	9	+	Petroselinum crispum	cis-acting element involved in light responsiveness
GRMZM2G086502_T01	ACE	GACACGTATG	1157	10	-	Petroselinum crispum	cis-acting element involved in light responsiveness
GRMZM2G105219_T01	ACE	GACACGTATG	97	9	-	Petroselinum crispum	cis-acting element involved in light responsiveness
GRMZM2G139223_T01	ACE	CTAACGTATT	1637	9	-	Petroselinum crispum	cis-acting element involved in light responsiveness
GRMZM2G143335_T01	ACE	CTAACGTATT	1799	9	+	Petroselinum crispum	cis-acting element involved in light responsiveness
GRMZM2G163095_T01	ACE	GACACGTATG	331	9	+	Petroselinum crispum	cis-acting element involved in light responsiveness
GRMZM2G174625_T01	ACE	CTAACGTATT	1694	9	+	Petroselinum crispum	cis-acting element involved in light responsiveness
GRMZM2G181284_T01	ACE	GACACGTATG	692	9	-	Petroselinum crispum	cis-acting element involved in light responsiveness
GRMZM2G414696_T01	ACE	CTAACGTATT	1567	9	-	Petroselinum crispum	cis-acting element involved in light responsiveness
AC197577.2_FGT002	ACE	GCGACGTACC	235	9	-	Petroselinum crispum	cis-acting element involved in light responsiveness
GRMZM2G003059_T01	ACE	GACACGTATG	1278	9	+	Petroselinum crispum	cis-acting element involved in light responsiveness
GRMZM2G024887_T01	ACE	CTAACGTATT	997	9	+	Petroselinum crispum	cis-acting element involved in light responsiveness
GRMZM2G062811_T01	ACE	CTAACGTATT	938	9	+	Petroselinum crispum	cis-acting element involved in light responsiveness
GRMZM2G063435_T01	ACE	GACACGTATG	785	9	-	Petroselinum crispum	cis-acting element involved in light responsiveness
GRMZM2G074233_T01	ACE	GACACGTATG	1476	9	+	Petroselinum crispum	cis-acting element involved in light responsiveness
GRMZM2G146573_T01	ACE	GCGACGTACC	1971	9	+	Petroselinum crispum	cis-acting element involved in light responsiveness
GRMZM2G174565_T01	ACE	CTAACGTATT	1683	9	+	Petroselinum crispum	cis-acting element involved in light responsiveness
GRMZM2G300969_T01	ACE	GACACGTATG	911	9	-	Petroselinum crispum	cis-acting element involved in light responsiveness
GRMZM2G300969_T01	ACE	CTAACGTATT	1252	9	+	Petroselinum crispum	cis-acting element involved in light responsiveness
GRMZM2G319435_T01	ACE	CTAACGTATT	1626	9	+	Petroselinum crispum	cis-acting element involved in light responsiveness
GRMZM2G061257_T01	ACE	CTAACGTATT	1802	9	+	Petroselinum crispum	cis-acting element involved in light responsiveness
GRMZM2G068275_T01	ACE	CTAACGTATT	609	9	-	Petroselinum crispum	cis-acting element involved in light responsiveness
GRMZM2G080907_T01	ACE	GACACGTATG	1529	9	-	Petroselinum crispum	cis-acting element involved in light responsiveness
GRMZM2G146305_T01	ACE	CTAACGTATT	825	9	-	Petroselinum crispum	cis-acting element involved in light responsiveness
GRMZM2G166889_T01	ACE	CTAACGTATT	917	9	+	Petroselinum crispum	cis-acting element involved in light responsiveness
GRMZM2G451533_T01	ACE	GACACGTATG	1125	9	+	Petroselinum crispum	cis-acting element involved in light responsiveness
GRMZM2G000376_T01	ACE	GCGACGTACC	1926	9	-	Petroselinum crispum	cis-acting element involved in light responsiveness
GRMZM2G005643_T01	ACE	CTAACGTATT	1844	9	-	Petroselinum crispum	cis-acting element involved in light responsiveness
GRMZM2G095895_T01	ACE	GACACGTATG	188	9	+	Petroselinum crispum	cis-acting element involved in light responsiveness
GRMZM2G307404_T01	ACE	GCGACGTACC	1969	9	+	Petroselinum crispum	cis-acting element involved in light responsiveness
GRMZM2G339781_T01	ACE	GCGACGTACC	1684	9	-	Petroselinum crispum	cis-acting element involved in light responsiveness
AC205012.3_FGT002	ACE	GCGACGTACC	1071	9	+	Petroselinum crispum	cis-acting element involved in light responsiveness
GRMZM2G004440_T01	ACE	GACACGTATG	774	9	+	Petroselinum crispum	cis-acting element involved in light responsiveness
GRMZM2G020131_T01	ACE	GACACGTATG	188	9	-	Petroselinum crispum	cis-acting element involved in light responsiveness
GRMZM2G068682_T01	ACE	GCGACGTACC	1822	9	+	Petroselinum crispum	cis-acting element involved in light responsiveness
GRMZM2G072089_T01	ACE	GCGACGTACC	374	9	-	Petroselinum crispum	cis-acting element involved in light responsiveness
GRMZM2G104363_T01	ACE	CTAACGTATT	380	10	-	Petroselinum crispum	cis-acting element involved in light responsiveness
GRMZM2G136400_T01	ACE	CTAACGTATT	795	9	-	Petroselinum crispum	cis-acting element involved in light responsiveness
GRMZM2G158649_T01	ACE	CTAACGTATT	1130	9	+	Petroselinum crispum	cis-acting element involved in light responsiveness
GRMZM2G323558_T01	ACE	CTAACGTATT	235	9	-	Petroselinum crispum	cis-acting element involved in light responsiveness
GRMZM2G366851_T01	ACE	CTAACGTATT	1136	9	-	Petroselinum crispum	cis-acting element involved in light responsiveness
GRMZM2G375975_T01	ACE	GCGACGTACC	1679	9	+	Petroselinum crispum	cis-acting element involved in light responsiveness
GRMZM2G456923_T01	ACE	GACACGTATG	988	10	+	Petroselinum crispum	cis-acting element involved in light responsiveness
AC189771.3_FGT001	ACE	GACACGTATG	1768	9	+	Petroselinum crispum	cis-acting element involved in light responsiveness
GRMZM2G127106_T01	ACE	GACACGTATG	742	9	-	Petroselinum crispum	cis-acting element involved in light responsiveness
GRMZM2G130055_T01	ACE	CTAACGTATT	834	9	-	Petroselinum crispum	cis-acting element involved in light responsiveness
GRMZM2G138516_T01	ACE	GCGACGTACC	1423	9	-	Petroselinum crispum	cis-acting element involved in light responsiveness
GRMZM2G144856_T01	ACE	GACACGTATG	742	9	-	Petroselinum crispum	cis-acting element involved in light responsiveness
GRMZM2G325653_T01	ACE	CTAACGTATT	306	9	-	Petroselinum crispum	cis-acting element involved in light responsiveness
GRMZM2G409286_T01	ACE	GACACGTATG	490	9	-	Petroselinum crispum	cis-acting element involved in light responsiveness
GRMZM2G442008_T01	ACE	CTAACGTATT	599	9	-	Petroselinum crispum	cis-acting element involved in light responsiveness
AC233885.1_FGT002	ACE	GCGACGTACC	279	9	+	Petroselinum crispum	cis-acting element involved in light responsiveness
GRMZM2G041448_T01	ACE	GACACGTATG	1037	9	-	Petroselinum crispum	cis-acting element involved in light responsiveness
GRMZM2G075077_T01	ACE	CTAACGTATT	1610	9	+	Petroselinum crispum	cis-acting element involved in light responsiveness
GRMZM2G109973_T01	ACE	GACACGTATG	1515	9	+	Petroselinum crispum	cis-acting element involved in light responsiveness
GRMZM2G112579_T01	ACE	GACACGTATG	309	9	+	Petroselinum crispum	cis-acting element involved in light responsiveness
GRMZM2G302559_T01	ACE	GCGACGTACC	761	9	-	Petroselinum crispum	cis-acting element involved in light responsiveness
GRMZM2G302559_T01	ACE	GCGACGTACC	1746	9	+	Petroselinum crispum	cis-acting element involved in light responsiveness
GRMZM2G383303_T01	ACE	CTAACGTATT	1371	9	+	Petroselinum crispum	cis-acting element involved in light responsiveness
GRMZM2G401179_T01	ACE	GACACGTATG	1781	9	-	Petroselinum crispum	cis-acting element involved in light responsiveness
AC203535.4_FGT006	LTR	CCGAAA	1237	6	-	Hordeum vulgare	cis-acting element involved in low-temperature responsiveness
GRMZM2G003838_T01	LTR	CCGAAA	873	6	-	Hordeum vulgare	cis-acting element involved in low-temperature responsiveness
GRMZM2G003838_T01	LTR	CCGAAA	879	6	+	Hordeum vulgare	cis-acting element involved in low-temperature responsiveness
GRMZM2G004663_T01	LTR	CCGAAA	1690	6	-	Hordeum vulgare	cis-acting element involved in low-temperature responsiveness
GRMZM2G004663_T01	LTR	CCGAAA	1732	6	+	Hordeum vulgare	cis-acting element involved in low-temperature responsiveness
GRMZM2G033359_T01	LTR	CCGAAA	230	6	+	Hordeum vulgare	cis-acting element involved in low-temperature responsiveness
GRMZM2G059052_T01	LTR	CCGAAA	1061	6	-	Hordeum vulgare	cis-acting element involved in low-temperature responsiveness
GRMZM2G059052_T01	LTR	CCGAAA	1116	6	-	Hordeum vulgare	cis-acting element involved in low-temperature responsiveness
GRMZM2G059052_T01	LTR	CCGAAA	1136	6	-	Hordeum vulgare	cis-acting element involved in low-temperature responsiveness
GRMZM2G060967_T01	LTR	CCGAAA	1824	6	-	Hordeum vulgare	cis-acting element involved in low-temperature responsiveness
GRMZM2G070961_T01	LTR	CCGAAA	819	6	+	Hordeum vulgare	cis-acting element involved in low-temperature responsiveness
GRMZM2G072052_T01	LTR	CCGAAA	600	6	-	Hordeum vulgare	cis-acting element involved in low-temperature responsiveness
GRMZM2G072052_T01	LTR	CCGAAA	1151	6	-	Hordeum vulgare	cis-acting element involved in low-temperature responsiveness
GRMZM2G078058_T01	LTR	CCGAAA	885	6	+	Hordeum vulgare	cis-acting element involved in low-temperature responsiveness
GRMZM2G078058_T01	LTR	CCGAAA	1161	6	+	Hordeum vulgare	cis-acting element involved in low-temperature responsiveness
GRMZM2G078058_T01	LTR	CCGAAA	1339	6	-	Hordeum vulgare	cis-acting element involved in low-temperature responsiveness
GRMZM2G097533_T01	LTR	CCGAAA	1080	6	+	Hordeum vulgare	cis-acting element involved in low-temperature responsiveness
GRMZM2G098099_T01	LTR	CCGAAA	702	6	-	Hordeum vulgare	cis-acting element involved in low-temperature responsiveness
GRMZM2G098099_T01	LTR	CCGAAA	906	6	-	Hordeum vulgare	cis-acting element involved in low-temperature responsiveness
GRMZM2G098099_T01	LTR	CCGAAA	1720	6	-	Hordeum vulgare	cis-acting element involved in low-temperature responsiveness
GRMZM2G122230_T01	LTR	CCGAAA	720	6	+	Hordeum vulgare	cis-acting element involved in low-temperature responsiveness
GRMZM2G122230_T01	LTR	CCGAAA	1724	6	-	Hordeum vulgare	cis-acting element involved in low-temperature responsiveness
GRMZM2G135664_T01	LTR	CCGAAA	238	6	+	Hordeum vulgare	cis-acting element involved in low-temperature responsiveness
GRMZM2G136710_T01	LTR	CCGAAA	1532	6	-	Hordeum vulgare	cis-acting element involved in low-temperature responsiveness
GRMZM2G137713_T01	LTR	CCGAAA	1107	6	+	Hordeum vulgare	cis-acting element involved in low-temperature responsiveness
GRMZM2G164674_T01	LTR	CCGAAA	586	6	+	Hordeum vulgare	cis-acting element involved in low-temperature responsiveness
GRMZM2G327357_T01	LTR	CCGAAA	275	6	-	Hordeum vulgare	cis-acting element involved in low-temperature responsiveness
GRMZM2G335826_T01	LTR	CCGAAA	1434	6	+	Hordeum vulgare	cis-acting element involved in low-temperature responsiveness
GRMZM2G338735_T01	LTR	CCGAAA	575	6	-	Hordeum vulgare	cis-acting element involved in low-temperature responsiveness
GRMZM2G368662_T01	LTR	CCGAAA	1124	6	+	Hordeum vulgare	cis-acting element involved in low-temperature responsiveness
GRMZM2G368662_T01	LTR	CCGAAA	1881	6	-	Hordeum vulgare	cis-acting element involved in low-temperature responsiveness
GRMZM2G372180_T01	LTR	CCGAAA	102	6	+	Hordeum vulgare	cis-acting element involved in low-temperature responsiveness
GRMZM2G372180_T01	LTR	CCGAAA	133	6	+	Hordeum vulgare	cis-acting element involved in low-temperature responsiveness
GRMZM2G372180_T01	LTR	CCGAAA	1221	6	+	Hordeum vulgare	cis-acting element involved in low-temperature responsiveness
GRMZM2G378547_T01	LTR	CCGAAA	1939	6	-	Hordeum vulgare	cis-acting element involved in low-temperature responsiveness
GRMZM2G435756_T01	LTR	CCGAAA	55	6	-	Hordeum vulgare	cis-acting element involved in low-temperature responsiveness
GRMZM2G435756_T01	LTR	CCGAAA	73	6	-	Hordeum vulgare	cis-acting element involved in low-temperature responsiveness
GRMZM2G435756_T01	LTR	CCGAAA	254	6	-	Hordeum vulgare	cis-acting element involved in low-temperature responsiveness
GRMZM2G435756_T01	LTR	CCGAAA	899	6	+	Hordeum vulgare	cis-acting element involved in low-temperature responsiveness
GRMZM2G503156_T01	LTR	CCGAAA	697	6	-	Hordeum vulgare	cis-acting element involved in low-temperature responsiveness
GRMZM2G503156_T01	LTR	CCGAAA	718	6	+	Hordeum vulgare	cis-acting element involved in low-temperature responsiveness
GRMZM2G503156_T01	LTR	CCGAAA	737	6	-	Hordeum vulgare	cis-acting element involved in low-temperature responsiveness
GRMZM2G503156_T01	LTR	CCGAAA	776	6	+	Hordeum vulgare	cis-acting element involved in low-temperature responsiveness
GRMZM2G503156_T01	LTR	CCGAAA	794	6	-	Hordeum vulgare	cis-acting element involved in low-temperature responsiveness
GRMZM2G503156_T01	LTR	CCGAAA	818	6	+	Hordeum vulgare	cis-acting element involved in low-temperature responsiveness
GRMZM2G503156_T01	LTR	CCGAAA	833	6	-	Hordeum vulgare	cis-acting element involved in low-temperature responsiveness
GRMZM2G503156_T01	LTR	CCGAAA	856	6	+	Hordeum vulgare	cis-acting element involved in low-temperature responsiveness
GRMZM2G503156_T01	LTR	CCGAAA	874	6	-	Hordeum vulgare	cis-acting element involved in low-temperature responsiveness
GRMZM2G503156_T01	LTR	CCGAAA	907	6	+	Hordeum vulgare	cis-acting element involved in low-temperature responsiveness
GRMZM2G503156_T01	LTR	CCGAAA	928	6	+	Hordeum vulgare	cis-acting element involved in low-temperature responsiveness
GRMZM2G503156_T01	LTR	CCGAAA	943	6	-	Hordeum vulgare	cis-acting element involved in low-temperature responsiveness
GRMZM2G503156_T01	LTR	CCGAAA	964	6	-	Hordeum vulgare	cis-acting element involved in low-temperature responsiveness
GRMZM2G503156_T01	LTR	CCGAAA	983	6	+	Hordeum vulgare	cis-acting element involved in low-temperature responsiveness
GRMZM5G841015_T01	LTR	CCGAAA	10	6	-	Hordeum vulgare	cis-acting element involved in low-temperature responsiveness
GRMZM5G882078_T01	LTR	CCGAAA	1669	6	-	Hordeum vulgare	cis-acting element involved in low-temperature responsiveness
GRMZM2G001405_T01	LTR	CCGAAA	1017	6	-	Hordeum vulgare	cis-acting element involved in low-temperature responsiveness
GRMZM2G015395_T01	LTR	CCGAAA	1440	6	-	Hordeum vulgare	cis-acting element involved in low-temperature responsiveness
GRMZM2G021051_T01	LTR	CCGAAA	231	6	-	Hordeum vulgare	cis-acting element involved in low-temperature responsiveness
GRMZM2G021051_T01	LTR	CCGAAA	1858	6	+	Hordeum vulgare	cis-acting element involved in low-temperature responsiveness
GRMZM2G022347_T01	LTR	CCGAAA	1131	6	+	Hordeum vulgare	cis-acting element involved in low-temperature responsiveness
GRMZM2G024495_T01	LTR	CCGAAA	488	6	-	Hordeum vulgare	cis-acting element involved in low-temperature responsiveness
GRMZM2G031329_T01	LTR	CCGAAA	1674	6	-	Hordeum vulgare	cis-acting element involved in low-temperature responsiveness
GRMZM2G031329_T01	LTR	CCGAAA	1857	6	+	Hordeum vulgare	cis-acting element involved in low-temperature responsiveness
GRMZM2G041493_T01	LTR	CCGAAA	1690	6	+	Hordeum vulgare	cis-acting element involved in low-temperature responsiveness
GRMZM2G044884_T01	LTR	CCGAAA	1885	6	-	Hordeum vulgare	cis-acting element involved in low-temperature responsiveness
GRMZM2G044884_T01	LTR	CCGAAA	1895	6	+	Hordeum vulgare	cis-acting element involved in low-temperature responsiveness
GRMZM2G045064_T01	LTR	CCGAAA	799	6	-	Hordeum vulgare	cis-acting element involved in low-temperature responsiveness
GRMZM2G079387_T01	LTR	CCGAAA	462	6	-	Hordeum vulgare	cis-acting element involved in low-temperature responsiveness
GRMZM2G088208_T01	LTR	CCGAAA	151	6	+	Hordeum vulgare	cis-acting element involved in low-temperature responsiveness
GRMZM2G101069_T01	LTR	CCGAAA	1739	6	+	Hordeum vulgare	cis-acting element involved in low-temperature responsiveness
GRMZM2G105137_T01	LTR	CCGAAA	1191	6	+	Hordeum vulgare	cis-acting element involved in low-temperature responsiveness
GRMZM2G121256_T01	LTR	CCGAAA	227	6	-	Hordeum vulgare	cis-acting element involved in low-temperature responsiveness
GRMZM2G121256_T01	LTR	CCGAAA	843	6	+	Hordeum vulgare	cis-acting element involved in low-temperature responsiveness
GRMZM2G153268_T01	LTR	CCGAAA	1610	6	+	Hordeum vulgare	cis-acting element involved in low-temperature responsiveness
GRMZM2G155491_T01	LTR	CCGAAA	1700	6	+	Hordeum vulgare	cis-acting element involved in low-temperature responsiveness
GRMZM2G166661_T01	LTR	CCGAAA	1881	6	+	Hordeum vulgare	cis-acting element involved in low-temperature responsiveness
GRMZM2G173738_T01	LTR	CCGAAA	178	6	+	Hordeum vulgare	cis-acting element involved in low-temperature responsiveness
GRMZM2G173738_T01	LTR	CCGAAA	1294	6	+	Hordeum vulgare	cis-acting element involved in low-temperature responsiveness
GRMZM2G180272_T01	LTR	CCGAAA	545	6	+	Hordeum vulgare	cis-acting element involved in low-temperature responsiveness
GRMZM2G309048_T01	LTR	CCGAAA	277	6	+	Hordeum vulgare	cis-acting element involved in low-temperature responsiveness
GRMZM2G309048_T01	LTR	CCGAAA	755	6	+	Hordeum vulgare	cis-acting element involved in low-temperature responsiveness
GRMZM2G309048_T01	LTR	CCGAAA	975	6	+	Hordeum vulgare	cis-acting element involved in low-temperature responsiveness
GRMZM2G309048_T01	LTR	CCGAAA	1674	6	+	Hordeum vulgare	cis-acting element involved in low-temperature responsiveness
GRMZM2G348151_T01	LTR	CCGAAA	1624	6	+	Hordeum vulgare	cis-acting element involved in low-temperature responsiveness
GRMZM2G406026_T01	LTR	CCGAAA	1154	6	+	Hordeum vulgare	cis-acting element involved in low-temperature responsiveness
GRMZM2G703158_T01	LTR	CCGAAA	84	6	+	Hordeum vulgare	cis-acting element involved in low-temperature responsiveness
GRMZM2G703173_T01	LTR	CCGAAA	400	6	+	Hordeum vulgare	cis-acting element involved in low-temperature responsiveness
GRMZM5G896902_T01	LTR	CCGAAA	205	6	+	Hordeum vulgare	cis-acting element involved in low-temperature responsiveness
GRMZM2G013967_T01	LTR	CCGAAA	1803	6	+	Hordeum vulgare	cis-acting element involved in low-temperature responsiveness
GRMZM2G014463_T01	LTR	CCGAAA	1677	6	-	Hordeum vulgare	cis-acting element involved in low-temperature responsiveness
GRMZM2G015232_T01	LTR	CCGAAA	291	6	+	Hordeum vulgare	cis-acting element involved in low-temperature responsiveness
GRMZM2G021889_T01	LTR	CCGAAA	910	6	-	Hordeum vulgare	cis-acting element involved in low-temperature responsiveness
GRMZM2G021889_T01	LTR	CCGAAA	935	6	-	Hordeum vulgare	cis-acting element involved in low-temperature responsiveness
GRMZM2G027187_T01	LTR	CCGAAA	925	6	+	Hordeum vulgare	cis-acting element involved in low-temperature responsiveness
GRMZM2G059538_T01	LTR	CCGAAA	554	6	+	Hordeum vulgare	cis-acting element involved in low-temperature responsiveness
GRMZM2G097122_T01	LTR	CCGAAA	620	6	-	Hordeum vulgare	cis-acting element involved in low-temperature responsiveness
GRMZM2G105933_T01	LTR	CCGAAA	70	6	+	Hordeum vulgare	cis-acting element involved in low-temperature responsiveness
GRMZM2G121631_T01	LTR	CCGAAA	750	6	+	Hordeum vulgare	cis-acting element involved in low-temperature responsiveness
GRMZM2G121631_T01	LTR	CCGAAA	962	6	-	Hordeum vulgare	cis-acting element involved in low-temperature responsiveness
GRMZM2G139517_T01	LTR	CCGAAA	250	6	+	Hordeum vulgare	cis-acting element involved in low-temperature responsiveness
GRMZM2G139517_T01	LTR	CCGAAA	453	6	-	Hordeum vulgare	cis-acting element involved in low-temperature responsiveness
GRMZM2G173289_T01	LTR	CCGAAA	796	6	-	Hordeum vulgare	cis-acting element involved in low-temperature responsiveness
GRMZM2G375856_T01	LTR	CCGAAA	1980	6	-	Hordeum vulgare	cis-acting element involved in low-temperature responsiveness
GRMZM2G414304_T01	LTR	CCGAAA	451	6	-	Hordeum vulgare	cis-acting element involved in low-temperature responsiveness
GRMZM2G419209_T01	LTR	CCGAAA	355	6	-	Hordeum vulgare	cis-acting element involved in low-temperature responsiveness
GRMZM2G419452_T01	LTR	CCGAAA	1021	6	+	Hordeum vulgare	cis-acting element involved in low-temperature responsiveness
GRMZM2G435684_T01	LTR	CCGAAA	651	6	+	Hordeum vulgare	cis-acting element involved in low-temperature responsiveness
GRMZM2G442148_T01	LTR	CCGAAA	308	6	-	Hordeum vulgare	cis-acting element involved in low-temperature responsiveness
GRMZM2G442148_T01	LTR	CCGAAA	1048	6	+	Hordeum vulgare	cis-acting element involved in low-temperature responsiveness
GRMZM5G804160_T01	LTR	CCGAAA	1096	6	-	Hordeum vulgare	cis-acting element involved in low-temperature responsiveness
GRMZM2G001116_T01	LTR	CCGAAA	1107	6	+	Hordeum vulgare	cis-acting element involved in low-temperature responsiveness
GRMZM2G012544_T01	LTR	CCGAAA	95	6	+	Hordeum vulgare	cis-acting element involved in low-temperature responsiveness
GRMZM2G012544_T01	LTR	CCGAAA	1817	6	+	Hordeum vulgare	cis-acting element involved in low-temperature responsiveness
GRMZM2G012544_T01	LTR	CCGAAA	1860	6	+	Hordeum vulgare	cis-acting element involved in low-temperature responsiveness
GRMZM2G025748_T01	LTR	CCGAAA	317	6	+	Hordeum vulgare	cis-acting element involved in low-temperature responsiveness
GRMZM2G025748_T01	LTR	CCGAAA	1136	6	+	Hordeum vulgare	cis-acting element involved in low-temperature responsiveness
GRMZM2G034924_T01	LTR	CCGAAA	1164	6	+	Hordeum vulgare	cis-acting element involved in low-temperature responsiveness
GRMZM2G043575_T01	LTR	CCGAAA	1939	6	+	Hordeum vulgare	cis-acting element involved in low-temperature responsiveness
GRMZM2G053749_T01	LTR	CCGAAA	291	6	-	Hordeum vulgare	cis-acting element involved in low-temperature responsiveness
GRMZM2G053749_T01	LTR	CCGAAA	446	6	+	Hordeum vulgare	cis-acting element involved in low-temperature responsiveness
GRMZM2G066304_T01	LTR	CCGAAA	309	6	-	Hordeum vulgare	cis-acting element involved in low-temperature responsiveness
GRMZM2G066304_T01	LTR	CCGAAA	1523	6	+	Hordeum vulgare	cis-acting element involved in low-temperature responsiveness
GRMZM2G071883_T01	LTR	CCGAAA	1594	6	+	Hordeum vulgare	cis-acting element involved in low-temperature responsiveness
GRMZM2G100313_T01	LTR	CCGAAA	920	6	+	Hordeum vulgare	cis-acting element involved in low-temperature responsiveness
GRMZM2G106136_T01	LTR	CCGAAA	847	6	+	Hordeum vulgare	cis-acting element involved in low-temperature responsiveness
GRMZM2G106136_T01	LTR	CCGAAA	1623	6	+	Hordeum vulgare	cis-acting element involved in low-temperature responsiveness
GRMZM2G120246_T01	LTR	CCGAAA	368	6	-	Hordeum vulgare	cis-acting element involved in low-temperature responsiveness
GRMZM2G138198_T01	LTR	CCGAAA	1112	6	+	Hordeum vulgare	cis-acting element involved in low-temperature responsiveness
GRMZM2G139513_T01	LTR	CCGAAA	1442	6	+	Hordeum vulgare	cis-acting element involved in low-temperature responsiveness
GRMZM2G148374_T01	LTR	CCGAAA	3	6	-	Hordeum vulgare	cis-acting element involved in low-temperature responsiveness
GRMZM2G148374_T01	LTR	CCGAAA	259	6	+	Hordeum vulgare	cis-acting element involved in low-temperature responsiveness
GRMZM2G148374_T01	LTR	CCGAAA	282	6	-	Hordeum vulgare	cis-acting element involved in low-temperature responsiveness
GRMZM2G148374_T01	LTR	CCGAAA	377	6	+	Hordeum vulgare	cis-acting element involved in low-temperature responsiveness
GRMZM2G148374_T01	LTR	CCGAAA	394	6	+	Hordeum vulgare	cis-acting element involved in low-temperature responsiveness
GRMZM2G148374_T01	LTR	CCGAAA	412	6	+	Hordeum vulgare	cis-acting element involved in low-temperature responsiveness
GRMZM2G164182_T01	LTR	CCGAAA	1236	6	+	Hordeum vulgare	cis-acting element involved in low-temperature responsiveness
GRMZM2G166044_T01	LTR	CCGAAA	1681	6	+	Hordeum vulgare	cis-acting element involved in low-temperature responsiveness
GRMZM2G301647_T01	LTR	CCGAAA	745	6	+	Hordeum vulgare	cis-acting element involved in low-temperature responsiveness
GRMZM2G342691_T01	LTR	CCGAAA	1806	6	-	Hordeum vulgare	cis-acting element involved in low-temperature responsiveness
GRMZM2G363557_T01	LTR	CCGAAA	903	6	-	Hordeum vulgare	cis-acting element involved in low-temperature responsiveness
GRMZM2G369432_T01	LTR	CCGAAA	1192	6	+	Hordeum vulgare	cis-acting element involved in low-temperature responsiveness
GRMZM2G401874_T01	LTR	CCGAAA	1898	6	+	Hordeum vulgare	cis-acting element involved in low-temperature responsiveness
GRMZM2G420010_T01	LTR	CCGAAA	556	6	-	Hordeum vulgare	cis-acting element involved in low-temperature responsiveness
GRMZM2G420010_T01	LTR	CCGAAA	617	6	-	Hordeum vulgare	cis-acting element involved in low-temperature responsiveness
GRMZM2G420010_T01	LTR	CCGAAA	638	6	-	Hordeum vulgare	cis-acting element involved in low-temperature responsiveness
GRMZM2G420010_T01	LTR	CCGAAA	876	6	-	Hordeum vulgare	cis-acting element involved in low-temperature responsiveness
GRMZM2G420010_T01	LTR	CCGAAA	912	6	+	Hordeum vulgare	cis-acting element involved in low-temperature responsiveness
GRMZM2G420010_T01	LTR	CCGAAA	940	6	+	Hordeum vulgare	cis-acting element involved in low-temperature responsiveness
GRMZM2G420010_T01	LTR	CCGAAA	959	6	+	Hordeum vulgare	cis-acting element involved in low-temperature responsiveness
GRMZM2G420010_T01	LTR	CCGAAA	967	6	+	Hordeum vulgare	cis-acting element involved in low-temperature responsiveness
GRMZM2G420010_T01	LTR	CCGAAA	990	6	-	Hordeum vulgare	cis-acting element involved in low-temperature responsiveness
GRMZM2G420010_T01	LTR	CCGAAA	1150	6	+	Hordeum vulgare	cis-acting element involved in low-temperature responsiveness
GRMZM2G427319_T01	LTR	CCGAAA	1425	6	-	Hordeum vulgare	cis-acting element involved in low-temperature responsiveness
GRMZM2G441115_T01	LTR	CCGAAA	1288	6	+	Hordeum vulgare	cis-acting element involved in low-temperature responsiveness
GRMZM2G570768_T01	LTR	CCGAAA	1874	6	+	Hordeum vulgare	cis-acting element involved in low-temperature responsiveness
GRMZM2G570768_T01	LTR	CCGAAA	1946	6	+	Hordeum vulgare	cis-acting element involved in low-temperature responsiveness
AC217910.3_FGT006	LTR	CCGAAA	388	6	+	Hordeum vulgare	cis-acting element involved in low-temperature responsiveness
GRMZM2G034846_T01	LTR	CCGAAA	482	6	-	Hordeum vulgare	cis-acting element involved in low-temperature responsiveness
GRMZM2G034846_T01	LTR	CCGAAA	987	6	-	Hordeum vulgare	cis-acting element involved in low-temperature responsiveness
GRMZM2G034846_T01	LTR	CCGAAA	1854	6	-	Hordeum vulgare	cis-acting element involved in low-temperature responsiveness
GRMZM2G043353_T01	LTR	CCGAAA	1499	6	+	Hordeum vulgare	cis-acting element involved in low-temperature responsiveness
GRMZM2G044269_T01	LTR	CCGAAA	811	6	+	Hordeum vulgare	cis-acting element involved in low-temperature responsiveness
GRMZM2G065050_T01	LTR	CCGAAA	1071	6	-	Hordeum vulgare	cis-acting element involved in low-temperature responsiveness
GRMZM2G095452_T01	LTR	CCGAAA	1381	6	+	Hordeum vulgare	cis-acting element involved in low-temperature responsiveness
GRMZM2G095915_T01	LTR	CCGAAA	1240	6	+	Hordeum vulgare	cis-acting element involved in low-temperature responsiveness
GRMZM2G095915_T01	LTR	CCGAAA	1272	6	+	Hordeum vulgare	cis-acting element involved in low-temperature responsiveness
GRMZM2G095915_T01	LTR	CCGAAA	1278	6	-	Hordeum vulgare	cis-acting element involved in low-temperature responsiveness
GRMZM2G095915_T01	LTR	CCGAAA	1287	6	-	Hordeum vulgare	cis-acting element involved in low-temperature responsiveness
GRMZM2G095915_T01	LTR	CCGAAA	1306	6	-	Hordeum vulgare	cis-acting element involved in low-temperature responsiveness
GRMZM2G095915_T01	LTR	CCGAAA	1335	6	-	Hordeum vulgare	cis-acting element involved in low-temperature responsiveness
GRMZM2G095915_T01	LTR	CCGAAA	1371	6	+	Hordeum vulgare	cis-acting element involved in low-temperature responsiveness
GRMZM2G095915_T01	LTR	CCGAAA	1608	6	+	Hordeum vulgare	cis-acting element involved in low-temperature responsiveness
GRMZM2G095915_T01	LTR	CCGAAA	1629	6	+	Hordeum vulgare	cis-acting element involved in low-temperature responsiveness
GRMZM2G106899_T01	LTR	CCGAAA	950	6	-	Hordeum vulgare	cis-acting element involved in low-temperature responsiveness
GRMZM2G108576_T01	LTR	CCGAAA	1520	6	+	Hordeum vulgare	cis-acting element involved in low-temperature responsiveness
GRMZM2G108576_T01	LTR	CCGAAA	1949	6	-	Hordeum vulgare	cis-acting element involved in low-temperature responsiveness
GRMZM2G135456_T01	LTR	CCGAAA	624	6	-	Hordeum vulgare	cis-acting element involved in low-temperature responsiveness
GRMZM2G136313_T01	LTR	CCGAAA	1431	6	-	Hordeum vulgare	cis-acting element involved in low-temperature responsiveness
GRMZM2G165413_T01	LTR	CCGAAA	513	6	+	Hordeum vulgare	cis-acting element involved in low-temperature responsiveness
GRMZM2G165413_T01	LTR	CCGAAA	520	6	+	Hordeum vulgare	cis-acting element involved in low-temperature responsiveness
GRMZM2G175779_T01	LTR	CCGAAA	552	6	+	Hordeum vulgare	cis-acting element involved in low-temperature responsiveness
GRMZM2G175779_T01	LTR	CCGAAA	1589	6	+	Hordeum vulgare	cis-acting element involved in low-temperature responsiveness
GRMZM2G175779_T01	LTR	CCGAAA	1891	6	-	Hordeum vulgare	cis-acting element involved in low-temperature responsiveness
GRMZM2G177461_T01	LTR	CCGAAA	362	6	-	Hordeum vulgare	cis-acting element involved in low-temperature responsiveness
GRMZM2G314292_T01	LTR	CCGAAA	511	6	+	Hordeum vulgare	cis-acting element involved in low-temperature responsiveness
GRMZM2G314292_T01	LTR	CCGAAA	1305	6	-	Hordeum vulgare	cis-acting element involved in low-temperature responsiveness
GRMZM2G321870_T01	LTR	CCGAAA	175	6	-	Hordeum vulgare	cis-acting element involved in low-temperature responsiveness
GRMZM2G321870_T01	LTR	CCGAAA	828	6	-	Hordeum vulgare	cis-acting element involved in low-temperature responsiveness
GRMZM2G321870_T01	LTR	CCGAAA	1608	6	+	Hordeum vulgare	cis-acting element involved in low-temperature responsiveness
GRMZM2G321978_T01	LTR	CCGAAA	327	6	+	Hordeum vulgare	cis-acting element involved in low-temperature responsiveness
GRMZM2G321978_T01	LTR	CCGAAA	1321	6	-	Hordeum vulgare	cis-acting element involved in low-temperature responsiveness
GRMZM2G353497_T01	LTR	CCGAAA	529	6	+	Hordeum vulgare	cis-acting element involved in low-temperature responsiveness
GRMZM2G359879_T01	LTR	CCGAAA	478	6	+	Hordeum vulgare	cis-acting element involved in low-temperature responsiveness
GRMZM2G426511_T01	LTR	CCGAAA	1870	6	+	Hordeum vulgare	cis-acting element involved in low-temperature responsiveness
GRMZM2G557123_T01	LTR	CCGAAA	226	6	+	Hordeum vulgare	cis-acting element involved in low-temperature responsiveness
GRMZM2G557123_T01	LTR	CCGAAA	277	6	-	Hordeum vulgare	cis-acting element involved in low-temperature responsiveness
GRMZM2G557123_T01	LTR	CCGAAA	336	6	-	Hordeum vulgare	cis-acting element involved in low-temperature responsiveness
GRMZM2G557123_T01	LTR	CCGAAA	1829	6	+	Hordeum vulgare	cis-acting element involved in low-temperature responsiveness
GRMZM2G557123_T01	LTR	CCGAAA	1903	6	+	Hordeum vulgare	cis-acting element involved in low-temperature responsiveness
GRMZM2G557123_T01	LTR	CCGAAA	1910	6	+	Hordeum vulgare	cis-acting element involved in low-temperature responsiveness
GRMZM5G809243_T01	LTR	CCGAAA	1537	6	+	Hordeum vulgare	cis-acting element involved in low-temperature responsiveness
GRMZM5G809243_T01	LTR	CCGAAA	1571	6	-	Hordeum vulgare	cis-acting element involved in low-temperature responsiveness
GRMZM5G809243_T01	LTR	CCGAAA	1625	6	+	Hordeum vulgare	cis-acting element involved in low-temperature responsiveness
AC203262.3_FGT002	LTR	CCGAAA	834	6	+	Hordeum vulgare	cis-acting element involved in low-temperature responsiveness
GRMZM2G028247_T01	LTR	CCGAAA	749	6	+	Hordeum vulgare	cis-acting element involved in low-temperature responsiveness
GRMZM2G037690_T01	LTR	CCGAAA	99	6	-	Hordeum vulgare	cis-acting element involved in low-temperature responsiveness
GRMZM2G043415_T01	LTR	CCGAAA	586	6	-	Hordeum vulgare	cis-acting element involved in low-temperature responsiveness
GRMZM2G067710_T01	LTR	CCGAAA	5	6	+	Hordeum vulgare	cis-acting element involved in low-temperature responsiveness
GRMZM2G067710_T01	LTR	CCGAAA	1485	6	-	Hordeum vulgare	cis-acting element involved in low-temperature responsiveness
GRMZM2G073155_T01	LTR	CCGAAA	911	6	+	Hordeum vulgare	cis-acting element involved in low-temperature responsiveness
GRMZM2G073155_T01	LTR	CCGAAA	1060	6	-	Hordeum vulgare	cis-acting element involved in low-temperature responsiveness
GRMZM2G107162_T01	LTR	CCGAAA	1175	6	-	Hordeum vulgare	cis-acting element involved in low-temperature responsiveness
GRMZM2G107162_T01	LTR	CCGAAA	1912	6	-	Hordeum vulgare	cis-acting element involved in low-temperature responsiveness
GRMZM2G112377_T01	LTR	CCGAAA	274	6	-	Hordeum vulgare	cis-acting element involved in low-temperature responsiveness
GRMZM2G131629_T01	LTR	CCGAAA	1959	6	-	Hordeum vulgare	cis-acting element involved in low-temperature responsiveness
GRMZM2G133555_T01	LTR	CCGAAA	1832	6	-	Hordeum vulgare	cis-acting element involved in low-temperature responsiveness
GRMZM2G172751_T01	LTR	CCGAAA	1948	6	+	Hordeum vulgare	cis-acting element involved in low-temperature responsiveness
GRMZM2G174263_T01	LTR	CCGAAA	849	6	-	Hordeum vulgare	cis-acting element involved in low-temperature responsiveness
GRMZM2G174263_T01	LTR	CCGAAA	1280	6	+	Hordeum vulgare	cis-acting element involved in low-temperature responsiveness
GRMZM2G382557_T01	LTR	CCGAAA	1125	6	-	Hordeum vulgare	cis-acting element involved in low-temperature responsiveness
GRMZM2G382557_T01	LTR	CCGAAA	1358	6	-	Hordeum vulgare	cis-acting element involved in low-temperature responsiveness
GRMZM2G383497_T01	LTR	CCGAAA	788	6	-	Hordeum vulgare	cis-acting element involved in low-temperature responsiveness
GRMZM2G446047_T01	LTR	CCGAAA	967	6	-	Hordeum vulgare	cis-acting element involved in low-temperature responsiveness
AC195147.3_FGT001	LTR	CCGAAA	241	6	+	Hordeum vulgare	cis-acting element involved in low-temperature responsiveness
AC216731.3_FGT002	LTR	CCGAAA	362	6	+	Hordeum vulgare	cis-acting element involved in low-temperature responsiveness
AC235546.1_FGT004	LTR	CCGAAA	464	6	-	Hordeum vulgare	cis-acting element involved in low-temperature responsiveness
AC235546.1_FGT004	LTR	CCGAAA	1845	6	+	Hordeum vulgare	cis-acting element involved in low-temperature responsiveness
GRMZM2G004354_T01	LTR	CCGAAA	367	6	+	Hordeum vulgare	cis-acting element involved in low-temperature responsiveness
GRMZM2G019583_T01	LTR	CCGAAA	1065	6	-	Hordeum vulgare	cis-acting element involved in low-temperature responsiveness
GRMZM2G029249_T01	LTR	CCGAAA	1904	6	-	Hordeum vulgare	cis-acting element involved in low-temperature responsiveness
GRMZM2G047699_T01	LTR	CCGAAA	1382	6	+	Hordeum vulgare	cis-acting element involved in low-temperature responsiveness
GRMZM2G056627_T01	LTR	CCGAAA	158	6	+	Hordeum vulgare	cis-acting element involved in low-temperature responsiveness
GRMZM2G056627_T01	LTR	CCGAAA	1280	6	-	Hordeum vulgare	cis-acting element involved in low-temperature responsiveness
GRMZM2G056627_T01	LTR	CCGAAA	1663	6	-	Hordeum vulgare	cis-acting element involved in low-temperature responsiveness
GRMZM2G078886_T01	LTR	CCGAAA	285	6	-	Hordeum vulgare	cis-acting element involved in low-temperature responsiveness
GRMZM2G079499_T01	LTR	CCGAAA	1132	6	-	Hordeum vulgare	cis-acting element involved in low-temperature responsiveness
GRMZM2G080871_T01	LTR	CCGAAA	1904	6	+	Hordeum vulgare	cis-acting element involved in low-temperature responsiveness
GRMZM2G086502_T01	LTR	CCGAAA	1809	6	-	Hordeum vulgare	cis-acting element involved in low-temperature responsiveness
GRMZM2G105219_T01	LTR	CCGAAA	1452	6	+	Hordeum vulgare	cis-acting element involved in low-temperature responsiveness
GRMZM2G112984_T01	LTR	CCGAAA	1119	6	-	Hordeum vulgare	cis-acting element involved in low-temperature responsiveness
GRMZM2G120414_T01	LTR	CCGAAA	1628	6	+	Hordeum vulgare	cis-acting element involved in low-temperature responsiveness
GRMZM2G120414_T01	LTR	CCGAAA	1980	6	+	Hordeum vulgare	cis-acting element involved in low-temperature responsiveness
GRMZM2G120414_T01	LTR	CCGAAA	1991	6	+	Hordeum vulgare	cis-acting element involved in low-temperature responsiveness
GRMZM2G131358_T01	LTR	CCGAAA	1473	6	+	Hordeum vulgare	cis-acting element involved in low-temperature responsiveness
GRMZM2G131358_T01	LTR	CCGAAA	1718	6	+	Hordeum vulgare	cis-acting element involved in low-temperature responsiveness
GRMZM2G133129_T01	LTR	CCGAAA	361	6	-	Hordeum vulgare	cis-acting element involved in low-temperature responsiveness
GRMZM2G133129_T01	LTR	CCGAAA	747	6	+	Hordeum vulgare	cis-acting element involved in low-temperature responsiveness
GRMZM2G139223_T01	LTR	CCGAAA	1107	6	-	Hordeum vulgare	cis-acting element involved in low-temperature responsiveness
GRMZM2G139223_T01	LTR	CCGAAA	1449	6	+	Hordeum vulgare	cis-acting element involved in low-temperature responsiveness
GRMZM2G174625_T01	LTR	CCGAAA	1203	6	-	Hordeum vulgare	cis-acting element involved in low-temperature responsiveness
GRMZM2G381357_T01	LTR	CCGAAA	1986	6	+	Hordeum vulgare	cis-acting element involved in low-temperature responsiveness
GRMZM2G397242_T01	LTR	CCGAAA	24	6	-	Hordeum vulgare	cis-acting element involved in low-temperature responsiveness
GRMZM2G397242_T01	LTR	CCGAAA	272	6	+	Hordeum vulgare	cis-acting element involved in low-temperature responsiveness
GRMZM2G003059_T01	LTR	CCGAAA	628	6	+	Hordeum vulgare	cis-acting element involved in low-temperature responsiveness
GRMZM2G008622_T01	LTR	CCGAAA	1254	6	-	Hordeum vulgare	cis-acting element involved in low-temperature responsiveness
GRMZM2G024887_T01	LTR	CCGAAA	1780	6	+	Hordeum vulgare	cis-acting element involved in low-temperature responsiveness
GRMZM2G044100_T01	LTR	CCGAAA	1580	6	-	Hordeum vulgare	cis-acting element involved in low-temperature responsiveness
GRMZM2G044100_T01	LTR	CCGAAA	1699	6	-	Hordeum vulgare	cis-acting element involved in low-temperature responsiveness
GRMZM2G044100_T01	LTR	CCGAAA	1864	6	-	Hordeum vulgare	cis-acting element involved in low-temperature responsiveness
GRMZM2G062811_T01	LTR	CCGAAA	41	6	-	Hordeum vulgare	cis-acting element involved in low-temperature responsiveness
GRMZM2G062811_T01	LTR	CCGAAA	1676	6	-	Hordeum vulgare	cis-acting element involved in low-temperature responsiveness
GRMZM2G062811_T01	LTR	CCGAAA	1690	6	+	Hordeum vulgare	cis-acting element involved in low-temperature responsiveness
GRMZM2G073380_T01	LTR	CCGAAA	896	6	-	Hordeum vulgare	cis-acting element involved in low-temperature responsiveness
GRMZM2G073380_T01	LTR	CCGAAA	983	6	+	Hordeum vulgare	cis-acting element involved in low-temperature responsiveness
GRMZM2G090627_T01	LTR	CCGAAA	671	6	+	Hordeum vulgare	cis-acting element involved in low-temperature responsiveness
GRMZM2G090627_T01	LTR	CCGAAA	1167	6	+	Hordeum vulgare	cis-acting element involved in low-temperature responsiveness
GRMZM2G090627_T01	LTR	CCGAAA	1512	6	-	Hordeum vulgare	cis-acting element involved in low-temperature responsiveness
GRMZM2G095441_T01	LTR	CCGAAA	291	6	+	Hordeum vulgare	cis-acting element involved in low-temperature responsiveness
GRMZM2G125356_T01	LTR	CCGAAA	95	6	-	Hordeum vulgare	cis-acting element involved in low-temperature responsiveness
GRMZM2G135629_T01	LTR	CCGAAA	1599	6	+	Hordeum vulgare	cis-acting element involved in low-temperature responsiveness
GRMZM2G141071_T01	LTR	CCGAAA	1977	6	+	Hordeum vulgare	cis-acting element involved in low-temperature responsiveness
GRMZM2G146573_T01	LTR	CCGAAA	945	6	-	Hordeum vulgare	cis-acting element involved in low-temperature responsiveness
GRMZM2G314663_T01	LTR	CCGAAA	1172	6	+	Hordeum vulgare	cis-acting element involved in low-temperature responsiveness
GRMZM2G317406_T01	LTR	CCGAAA	633	6	-	Hordeum vulgare	cis-acting element involved in low-temperature responsiveness
GRMZM2G323418_T01	LTR	CCGAAA	235	6	-	Hordeum vulgare	cis-acting element involved in low-temperature responsiveness
GRMZM2G323418_T01	LTR	CCGAAA	261	6	+	Hordeum vulgare	cis-acting element involved in low-temperature responsiveness
GRMZM2G323418_T01	LTR	CCGAAA	625	6	+	Hordeum vulgare	cis-acting element involved in low-temperature responsiveness
GRMZM2G323418_T01	LTR	CCGAAA	722	6	-	Hordeum vulgare	cis-acting element involved in low-temperature responsiveness
GRMZM2G323418_T01	LTR	CCGAAA	744	6	+	Hordeum vulgare	cis-acting element involved in low-temperature responsiveness
GRMZM2G323418_T01	LTR	CCGAAA	785	6	+	Hordeum vulgare	cis-acting element involved in low-temperature responsiveness
GRMZM2G323418_T01	LTR	CCGAAA	1762	6	+	Hordeum vulgare	cis-acting element involved in low-temperature responsiveness
GRMZM2G329584_T01	LTR	CCGAAA	495	6	-	Hordeum vulgare	cis-acting element involved in low-temperature responsiveness
GRMZM2G329584_T01	LTR	CCGAAA	505	6	-	Hordeum vulgare	cis-acting element involved in low-temperature responsiveness
GRMZM2G329584_T01	LTR	CCGAAA	584	6	-	Hordeum vulgare	cis-acting element involved in low-temperature responsiveness
GRMZM2G329584_T01	LTR	CCGAAA	717	6	-	Hordeum vulgare	cis-acting element involved in low-temperature responsiveness
GRMZM2G349376_T01	LTR	CCGAAA	212	6	-	Hordeum vulgare	cis-acting element involved in low-temperature responsiveness
GRMZM2G349376_T01	LTR	CCGAAA	276	6	+	Hordeum vulgare	cis-acting element involved in low-temperature responsiveness
GRMZM2G418644_T01	LTR	CCGAAA	1195	6	-	Hordeum vulgare	cis-acting element involved in low-temperature responsiveness
GRMZM5G871096_T01	LTR	CCGAAA	913	6	+	Hordeum vulgare	cis-acting element involved in low-temperature responsiveness
GRMZM2G014551_T01	LTR	CCGAAA	724	6	-	Hordeum vulgare	cis-acting element involved in low-temperature responsiveness
GRMZM2G014551_T01	LTR	CCGAAA	1404	6	-	Hordeum vulgare	cis-acting element involved in low-temperature responsiveness
GRMZM2G014551_T01	LTR	CCGAAA	1530	6	+	Hordeum vulgare	cis-acting element involved in low-temperature responsiveness
GRMZM2G020852_T01	LTR	CCGAAA	55	6	+	Hordeum vulgare	cis-acting element involved in low-temperature responsiveness
GRMZM2G028643_T01	LTR	CCGAAA	680	6	-	Hordeum vulgare	cis-acting element involved in low-temperature responsiveness
GRMZM2G052006_T01	LTR	CCGAAA	132	6	-	Hordeum vulgare	cis-acting element involved in low-temperature responsiveness
GRMZM2G052006_T01	LTR	CCGAAA	179	6	+	Hordeum vulgare	cis-acting element involved in low-temperature responsiveness
GRMZM2G061764_T01	LTR	CCGAAA	684	6	+	Hordeum vulgare	cis-acting element involved in low-temperature responsiveness
GRMZM2G061764_T01	LTR	CCGAAA	1810	6	-	Hordeum vulgare	cis-acting element involved in low-temperature responsiveness
GRMZM2G068275_T01	LTR	CCGAAA	358	6	-	Hordeum vulgare	cis-acting element involved in low-temperature responsiveness
GRMZM2G080907_T01	LTR	CCGAAA	1092	6	+	Hordeum vulgare	cis-acting element involved in low-temperature responsiveness
GRMZM2G089699_T01	LTR	CCGAAA	970	6	+	Hordeum vulgare	cis-acting element involved in low-temperature responsiveness
GRMZM2G093772_T01	LTR	CCGAAA	702	6	-	Hordeum vulgare	cis-acting element involved in low-temperature responsiveness
GRMZM2G093772_T01	LTR	CCGAAA	1456	6	+	Hordeum vulgare	cis-acting element involved in low-temperature responsiveness
GRMZM2G129635_T01	LTR	CCGAAA	907	6	-	Hordeum vulgare	cis-acting element involved in low-temperature responsiveness
GRMZM2G129635_T01	LTR	CCGAAA	1388	6	-	Hordeum vulgare	cis-acting element involved in low-temperature responsiveness
GRMZM2G141461_T01	LTR	CCGAAA	1271	6	-	Hordeum vulgare	cis-acting element involved in low-temperature responsiveness
GRMZM2G141461_T01	LTR	CCGAAA	1403	6	+	Hordeum vulgare	cis-acting element involved in low-temperature responsiveness
GRMZM2G165433_T01	LTR	CCGAAA	850	6	+	Hordeum vulgare	cis-acting element involved in low-temperature responsiveness
GRMZM2G166889_T01	LTR	CCGAAA	729	6	-	Hordeum vulgare	cis-acting element involved in low-temperature responsiveness
GRMZM2G172664_T01	LTR	CCGAAA	95	6	-	Hordeum vulgare	cis-acting element involved in low-temperature responsiveness
GRMZM2G177636_T01	LTR	CCGAAA	1824	6	+	Hordeum vulgare	cis-acting element involved in low-temperature responsiveness
GRMZM2G322888_T01	LTR	CCGAAA	861	6	+	Hordeum vulgare	cis-acting element involved in low-temperature responsiveness
GRMZM2G374989_T01	LTR	CCGAAA	1934	6	+	Hordeum vulgare	cis-acting element involved in low-temperature responsiveness
GRMZM2G401501_T01	LTR	CCGAAA	8	6	-	Hordeum vulgare	cis-acting element involved in low-temperature responsiveness
GRMZM2G401501_T01	LTR	CCGAAA	87	6	-	Hordeum vulgare	cis-acting element involved in low-temperature responsiveness
GRMZM2G449359_T01	LTR	CCGAAA	1171	6	+	Hordeum vulgare	cis-acting element involved in low-temperature responsiveness
GRMZM2G451533_T01	LTR	CCGAAA	473	6	-	Hordeum vulgare	cis-acting element involved in low-temperature responsiveness
GRMZM2G451533_T01	LTR	CCGAAA	1666	6	+	Hordeum vulgare	cis-acting element involved in low-temperature responsiveness
GRMZM2G454497_T01	LTR	CCGAAA	700	6	-	Hordeum vulgare	cis-acting element involved in low-temperature responsiveness
GRMZM5G860318_T01	LTR	CCGAAA	26	6	+	Hordeum vulgare	cis-acting element involved in low-temperature responsiveness
GRMZM5G860318_T01	LTR	CCGAAA	634	6	-	Hordeum vulgare	cis-acting element involved in low-temperature responsiveness
AC205035.3_FGT004	LTR	CCGAAA	999	6	-	Hordeum vulgare	cis-acting element involved in low-temperature responsiveness
GRMZM2G000700_T01	LTR	CCGAAA	1666	6	-	Hordeum vulgare	cis-acting element involved in low-temperature responsiveness
GRMZM2G001924_T01	LTR	CCGAAA	564	6	-	Hordeum vulgare	cis-acting element involved in low-temperature responsiveness
GRMZM2G001924_T01	LTR	CCGAAA	1235	6	+	Hordeum vulgare	cis-acting element involved in low-temperature responsiveness
GRMZM2G004330_T01	LTR	CCGAAA	1718	6	+	Hordeum vulgare	cis-acting element involved in low-temperature responsiveness
GRMZM2G005643_T01	LTR	CCGAAA	1014	6	-	Hordeum vulgare	cis-acting element involved in low-temperature responsiveness
GRMZM2G005643_T01	LTR	CCGAAA	1021	6	-	Hordeum vulgare	cis-acting element involved in low-temperature responsiveness
GRMZM2G012263_T01	LTR	CCGAAA	347	6	-	Hordeum vulgare	cis-acting element involved in low-temperature responsiveness
GRMZM2G047131_T01	LTR	CCGAAA	977	6	+	Hordeum vulgare	cis-acting element involved in low-temperature responsiveness
GRMZM2G047296_T01	LTR	CCGAAA	1457	6	-	Hordeum vulgare	cis-acting element involved in low-temperature responsiveness
GRMZM2G061749_T01	LTR	CCGAAA	1654	6	-	Hordeum vulgare	cis-acting element involved in low-temperature responsiveness
GRMZM2G061749_T01	LTR	CCGAAA	1695	6	+	Hordeum vulgare	cis-acting element involved in low-temperature responsiveness
GRMZM2G136170_T01	LTR	CCGAAA	1727	6	+	Hordeum vulgare	cis-acting element involved in low-temperature responsiveness
GRMZM2G136236_T01	LTR	CCGAAA	1021	6	-	Hordeum vulgare	cis-acting element involved in low-temperature responsiveness
GRMZM2G156620_T01	LTR	CCGAAA	1701	6	-	Hordeum vulgare	cis-acting element involved in low-temperature responsiveness
GRMZM2G160526_T01	LTR	CCGAAA	870	6	-	Hordeum vulgare	cis-acting element involved in low-temperature responsiveness
GRMZM2G160526_T01	LTR	CCGAAA	952	6	-	Hordeum vulgare	cis-acting element involved in low-temperature responsiveness
GRMZM2G168274_T01	LTR	CCGAAA	616	6	+	Hordeum vulgare	cis-acting element involved in low-temperature responsiveness
GRMZM2G322866_T01	LTR	CCGAAA	1634	6	+	Hordeum vulgare	cis-acting element involved in low-temperature responsiveness
GRMZM2G339781_T01	LTR	CCGAAA	1663	6	+	Hordeum vulgare	cis-acting element involved in low-temperature responsiveness
GRMZM2G343068_T01	LTR	CCGAAA	118	6	+	Hordeum vulgare	cis-acting element involved in low-temperature responsiveness
GRMZM2G343068_T01	LTR	CCGAAA	1422	6	+	Hordeum vulgare	cis-acting element involved in low-temperature responsiveness
GRMZM2G458607_T01	LTR	CCGAAA	902	6	+	Hordeum vulgare	cis-acting element involved in low-temperature responsiveness
GRMZM2G701204_T01	LTR	CCGAAA	523	6	-	Hordeum vulgare	cis-acting element involved in low-temperature responsiveness
AC203294.3_FGT001	LTR	CCGAAA	1151	6	+	Hordeum vulgare	cis-acting element involved in low-temperature responsiveness
GRMZM2G004440_T01	LTR	CCGAAA	1459	6	-	Hordeum vulgare	cis-acting element involved in low-temperature responsiveness
GRMZM2G025175_T01	LTR	CCGAAA	608	6	+	Hordeum vulgare	cis-acting element involved in low-temperature responsiveness
GRMZM2G025175_T01	LTR	CCGAAA	826	6	+	Hordeum vulgare	cis-acting element involved in low-temperature responsiveness
GRMZM2G029558_T01	LTR	CCGAAA	389	6	-	Hordeum vulgare	cis-acting element involved in low-temperature responsiveness
GRMZM2G068682_T01	LTR	CCGAAA	402	6	-	Hordeum vulgare	cis-acting element involved in low-temperature responsiveness
GRMZM2G072089_T01	LTR	CCGAAA	1235	6	+	Hordeum vulgare	cis-acting element involved in low-temperature responsiveness
GRMZM2G072089_T01	LTR	CCGAAA	1284	6	-	Hordeum vulgare	cis-acting element involved in low-temperature responsiveness
GRMZM2G096897_T01	LTR	CCGAAA	1297	6	+	Hordeum vulgare	cis-acting element involved in low-temperature responsiveness
GRMZM2G136121_T01	LTR	CCGAAA	134	6	-	Hordeum vulgare	cis-acting element involved in low-temperature responsiveness
GRMZM2G136121_T01	LTR	CCGAAA	605	6	+	Hordeum vulgare	cis-acting element involved in low-temperature responsiveness
GRMZM2G138999_T01	LTR	CCGAAA	117	6	-	Hordeum vulgare	cis-acting element involved in low-temperature responsiveness
GRMZM2G150724_T01	LTR	CCGAAA	128	6	+	Hordeum vulgare	cis-acting element involved in low-temperature responsiveness
GRMZM2G156857_T01	LTR	CCGAAA	49	6	-	Hordeum vulgare	cis-acting element involved in low-temperature responsiveness
GRMZM2G156857_T01	LTR	CCGAAA	721	6	-	Hordeum vulgare	cis-acting element involved in low-temperature responsiveness
GRMZM2G157629_T01	LTR	CCGAAA	1625	6	-	Hordeum vulgare	cis-acting element involved in low-temperature responsiveness
GRMZM2G158649_T01	LTR	CCGAAA	1255	6	-	Hordeum vulgare	cis-acting element involved in low-temperature responsiveness
GRMZM2G168933_T01	LTR	CCGAAA	1457	6	+	Hordeum vulgare	cis-acting element involved in low-temperature responsiveness
GRMZM2G309944_T01	LTR	CCGAAA	936	6	-	Hordeum vulgare	cis-acting element involved in low-temperature responsiveness
GRMZM2G313216_T01	LTR	CCGAAA	870	6	-	Hordeum vulgare	cis-acting element involved in low-temperature responsiveness
GRMZM2G323558_T01	LTR	CCGAAA	931	6	-	Hordeum vulgare	cis-acting element involved in low-temperature responsiveness
GRMZM2G323731_T01	LTR	CCGAAA	1373	6	+	Hordeum vulgare	cis-acting element involved in low-temperature responsiveness
GRMZM2G375975_T01	LTR	CCGAAA	1108	6	-	Hordeum vulgare	cis-acting element involved in low-temperature responsiveness
GRMZM2G404237_T01	LTR	CCGAAA	1458	6	+	Hordeum vulgare	cis-acting element involved in low-temperature responsiveness
GRMZM5G856812_T01	LTR	CCGAAA	1042	6	+	Hordeum vulgare	cis-acting element involved in low-temperature responsiveness
GRMZM5G876285_T01	LTR	CCGAAA	772	6	+	Hordeum vulgare	cis-acting element involved in low-temperature responsiveness
GRMZM5G876285_T01	LTR	CCGAAA	1690	6	+	Hordeum vulgare	cis-acting element involved in low-temperature responsiveness
AC189771.3_FGT001	LTR	CCGAAA	1703	6	-	Hordeum vulgare	cis-acting element involved in low-temperature responsiveness
GRMZM2G002961_T01	LTR	CCGAAA	1110	6	+	Hordeum vulgare	cis-acting element involved in low-temperature responsiveness
GRMZM2G014618_T01	LTR	CCGAAA	168	6	-	Hordeum vulgare	cis-acting element involved in low-temperature responsiveness
GRMZM2G015418_T01	LTR	CCGAAA	1487	6	+	Hordeum vulgare	cis-acting element involved in low-temperature responsiveness
GRMZM2G027019_T01	LTR	CCGAAA	537	6	+	Hordeum vulgare	cis-acting element involved in low-temperature responsiveness
GRMZM2G027019_T01	LTR	CCGAAA	1298	6	+	Hordeum vulgare	cis-acting element involved in low-temperature responsiveness
GRMZM2G040871_T01	LTR	CCGAAA	1627	6	+	Hordeum vulgare	cis-acting element involved in low-temperature responsiveness
GRMZM2G077828_T01	LTR	CCGAAA	1348	6	+	Hordeum vulgare	cis-acting element involved in low-temperature responsiveness
GRMZM2G094563_T01	LTR	CCGAAA	600	6	+	Hordeum vulgare	cis-acting element involved in low-temperature responsiveness
GRMZM2G094563_T01	LTR	CCGAAA	1060	6	-	Hordeum vulgare	cis-acting element involved in low-temperature responsiveness
GRMZM2G109291_T01	LTR	CCGAAA	195	6	-	Hordeum vulgare	cis-acting element involved in low-temperature responsiveness
GRMZM2G130055_T01	LTR	CCGAAA	1745	6	-	Hordeum vulgare	cis-acting element involved in low-temperature responsiveness
GRMZM2G160027_T01	LTR	CCGAAA	669	6	+	Hordeum vulgare	cis-acting element involved in low-temperature responsiveness
GRMZM2G161512_T01	LTR	CCGAAA	1182	6	-	Hordeum vulgare	cis-acting element involved in low-temperature responsiveness
GRMZM2G174140_T01	LTR	CCGAAA	162	6	+	Hordeum vulgare	cis-acting element involved in low-temperature responsiveness
GRMZM2G174140_T01	LTR	CCGAAA	194	6	-	Hordeum vulgare	cis-acting element involved in low-temperature responsiveness
GRMZM2G174140_T01	LTR	CCGAAA	213	6	-	Hordeum vulgare	cis-acting element involved in low-temperature responsiveness
GRMZM2G174140_T01	LTR	CCGAAA	242	6	-	Hordeum vulgare	cis-acting element involved in low-temperature responsiveness
GRMZM2G174140_T01	LTR	CCGAAA	278	6	+	Hordeum vulgare	cis-acting element involved in low-temperature responsiveness
GRMZM2G174140_T01	LTR	CCGAAA	515	6	+	Hordeum vulgare	cis-acting element involved in low-temperature responsiveness
GRMZM2G174140_T01	LTR	CCGAAA	536	6	+	Hordeum vulgare	cis-acting element involved in low-temperature responsiveness
GRMZM2G174140_T01	LTR	CCGAAA	616	6	+	Hordeum vulgare	cis-acting element involved in low-temperature responsiveness
GRMZM2G325653_T01	LTR	CCGAAA	927	6	+	Hordeum vulgare	cis-acting element involved in low-temperature responsiveness
GRMZM2G436707_T01	LTR	CCGAAA	651	6	+	Hordeum vulgare	cis-acting element involved in low-temperature responsiveness
AC233885.1_FGT002	LTR	CCGAAA	162	6	+	Hordeum vulgare	cis-acting element involved in low-temperature responsiveness
AC233885.1_FGT002	LTR	CCGAAA	463	6	-	Hordeum vulgare	cis-acting element involved in low-temperature responsiveness
GRMZM2G004927_T01	LTR	CCGAAA	286	6	-	Hordeum vulgare	cis-acting element involved in low-temperature responsiveness
GRMZM2G026258_T01	LTR	CCGAAA	325	6	+	Hordeum vulgare	cis-acting element involved in low-temperature responsiveness
GRMZM2G068688_T01	LTR	CCGAAA	194	6	+	Hordeum vulgare	cis-acting element involved in low-temperature responsiveness
GRMZM2G068688_T01	LTR	CCGAAA	872	6	-	Hordeum vulgare	cis-acting element involved in low-temperature responsiveness
GRMZM2G075077_T01	LTR	CCGAAA	1185	6	+	Hordeum vulgare	cis-acting element involved in low-temperature responsiveness
GRMZM2G079050_T01	LTR	CCGAAA	518	6	-	Hordeum vulgare	cis-acting element involved in low-temperature responsiveness
GRMZM2G097647_T01	LTR	CCGAAA	1587	6	-	Hordeum vulgare	cis-acting element involved in low-temperature responsiveness
GRMZM2G098278_T01	LTR	CCGAAA	926	6	-	Hordeum vulgare	cis-acting element involved in low-temperature responsiveness
GRMZM2G098278_T01	LTR	CCGAAA	1062	6	+	Hordeum vulgare	cis-acting element involved in low-temperature responsiveness
GRMZM2G112579_T01	LTR	CCGAAA	629	6	-	Hordeum vulgare	cis-acting element involved in low-temperature responsiveness
GRMZM2G112579_T01	LTR	CCGAAA	1408	6	+	Hordeum vulgare	cis-acting element involved in low-temperature responsiveness
GRMZM2G153987_T01	LTR	CCGAAA	682	6	+	Hordeum vulgare	cis-acting element involved in low-temperature responsiveness
GRMZM2G157929_T01	LTR	CCGAAA	1473	6	+	Hordeum vulgare	cis-acting element involved in low-temperature responsiveness
GRMZM2G335930_T01	LTR	CCGAAA	507	6	+	Hordeum vulgare	cis-acting element involved in low-temperature responsiveness
GRMZM2G335930_T01	LTR	CCGAAA	513	6	-	Hordeum vulgare	cis-acting element involved in low-temperature responsiveness
GRMZM2G335930_T01	LTR	CCGAAA	543	6	-	Hordeum vulgare	cis-acting element involved in low-temperature responsiveness
GRMZM2G335930_T01	LTR	CCGAAA	584	6	-	Hordeum vulgare	cis-acting element involved in low-temperature responsiveness
GRMZM2G335930_T01	LTR	CCGAAA	600	6	-	Hordeum vulgare	cis-acting element involved in low-temperature responsiveness
GRMZM2G335930_T01	LTR	CCGAAA	616	6	-	Hordeum vulgare	cis-acting element involved in low-temperature responsiveness
GRMZM2G335930_T01	LTR	CCGAAA	1202	6	-	Hordeum vulgare	cis-acting element involved in low-temperature responsiveness
GRMZM2G384090_T01	LTR	CCGAAA	526	6	+	Hordeum vulgare	cis-acting element involved in low-temperature responsiveness
GRMZM2G388099_T01	LTR	CCGAAA	651	6	+	Hordeum vulgare	cis-acting element involved in low-temperature responsiveness
GRMZM2G394311_T01	LTR	CCGAAA	659	6	+	Hordeum vulgare	cis-acting element involved in low-temperature responsiveness
GRMZM2G394311_T01	LTR	CCGAAA	1041	6	+	Hordeum vulgare	cis-acting element involved in low-temperature responsiveness
GRMZM2G394311_T01	LTR	CCGAAA	1815	6	+	Hordeum vulgare	cis-acting element involved in low-temperature responsiveness
GRMZM2G448511_T01	LTR	CCGAAA	1187	6	-	Hordeum vulgare	cis-acting element involved in low-temperature responsiveness
GRMZM2G556845_T01	LTR	CCGAAA	1096	6	-	Hordeum vulgare	cis-acting element involved in low-temperature responsiveness
GRMZM5G810058_T01	LTR	CCGAAA	481	6	+	Hordeum vulgare	cis-acting element involved in low-temperature responsiveness
GRMZM2G091338_T01	Unnamed_1	GGATTTTACAGT	1301	11	-	Pisum sativum	cis-acting element involved in phytochrome down-regulation expression
GRMZM2G105137_T01	Unnamed_1	GGATTTTACAGT	1346	11	+	Pisum sativum	cis-acting element involved in phytochrome down-regulation expression
GRMZM2G136170_T01	Unnamed_1	GGATTTTACAGT	225	11	-	Pisum sativum	cis-acting element involved in phytochrome down-regulation expression
GRMZM2G436950_T01	Unnamed_1	GGATTTTACAGT	1125	11	+	Pisum sativum	cis-acting element involved in phytochrome down-regulation expression
AC212769.3_FGT004	Unnamed_1	GGATTTTACAGT	1417	11	-	Pisum sativum	cis-acting element involved in phytochrome down-regulation expression
GRMZM2G011951_T01	Unnamed_1	GGATTTTACAGT	386	11	+	Pisum sativum	cis-acting element involved in phytochrome down-regulation expression
AC191748.3_FGT001	TCA-element	TCAGAAGAGG	303	9	+	Brassica oleracea	cis-acting element involved in salicylic acid responsiveness
AC191748.3_FGT001	TCA-element	TCAGAAGAGG	1838	9	+	Brassica oleracea	cis-acting element involved in salicylic acid responsiveness
GRMZM2G000044_T01	TCA-element	CCATCTTTTT	1571	9	+	Nicotiana tabacum	cis-acting element involved in salicylic acid responsiveness
GRMZM2G007685_T01	TCA-element	TCAGAAGAGG	1238	9	-	Brassica oleracea	cis-acting element involved in salicylic acid responsiveness
GRMZM2G026568_T01	TCA-element	CCATCTTTTT	336	9	+	Nicotiana tabacum	cis-acting element involved in salicylic acid responsiveness
GRMZM2G060400_T01	TCA-element	CCATCTTTTT	768	9	+	Nicotiana tabacum	cis-acting element involved in salicylic acid responsiveness
GRMZM2G060967_T01	TCA-element	CCATCTTTTT	1432	9	-	Nicotiana tabacum	cis-acting element involved in salicylic acid responsiveness
GRMZM2G070961_T01	TCA-element	TCAGAAGAGG	53	9	+	Brassica oleracea	cis-acting element involved in salicylic acid responsiveness
GRMZM2G070961_T01	TCA-element	CCATCTTTTT	1522	9	-	Nicotiana tabacum	cis-acting element involved in salicylic acid responsiveness
GRMZM2G072052_T01	TCA-element	CCATCTTTTT	1140	9	+	Nicotiana tabacum	cis-acting element involved in salicylic acid responsiveness
GRMZM2G088371_T01	TCA-element	CCATCTTTTT	97	9	-	Nicotiana tabacum	cis-acting element involved in salicylic acid responsiveness
GRMZM2G097533_T01	TCA-element	CCATCTTTTT	1267	9	+	Nicotiana tabacum	cis-acting element involved in salicylic acid responsiveness
GRMZM2G122230_T01	TCA-element	CCATCTTTTT	527	9	+	Nicotiana tabacum	cis-acting element involved in salicylic acid responsiveness
GRMZM2G122230_T01	TCA-element	TCAGAAGAGG	558	9	+	Brassica oleracea	cis-acting element involved in salicylic acid responsiveness
GRMZM2G137713_T01	TCA-element	TCAGAAGAGG	721	9	+	Brassica oleracea	cis-acting element involved in salicylic acid responsiveness
GRMZM2G137713_T01	TCA-element	CCATCTTTTT	1179	9	+	Nicotiana tabacum	cis-acting element involved in salicylic acid responsiveness
GRMZM2G164674_T01	TCA-element	CCATCTTTTT	1695	9	+	Nicotiana tabacum	cis-acting element involved in salicylic acid responsiveness
GRMZM2G309479_T01	TCA-element	CCATCTTTTT	889	9	-	Nicotiana tabacum	cis-acting element involved in salicylic acid responsiveness
GRMZM2G325474_T01	TCA-element	CCATCTTTTT	1806	9	+	Nicotiana tabacum	cis-acting element involved in salicylic acid responsiveness
GRMZM2G325474_T01	TCA-element	CCATCTTTTT	1868	9	-	Nicotiana tabacum	cis-acting element involved in salicylic acid responsiveness
GRMZM2G338735_T01	TCA-element	CCATCTTTTT	1944	9	+	Nicotiana tabacum	cis-acting element involved in salicylic acid responsiveness
GRMZM2G378547_T01	TCA-element	CCATCTTTTT	971	9	-	Nicotiana tabacum	cis-acting element involved in salicylic acid responsiveness
GRMZM2G436856_T01	TCA-element	CCATCTTTTT	488	9	+	Nicotiana tabacum	cis-acting element involved in salicylic acid responsiveness
GRMZM2G476000_T01	TCA-element	CCATCTTTTT	1463	9	-	Nicotiana tabacum	cis-acting element involved in salicylic acid responsiveness
GRMZM2G503156_T01	TCA-element	CCATCTTTTT	370	9	+	Nicotiana tabacum	cis-acting element involved in salicylic acid responsiveness
GRMZM2G503156_T01	TCA-element	TCAGAAGAGG	1057	9	-	Brassica oleracea	cis-acting element involved in salicylic acid responsiveness
GRMZM5G842502_T01	TCA-element	TCAGAAGAGG	1816	9	+	Brassica oleracea	cis-acting element involved in salicylic acid responsiveness
GRMZM2G004408_T01	TCA-element	TCAGAAGAGG	832	9	-	Brassica oleracea	cis-acting element involved in salicylic acid responsiveness
GRMZM2G012328_T01	TCA-element	CCATCTTTTT	248	9	+	Nicotiana tabacum	cis-acting element involved in salicylic acid responsiveness
GRMZM2G021051_T01	TCA-element	CCATCTTTTT	224	9	+	Nicotiana tabacum	cis-acting element involved in salicylic acid responsiveness
GRMZM2G021051_T01	TCA-element	CCATCTTTTT	1806	9	+	Nicotiana tabacum	cis-acting element involved in salicylic acid responsiveness
GRMZM2G053839_T01	TCA-element	CCATCTTTTT	1556	9	-	Nicotiana tabacum	cis-acting element involved in salicylic acid responsiveness
GRMZM2G105137_T01	TCA-element	CCATCTTTTT	1137	9	-	Nicotiana tabacum	cis-acting element involved in salicylic acid responsiveness
GRMZM2G121256_T01	TCA-element	CCATCTTTTT	1260	9	-	Nicotiana tabacum	cis-acting element involved in salicylic acid responsiveness
GRMZM2G155491_T01	TCA-element	CCATCTTTTT	195	9	+	Nicotiana tabacum	cis-acting element involved in salicylic acid responsiveness
GRMZM2G158721_T01	TCA-element	CCATCTTTTT	873	9	-	Nicotiana tabacum	cis-acting element involved in salicylic acid responsiveness
GRMZM2G158721_T01	TCA-element	CCATCTTTTT	1332	9	+	Nicotiana tabacum	cis-acting element involved in salicylic acid responsiveness
GRMZM2G173419_T01	TCA-element	CCATCTTTTT	449	9	+	Nicotiana tabacum	cis-acting element involved in salicylic acid responsiveness
GRMZM2G348151_T01	TCA-element	TCAGAAGAGG	163	9	-	Brassica oleracea	cis-acting element involved in salicylic acid responsiveness
GRMZM2G406026_T01	TCA-element	CCATCTTTTT	1446	9	-	Nicotiana tabacum	cis-acting element involved in salicylic acid responsiveness
GRMZM2G702996_T01	TCA-element	TCAGAAGAGG	1051	9	-	Brassica oleracea	cis-acting element involved in salicylic acid responsiveness
GRMZM2G014463_T01	TCA-element	TCAGAAGAGG	1947	9	-	Brassica oleracea	cis-acting element involved in salicylic acid responsiveness
GRMZM2G015232_T01	TCA-element	TCAGAAGAGG	1854	9	+	Brassica oleracea	cis-acting element involved in salicylic acid responsiveness
GRMZM2G021889_T01	TCA-element	CCATCTTTTT	324	9	+	Nicotiana tabacum	cis-acting element involved in salicylic acid responsiveness
GRMZM2G027187_T01	TCA-element	CCATCTTTTT	945	9	-	Nicotiana tabacum	cis-acting element involved in salicylic acid responsiveness
GRMZM2G027187_T01	TCA-element	CCATCTTTTT	1503	10	+	Nicotiana tabacum	cis-acting element involved in salicylic acid responsiveness
GRMZM2G036832_T01	TCA-element	CCATCTTTTT	1012	10	+	Nicotiana tabacum	cis-acting element involved in salicylic acid responsiveness
GRMZM2G048584_T01	TCA-element	CCATCTTTTT	598	9	-	Nicotiana tabacum	cis-acting element involved in salicylic acid responsiveness
GRMZM2G065012_T01	TCA-element	CCATCTTTTT	1969	9	-	Nicotiana tabacum	cis-acting element involved in salicylic acid responsiveness
GRMZM2G108624_T01	TCA-element	CCATCTTTTT	528	9	+	Nicotiana tabacum	cis-acting element involved in salicylic acid responsiveness
GRMZM2G122873_T01	TCA-element	TCAGAAGAGG	1745	9	-	Brassica oleracea	cis-acting element involved in salicylic acid responsiveness
GRMZM2G158593_T01	TCA-element	CCATCTTTTT	198	9	-	Nicotiana tabacum	cis-acting element involved in salicylic acid responsiveness
GRMZM2G173903_T01	TCA-element	CCATCTTTTT	832	9	+	Nicotiana tabacum	cis-acting element involved in salicylic acid responsiveness
GRMZM2G319875_T01	TCA-element	CCATCTTTTT	1562	9	-	Nicotiana tabacum	cis-acting element involved in salicylic acid responsiveness
GRMZM2G342217_T01	TCA-element	CCATCTTTTT	288	9	+	Nicotiana tabacum	cis-acting element involved in salicylic acid responsiveness
GRMZM2G375856_T01	TCA-element	CCATCTTTTT	495	9	-	Nicotiana tabacum	cis-acting element involved in salicylic acid responsiveness
GRMZM2G389789_T01	TCA-element	CCATCTTTTT	739	9	-	Nicotiana tabacum	cis-acting element involved in salicylic acid responsiveness
GRMZM2G389789_T01	TCA-element	TCAGAAGAGG	1426	9	-	Brassica oleracea	cis-acting element involved in salicylic acid responsiveness
GRMZM2G419209_T01	TCA-element	CCATCTTTTT	684	9	+	Nicotiana tabacum	cis-acting element involved in salicylic acid responsiveness
GRMZM2G419209_T01	TCA-element	TCAGAAGAGG	1366	9	-	Brassica oleracea	cis-acting element involved in salicylic acid responsiveness
GRMZM2G420004_T01	TCA-element	CCATCTTTTT	81	9	+	Nicotiana tabacum	cis-acting element involved in salicylic acid responsiveness
GRMZM2G435684_T01	TCA-element	CCATCTTTTT	1683	9	-	Nicotiana tabacum	cis-acting element involved in salicylic acid responsiveness
GRMZM2G472311_T01	TCA-element	CCATCTTTTT	1642	10	-	Nicotiana tabacum	cis-acting element involved in salicylic acid responsiveness
GRMZM2G019209_T01	TCA-element	CCATCTTTTT	228	9	+	Nicotiana tabacum	cis-acting element involved in salicylic acid responsiveness
GRMZM2G034924_T01	TCA-element	TCAGAAGAGG	1460	9	-	Brassica oleracea	cis-acting element involved in salicylic acid responsiveness
GRMZM2G034924_T01	TCA-element	CCATCTTTTT	1904	9	+	Nicotiana tabacum	cis-acting element involved in salicylic acid responsiveness
GRMZM2G049238_T01	TCA-element	CCATCTTTTT	912	9	+	Nicotiana tabacum	cis-acting element involved in salicylic acid responsiveness
GRMZM2G049238_T01	TCA-element	CCATCTTTTT	1670	9	-	Nicotiana tabacum	cis-acting element involved in salicylic acid responsiveness
GRMZM2G060732_T01	TCA-element	CCATCTTTTT	1751	9	-	Nicotiana tabacum	cis-acting element involved in salicylic acid responsiveness
GRMZM2G060732_T01	TCA-element	CCATCTTTTT	1762	9	-	Nicotiana tabacum	cis-acting element involved in salicylic acid responsiveness
GRMZM2G071883_T01	TCA-element	CCATCTTTTT	31	9	-	Nicotiana tabacum	cis-acting element involved in salicylic acid responsiveness
GRMZM2G073492_T01	TCA-element	CCATCTTTTT	1777	9	+	Nicotiana tabacum	cis-acting element involved in salicylic acid responsiveness
GRMZM2G080056_T01	TCA-element	TCAGAAGAGG	1937	9	+	Brassica oleracea	cis-acting element involved in salicylic acid responsiveness
GRMZM2G106136_T01	TCA-element	CCATCTTTTT	1251	9	+	Nicotiana tabacum	cis-acting element involved in salicylic acid responsiveness
GRMZM2G106136_T01	TCA-element	CCATCTTTTT	1326	9	-	Nicotiana tabacum	cis-acting element involved in salicylic acid responsiveness
GRMZM2G138198_T01	TCA-element	CCATCTTTTT	1377	9	+	Nicotiana tabacum	cis-acting element involved in salicylic acid responsiveness
GRMZM2G166044_T01	TCA-element	TCAGAAGAGG	719	9	+	Brassica oleracea	cis-acting element involved in salicylic acid responsiveness
GRMZM2G301647_T01	TCA-element	TCAGAAGAGG	752	9	-	Brassica oleracea	cis-acting element involved in salicylic acid responsiveness
GRMZM2G369432_T01	TCA-element	TCAGAAGAGG	1119	9	+	Brassica oleracea	cis-acting element involved in salicylic acid responsiveness
GRMZM2G463471_T01	TCA-element	TCAGAAGAGG	193	9	-	Brassica oleracea	cis-acting element involved in salicylic acid responsiveness
GRMZM2G478929_T01	TCA-element	TCAGAAGAGG	761	9	-	Brassica oleracea	cis-acting element involved in salicylic acid responsiveness
GRMZM2G478929_T01	TCA-element	TCAGAAGAGG	1247	9	-	Brassica oleracea	cis-acting element involved in salicylic acid responsiveness
GRMZM2G570768_T01	TCA-element	CCATCTTTTT	779	9	-	Nicotiana tabacum	cis-acting element involved in salicylic acid responsiveness
GRMZM2G006366_T01	TCA-element	TCAGAAGAGG	1340	9	-	Brassica oleracea	cis-acting element involved in salicylic acid responsiveness
GRMZM2G040068_T01	TCA-element	CCATCTTTTT	132	9	-	Nicotiana tabacum	cis-acting element involved in salicylic acid responsiveness
GRMZM2G043141_T01	TCA-element	CCATCTTTTT	1259	9	-	Nicotiana tabacum	cis-acting element involved in salicylic acid responsiveness
GRMZM2G043477_T01	TCA-element	CCATCTTTTT	315	9	+	Nicotiana tabacum	cis-acting element involved in salicylic acid responsiveness
GRMZM2G043477_T01	TCA-element	CCATCTTTTT	1808	9	-	Nicotiana tabacum	cis-acting element involved in salicylic acid responsiveness
GRMZM2G044269_T01	TCA-element	CCATCTTTTT	95	9	+	Nicotiana tabacum	cis-acting element involved in salicylic acid responsiveness
GRMZM2G047153_T01	TCA-element	TCAGAAGAGG	1958	9	-	Brassica oleracea	cis-acting element involved in salicylic acid responsiveness
GRMZM2G058244_T01	TCA-element	CCATCTTTTT	1921	9	-	Nicotiana tabacum	cis-acting element involved in salicylic acid responsiveness
GRMZM2G065050_T01	TCA-element	TCAGAAGAGG	270	9	-	Brassica oleracea	cis-acting element involved in salicylic acid responsiveness
GRMZM2G083248_T01	TCA-element	CCATCTTTTT	455	9	-	Nicotiana tabacum	cis-acting element involved in salicylic acid responsiveness
GRMZM2G088245_T01	TCA-element	CCATCTTTTT	810	9	+	Nicotiana tabacum	cis-acting element involved in salicylic acid responsiveness
GRMZM2G106899_T01	TCA-element	CCATCTTTTT	76	9	+	Nicotiana tabacum	cis-acting element involved in salicylic acid responsiveness
GRMZM2G106899_T01	TCA-element	CCATCTTTTT	409	9	-	Nicotiana tabacum	cis-acting element involved in salicylic acid responsiveness
GRMZM2G106899_T01	TCA-element	CCATCTTTTT	717	9	-	Nicotiana tabacum	cis-acting element involved in salicylic acid responsiveness
GRMZM2G122816_T01	TCA-element	CCATCTTTTT	43	9	+	Nicotiana tabacum	cis-acting element involved in salicylic acid responsiveness
GRMZM2G135456_T01	TCA-element	TCAGAAGAGG	1672	9	+	Brassica oleracea	cis-acting element involved in salicylic acid responsiveness
GRMZM2G174650_T01	TCA-element	CCATCTTTTT	1263	9	-	Nicotiana tabacum	cis-acting element involved in salicylic acid responsiveness
GRMZM2G177461_T01	TCA-element	TCAGAAGAGG	31	9	+	Brassica oleracea	cis-acting element involved in salicylic acid responsiveness
GRMZM2G359879_T01	TCA-element	CCATCTTTTT	1399	9	-	Nicotiana tabacum	cis-acting element involved in salicylic acid responsiveness
GRMZM2G451028_T01	TCA-element	CCATCTTTTT	800	10	-	Nicotiana tabacum	cis-acting element involved in salicylic acid responsiveness
GRMZM2G459561_T01	TCA-element	TCAGAAGAGG	8	9	-	Brassica oleracea	cis-acting element involved in salicylic acid responsiveness
GRMZM2G557123_T01	TCA-element	CCATCTTTTT	729	9	-	Nicotiana tabacum	cis-acting element involved in salicylic acid responsiveness
GRMZM5G820735_T01	TCA-element	CCATCTTTTT	1090	9	-	Nicotiana tabacum	cis-acting element involved in salicylic acid responsiveness
GRMZM5G852097_T01	TCA-element	CCATCTTTTT	1059	9	-	Nicotiana tabacum	cis-acting element involved in salicylic acid responsiveness
GRMZM2G074356_T01	TCA-element	CCATCTTTTT	1795	9	+	Nicotiana tabacum	cis-acting element involved in salicylic acid responsiveness
GRMZM2G084440_T01	TCA-element	TCAGAAGAGG	249	9	-	Brassica oleracea	cis-acting element involved in salicylic acid responsiveness
GRMZM2G084440_T01	TCA-element	TCAGAAGAGG	637	9	+	Brassica oleracea	cis-acting element involved in salicylic acid responsiveness
GRMZM2G107162_T01	TCA-element	CCATCTTTTT	1707	9	+	Nicotiana tabacum	cis-acting element involved in salicylic acid responsiveness
GRMZM2G133555_T01	TCA-element	CCATCTTTTT	688	9	+	Nicotiana tabacum	cis-acting element involved in salicylic acid responsiveness
GRMZM2G133555_T01	TCA-element	CCATCTTTTT	865	9	+	Nicotiana tabacum	cis-acting element involved in salicylic acid responsiveness
GRMZM2G133555_T01	TCA-element	CCATCTTTTT	1717	9	-	Nicotiana tabacum	cis-acting element involved in salicylic acid responsiveness
GRMZM2G139695_T01	TCA-element	CCATCTTTTT	516	9	+	Nicotiana tabacum	cis-acting element involved in salicylic acid responsiveness
GRMZM2G446047_T01	TCA-element	CCATCTTTTT	618	9	+	Nicotiana tabacum	cis-acting element involved in salicylic acid responsiveness
GRMZM2G487322_T01	TCA-element	CCATCTTTTT	1069	9	-	Nicotiana tabacum	cis-acting element involved in salicylic acid responsiveness
GRMZM5G894862_T01	TCA-element	CCATCTTTTT	1397	9	-	Nicotiana tabacum	cis-acting element involved in salicylic acid responsiveness
AC196065.3_FGT001	TCA-element	CCATCTTTTT	179	9	-	Nicotiana tabacum	cis-acting element involved in salicylic acid responsiveness
AC196065.3_FGT001	TCA-element	TCAGAAGAGG	1858	9	-	Brassica oleracea	cis-acting element involved in salicylic acid responsiveness
GRMZM2G004354_T01	TCA-element	CCATCTTTTT	1902	9	-	Nicotiana tabacum	cis-acting element involved in salicylic acid responsiveness
GRMZM2G010319_T01	TCA-element	TCAGAAGAGG	1958	9	-	Brassica oleracea	cis-acting element involved in salicylic acid responsiveness
GRMZM2G048172_T01	TCA-element	CCATCTTTTT	1480	9	+	Nicotiana tabacum	cis-acting element involved in salicylic acid responsiveness
GRMZM2G056627_T01	TCA-element	CCATCTTTTT	795	9	-	Nicotiana tabacum	cis-acting element involved in salicylic acid responsiveness
GRMZM2G071628_T01	TCA-element	CCATCTTTTT	700	9	+	Nicotiana tabacum	cis-acting element involved in salicylic acid responsiveness
GRMZM2G071628_T01	TCA-element	CCATCTTTTT	1592	9	-	Nicotiana tabacum	cis-acting element involved in salicylic acid responsiveness
GRMZM2G089288_T01	TCA-element	CCATCTTTTT	188	9	+	Nicotiana tabacum	cis-acting element involved in salicylic acid responsiveness
GRMZM2G089288_T01	TCA-element	CCATCTTTTT	295	9	+	Nicotiana tabacum	cis-acting element involved in salicylic acid responsiveness
GRMZM2G112984_T01	TCA-element	CCATCTTTTT	1465	9	+	Nicotiana tabacum	cis-acting element involved in salicylic acid responsiveness
GRMZM2G131358_T01	TCA-element	TCAGAAGAGG	1015	9	+	Brassica oleracea	cis-acting element involved in salicylic acid responsiveness
GRMZM2G133129_T01	TCA-element	CCATCTTTTT	1509	9	-	Nicotiana tabacum	cis-acting element involved in salicylic acid responsiveness
GRMZM2G139223_T01	TCA-element	CCATCTTTTT	1240	9	-	Nicotiana tabacum	cis-acting element involved in salicylic acid responsiveness
GRMZM2G139223_T01	TCA-element	CCATCTTTTT	1874	9	-	Nicotiana tabacum	cis-acting element involved in salicylic acid responsiveness
GRMZM2G174625_T01	TCA-element	TCAGAAGAGG	125	9	-	Brassica oleracea	cis-acting element involved in salicylic acid responsiveness
GRMZM2G174625_T01	TCA-element	CCATCTTTTT	880	9	-	Nicotiana tabacum	cis-acting element involved in salicylic acid responsiveness
GRMZM2G179779_T01	TCA-element	CCATCTTTTT	564	9	+	Nicotiana tabacum	cis-acting element involved in salicylic acid responsiveness
GRMZM2G349655_T01	TCA-element	CCATCTTTTT	1815	9	-	Nicotiana tabacum	cis-acting element involved in salicylic acid responsiveness
GRMZM2G397242_T01	TCA-element	TCAGAAGAGG	976	9	-	Brassica oleracea	cis-acting element involved in salicylic acid responsiveness
GRMZM2G466667_T01	TCA-element	CCATCTTTTT	1791	9	+	Nicotiana tabacum	cis-acting element involved in salicylic acid responsiveness
GRMZM2G481964_T01	TCA-element	CCATCTTTTT	1363	9	-	Nicotiana tabacum	cis-acting element involved in salicylic acid responsiveness
GRMZM5G818812_T01	TCA-element	TCAGAAGAGG	1662	9	+	Brassica oleracea	cis-acting element involved in salicylic acid responsiveness
AC206223.3_FGT008	TCA-element	TCAGAAGAGG	1678	9	+	Brassica oleracea	cis-acting element involved in salicylic acid responsiveness
GRMZM2G062811_T01	TCA-element	CCATCTTTTT	591	9	-	Nicotiana tabacum	cis-acting element involved in salicylic acid responsiveness
GRMZM2G068745_T01	TCA-element	CCATCTTTTT	1588	9	-	Nicotiana tabacum	cis-acting element involved in salicylic acid responsiveness
GRMZM2G125356_T01	TCA-element	CCATCTTTTT	1717	9	-	Nicotiana tabacum	cis-acting element involved in salicylic acid responsiveness
GRMZM2G141071_T01	TCA-element	CCATCTTTTT	604	9	+	Nicotiana tabacum	cis-acting element involved in salicylic acid responsiveness
GRMZM2G455557_T01	TCA-element	CCATCTTTTT	1132	9	+	Nicotiana tabacum	cis-acting element involved in salicylic acid responsiveness
GRMZM2G471579_T01	TCA-element	TCAGAAGAGG	308	9	+	Brassica oleracea	cis-acting element involved in salicylic acid responsiveness
AC197143.3_FGT007	TCA-element	CCATCTTTTT	749	9	-	Nicotiana tabacum	cis-acting element involved in salicylic acid responsiveness
GRMZM2G068275_T01	TCA-element	TCAGAAGAGG	669	9	+	Brassica oleracea	cis-acting element involved in salicylic acid responsiveness
GRMZM2G080907_T01	TCA-element	TCAGAAGAGG	1702	9	+	Brassica oleracea	cis-acting element involved in salicylic acid responsiveness
GRMZM2G089699_T01	TCA-element	CCATCTTTTT	639	9	-	Nicotiana tabacum	cis-acting element involved in salicylic acid responsiveness
GRMZM2G111962_T01	TCA-element	CCATCTTTTT	458	9	+	Nicotiana tabacum	cis-acting element involved in salicylic acid responsiveness
GRMZM2G129635_T01	TCA-element	TCAGAAGAGG	528	9	-	Brassica oleracea	cis-acting element involved in salicylic acid responsiveness
GRMZM2G129635_T01	TCA-element	TCAGAAGAGG	655	9	-	Brassica oleracea	cis-acting element involved in salicylic acid responsiveness
GRMZM2G172664_T01	TCA-element	CCATCTTTTT	872	9	+	Nicotiana tabacum	cis-acting element involved in salicylic acid responsiveness
GRMZM2G172664_T01	TCA-element	TCAGAAGAGG	1076	9	+	Brassica oleracea	cis-acting element involved in salicylic acid responsiveness
GRMZM2G175243_T01	TCA-element	CCATCTTTTT	1788	9	-	Nicotiana tabacum	cis-acting element involved in salicylic acid responsiveness
GRMZM2G177636_T01	TCA-element	CCATCTTTTT	1346	9	+	Nicotiana tabacum	cis-acting element involved in salicylic acid responsiveness
GRMZM2G360025_T01	TCA-element	CCATCTTTTT	666	9	-	Nicotiana tabacum	cis-acting element involved in salicylic acid responsiveness
GRMZM2G360025_T01	TCA-element	CCATCTTTTT	1527	9	+	Nicotiana tabacum	cis-acting element involved in salicylic acid responsiveness
GRMZM2G374989_T01	TCA-element	CCATCTTTTT	1914	9	-	Nicotiana tabacum	cis-acting element involved in salicylic acid responsiveness
GRMZM2G450501_T01	TCA-element	TCAGAAGAGG	707	9	+	Brassica oleracea	cis-acting element involved in salicylic acid responsiveness
GRMZM2G450501_T01	TCA-element	TCAGAAGAGG	1281	9	-	Brassica oleracea	cis-acting element involved in salicylic acid responsiveness
GRMZM2G451533_T01	TCA-element	CCATCTTTTT	89	9	-	Nicotiana tabacum	cis-acting element involved in salicylic acid responsiveness
GRMZM2G451533_T01	TCA-element	CCATCTTTTT	1784	9	-	Nicotiana tabacum	cis-acting element involved in salicylic acid responsiveness
GRMZM2G454497_T01	TCA-element	TCAGAAGAGG	1550	9	-	Brassica oleracea	cis-acting element involved in salicylic acid responsiveness
GRMZM2G000376_T01	TCA-element	CCATCTTTTT	1080	9	+	Nicotiana tabacum	cis-acting element involved in salicylic acid responsiveness
GRMZM2G000376_T01	TCA-element	TCAGAAGAGG	1300	9	+	Brassica oleracea	cis-acting element involved in salicylic acid responsiveness
GRMZM2G004330_T01	TCA-element	CCATCTTTTT	39	9	+	Nicotiana tabacum	cis-acting element involved in salicylic acid responsiveness
GRMZM2G004330_T01	TCA-element	CCATCTTTTT	346	9	+	Nicotiana tabacum	cis-acting element involved in salicylic acid responsiveness
GRMZM2G007708_T01	TCA-element	TCAGAAGAGG	356	9	+	Brassica oleracea	cis-acting element involved in salicylic acid responsiveness
GRMZM2G027782_T01	TCA-element	CCATCTTTTT	1156	9	-	Nicotiana tabacum	cis-acting element involved in salicylic acid responsiveness
GRMZM2G045278_T01	TCA-element	CCATCTTTTT	556	9	-	Nicotiana tabacum	cis-acting element involved in salicylic acid responsiveness
GRMZM2G077466_T01	TCA-element	TCAGAAGAGG	961	9	+	Brassica oleracea	cis-acting element involved in salicylic acid responsiveness
GRMZM2G079661_T01	TCA-element	TCAGAAGAGG	427	9	-	Brassica oleracea	cis-acting element involved in salicylic acid responsiveness
GRMZM2G079661_T01	TCA-element	CCATCTTTTT	1918	9	+	Nicotiana tabacum	cis-acting element involved in salicylic acid responsiveness
GRMZM2G095895_T01	TCA-element	CCATCTTTTT	502	9	+	Nicotiana tabacum	cis-acting element involved in salicylic acid responsiveness
GRMZM2G129064_T01	TCA-element	TCAGAAGAGG	1660	9	+	Brassica oleracea	cis-acting element involved in salicylic acid responsiveness
GRMZM2G156620_T01	TCA-element	TCAGAAGAGG	583	9	-	Brassica oleracea	cis-acting element involved in salicylic acid responsiveness
GRMZM2G334225_T01	TCA-element	CCATCTTTTT	631	9	+	Nicotiana tabacum	cis-acting element involved in salicylic acid responsiveness
GRMZM2G339781_T01	TCA-element	CCATCTTTTT	337	9	-	Nicotiana tabacum	cis-acting element involved in salicylic acid responsiveness
GRMZM2G339781_T01	TCA-element	TCAGAAGAGG	1588	9	-	Brassica oleracea	cis-acting element involved in salicylic acid responsiveness
GRMZM2G442215_T01	TCA-element	CCATCTTTTT	803	9	+	Nicotiana tabacum	cis-acting element involved in salicylic acid responsiveness
GRMZM2G442215_T01	TCA-element	CCATCTTTTT	1557	9	+	Nicotiana tabacum	cis-acting element involved in salicylic acid responsiveness
GRMZM2G701204_T01	TCA-element	TCAGAAGAGG	256	9	-	Brassica oleracea	cis-acting element involved in salicylic acid responsiveness
GRMZM5G857770_T01	TCA-element	CCATCTTTTT	203	9	+	Nicotiana tabacum	cis-acting element involved in salicylic acid responsiveness
GRMZM5G857770_T01	TCA-element	TCAGAAGAGG	686	9	+	Brassica oleracea	cis-acting element involved in salicylic acid responsiveness
GRMZM2G004440_T01	TCA-element	CCATCTTTTT	930	9	+	Nicotiana tabacum	cis-acting element involved in salicylic acid responsiveness
GRMZM2G020131_T01	TCA-element	CCATCTTTTT	1174	9	-	Nicotiana tabacum	cis-acting element involved in salicylic acid responsiveness
GRMZM2G025175_T01	TCA-element	CCATCTTTTT	153	9	-	Nicotiana tabacum	cis-acting element involved in salicylic acid responsiveness
GRMZM2G025175_T01	TCA-element	CCATCTTTTT	829	9	-	Nicotiana tabacum	cis-acting element involved in salicylic acid responsiveness
GRMZM2G043069_T01	TCA-element	CCATCTTTTT	1836	9	-	Nicotiana tabacum	cis-acting element involved in salicylic acid responsiveness
GRMZM2G068682_T01	TCA-element	CCATCTTTTT	1115	9	-	Nicotiana tabacum	cis-acting element involved in salicylic acid responsiveness
GRMZM2G068682_T01	TCA-element	TCAGAAGAGG	1676	9	+	Brassica oleracea	cis-acting element involved in salicylic acid responsiveness
GRMZM2G075222_T01	TCA-element	TCAGAAGAGG	1168	9	-	Brassica oleracea	cis-acting element involved in salicylic acid responsiveness
GRMZM2G090732_T01	TCA-element	CCATCTTTTT	1096	9	+	Nicotiana tabacum	cis-acting element involved in salicylic acid responsiveness
GRMZM2G153217_T01	TCA-element	CCATCTTTTT	136	9	+	Nicotiana tabacum	cis-acting element involved in salicylic acid responsiveness
GRMZM2G156857_T01	TCA-element	CCATCTTTTT	1789	9	+	Nicotiana tabacum	cis-acting element involved in salicylic acid responsiveness
GRMZM2G168933_T01	TCA-element	TCAGAAGAGG	813	9	-	Brassica oleracea	cis-acting element involved in salicylic acid responsiveness
GRMZM2G168933_T01	TCA-element	CCATCTTTTT	1325	9	+	Nicotiana tabacum	cis-acting element involved in salicylic acid responsiveness
GRMZM2G309944_T01	TCA-element	TCAGAAGAGG	846	9	-	Brassica oleracea	cis-acting element involved in salicylic acid responsiveness
GRMZM2G323558_T01	TCA-element	CCATCTTTTT	201	9	+	Nicotiana tabacum	cis-acting element involved in salicylic acid responsiveness
GRMZM2G323558_T01	TCA-element	TCAGAAGAGG	1916	9	-	Brassica oleracea	cis-acting element involved in salicylic acid responsiveness
GRMZM2G343428_T01	TCA-element	CCATCTTTTT	81	9	-	Nicotiana tabacum	cis-acting element involved in salicylic acid responsiveness
GRMZM2G404237_T01	TCA-element	CCATCTTTTT	1502	9	-	Nicotiana tabacum	cis-acting element involved in salicylic acid responsiveness
GRMZM2G419157_T01	TCA-element	CCATCTTTTT	763	9	+	Nicotiana tabacum	cis-acting element involved in salicylic acid responsiveness
GRMZM2G438704_T01	TCA-element	TCAGAAGAGG	238	9	+	Brassica oleracea	cis-acting element involved in salicylic acid responsiveness
GRMZM2G438704_T01	TCA-element	CCATCTTTTT	556	9	+	Nicotiana tabacum	cis-acting element involved in salicylic acid responsiveness
GRMZM2G438704_T01	TCA-element	CCATCTTTTT	1824	9	+	Nicotiana tabacum	cis-acting element involved in salicylic acid responsiveness
GRMZM2G439306_T01	TCA-element	CCATCTTTTT	927	9	-	Nicotiana tabacum	cis-acting element involved in salicylic acid responsiveness
GRMZM2G454327_T01	TCA-element	CCATCTTTTT	893	9	-	Nicotiana tabacum	cis-acting element involved in salicylic acid responsiveness
GRMZM2G456923_T01	TCA-element	CCATCTTTTT	1082	9	-	Nicotiana tabacum	cis-acting element involved in salicylic acid responsiveness
GRMZM2G468788_T01	TCA-element	CCATCTTTTT	1035	9	+	Nicotiana tabacum	cis-acting element involved in salicylic acid responsiveness
AC233959.1_FGT006	TCA-element	TCAGAAGAGG	197	9	-	Brassica oleracea	cis-acting element involved in salicylic acid responsiveness
AC233959.1_FGT006	TCA-element	CCATCTTTTT	1150	9	-	Nicotiana tabacum	cis-acting element involved in salicylic acid responsiveness
GRMZM2G002961_T01	TCA-element	CCATCTTTTT	1196	9	-	Nicotiana tabacum	cis-acting element involved in salicylic acid responsiveness
GRMZM2G015418_T01	TCA-element	TCAGAAGAGG	907	9	+	Brassica oleracea	cis-acting element involved in salicylic acid responsiveness
GRMZM2G025833_T01	TCA-element	CCATCTTTTT	135	9	-	Nicotiana tabacum	cis-acting element involved in salicylic acid responsiveness
GRMZM2G027019_T01	TCA-element	CCATCTTTTT	1826	9	+	Nicotiana tabacum	cis-acting element involved in salicylic acid responsiveness
GRMZM2G077828_T01	TCA-element	CCATCTTTTT	824	9	+	Nicotiana tabacum	cis-acting element involved in salicylic acid responsiveness
GRMZM2G082517_T01	TCA-element	CCATCTTTTT	920	9	+	Nicotiana tabacum	cis-acting element involved in salicylic acid responsiveness
GRMZM2G130055_T01	TCA-element	CCATCTTTTT	1193	9	-	Nicotiana tabacum	cis-acting element involved in salicylic acid responsiveness
GRMZM2G130055_T01	TCA-element	CCATCTTTTT	1589	9	+	Nicotiana tabacum	cis-acting element involved in salicylic acid responsiveness
GRMZM2G150862_T01	TCA-element	TCAGAAGAGG	25	9	+	Brassica oleracea	cis-acting element involved in salicylic acid responsiveness
GRMZM2G161512_T01	TCA-element	CCATCTTTTT	1277	9	-	Nicotiana tabacum	cis-acting element involved in salicylic acid responsiveness
GRMZM2G173729_T01	TCA-element	CCATCTTTTT	720	9	-	Nicotiana tabacum	cis-acting element involved in salicylic acid responsiveness
GRMZM2G312827_T01	TCA-element	CCATCTTTTT	412	9	+	Nicotiana tabacum	cis-acting element involved in salicylic acid responsiveness
GRMZM2G380284_T01	TCA-element	CCATCTTTTT	186	9	-	Nicotiana tabacum	cis-acting element involved in salicylic acid responsiveness
GRMZM2G456816_T01	TCA-element	CCATCTTTTT	799	9	-	Nicotiana tabacum	cis-acting element involved in salicylic acid responsiveness
GRMZM2G456816_T01	TCA-element	CCATCTTTTT	1498	9	-	Nicotiana tabacum	cis-acting element involved in salicylic acid responsiveness
GRMZM2G538064_T01	TCA-element	TCAGAAGAGG	1013	9	+	Brassica oleracea	cis-acting element involved in salicylic acid responsiveness
AC212769.3_FGT004	TCA-element	TCAGAAGAGG	533	9	-	Brassica oleracea	cis-acting element involved in salicylic acid responsiveness
AC212769.3_FGT004	TCA-element	TCAGAAGAGG	1217	9	-	Brassica oleracea	cis-acting element involved in salicylic acid responsiveness
GRMZM2G038001_T01	TCA-element	CCATCTTTTT	1822	9	+	Nicotiana tabacum	cis-acting element involved in salicylic acid responsiveness
GRMZM2G041448_T01	TCA-element	TCAGAAGAGG	804	9	-	Brassica oleracea	cis-acting element involved in salicylic acid responsiveness
GRMZM2G045565_T01	TCA-element	CCATCTTTTT	1180	9	+	Nicotiana tabacum	cis-acting element involved in salicylic acid responsiveness
GRMZM2G049758_T01	TCA-element	CCATCTTTTT	201	9	-	Nicotiana tabacum	cis-acting element involved in salicylic acid responsiveness
GRMZM2G127984_T01	TCA-element	CCATCTTTTT	837	9	-	Nicotiana tabacum	cis-acting element involved in salicylic acid responsiveness
GRMZM2G134192_T01	TCA-element	CCATCTTTTT	841	9	+	Nicotiana tabacum	cis-acting element involved in salicylic acid responsiveness
GRMZM2G134192_T01	TCA-element	TCAGAAGAGG	1851	9	+	Brassica oleracea	cis-acting element involved in salicylic acid responsiveness
GRMZM2G151755_T01	TCA-element	TCAGAAGAGG	514	9	+	Brassica oleracea	cis-acting element involved in salicylic acid responsiveness
GRMZM2G153987_T01	TCA-element	TCAGAAGAGG	1312	9	-	Brassica oleracea	cis-acting element involved in salicylic acid responsiveness
GRMZM2G171349_T01	TCA-element	CCATCTTTTT	691	9	+	Nicotiana tabacum	cis-acting element involved in salicylic acid responsiveness
GRMZM2G302559_T01	TCA-element	CCATCTTTTT	584	9	-	Nicotiana tabacum	cis-acting element involved in salicylic acid responsiveness
GRMZM2G383303_T01	TCA-element	CCATCTTTTT	1270	9	+	Nicotiana tabacum	cis-acting element involved in salicylic acid responsiveness
GRMZM2G384090_T01	TCA-element	CCATCTTTTT	1703	10	+	Nicotiana tabacum	cis-acting element involved in salicylic acid responsiveness
GRMZM2G388099_T01	TCA-element	CCATCTTTTT	76	9	+	Nicotiana tabacum	cis-acting element involved in salicylic acid responsiveness
GRMZM2G394311_T01	TCA-element	CCATCTTTTT	991	9	-	Nicotiana tabacum	cis-acting element involved in salicylic acid responsiveness
GRMZM2G439908_T01	TCA-element	CCATCTTTTT	515	9	-	Nicotiana tabacum	cis-acting element involved in salicylic acid responsiveness
GRMZM2G448511_T01	TCA-element	CCATCTTTTT	864	9	+	Nicotiana tabacum	cis-acting element involved in salicylic acid responsiveness
GRMZM2G474519_T01	TCA-element	TCAGAAGAGG	179	9	+	Brassica oleracea	cis-acting element involved in salicylic acid responsiveness
GRMZM2G474519_T01	TCA-element	CCATCTTTTT	478	9	-	Nicotiana tabacum	cis-acting element involved in salicylic acid responsiveness
GRMZM5G810058_T01	TCA-element	CCATCTTTTT	1416	9	-	Nicotiana tabacum	cis-acting element involved in salicylic acid responsiveness
GRMZM2G027187_T01	SARE	TTCGACCATCTT	1498	11	+	Nicotiana tabacum	cis-acting element involved in salicylic acid responsiveness
GRMZM2G342217_T01	SARE	TTCGACCATCTT	1767	11	-	Nicotiana tabacum	cis-acting element involved in salicylic acid responsiveness
GRMZM2G128549_T01	SARE	TTCGACCATCTT	1640	11	-	Nicotiana tabacum	cis-acting element involved in salicylic acid responsiveness
GRMZM2G047296_T01	SARE	TTCGACCATCTT	1414	11	+	Nicotiana tabacum	cis-acting element involved in salicylic acid responsiveness
GRMZM2G454327_T01	SARE	TTCGACCATCTT	896	11	-	Nicotiana tabacum	cis-acting element involved in salicylic acid responsiveness
AC233885.1_FGT002	SARE	TTCGACCATCTT	365	11	-	Nicotiana tabacum	cis-acting element involved in salicylic acid responsiveness
GRMZM2G171349_T01	SARE	TTCGACCATCTT	686	11	+	Nicotiana tabacum	cis-acting element involved in salicylic acid responsiveness
GRMZM2G448511_T01	SARE	TTCGACCATCTT	347	11	-	Nicotiana tabacum	cis-acting element involved in salicylic acid responsiveness
AC203535.4_FGT006	ABRE	ACGTG	695	5	+	Arabidopsis thaliana	cis-acting element involved in the abscisic acid responsiveness
AC203535.4_FGT006	ABRE	GCCGCGTGGC	1782	9	-	Oryza sativa	cis-acting element involved in the abscisic acid responsiveness
AC203535.4_FGT006	ABRE	GCCGCGTGGC	1877	9	-	Oryza sativa	cis-acting element involved in the abscisic acid responsiveness
GRMZM2G000044_T01	ABRE	ACGTG	191	5	-	Arabidopsis thaliana	cis-acting element involved in the abscisic acid responsiveness
GRMZM2G000044_T01	ABRE	ACGTG	1518	5	-	Arabidopsis thaliana	cis-acting element involved in the abscisic acid responsiveness
GRMZM2G003838_T01	ABRE	ACGTG	1373	5	-	Arabidopsis thaliana	cis-acting element involved in the abscisic acid responsiveness
GRMZM2G003838_T01	ABRE	AACCCGG	1839	7	+	Arabidopsis thaliana	cis-acting element involved in the abscisic acid responsiveness
GRMZM2G004663_T01	ABRE	ACGTG	282	5	+	Arabidopsis thaliana	cis-acting element involved in the abscisic acid responsiveness
GRMZM2G004663_T01	ABRE	CGTACGTGCA	320	9	+	Hordeum vulgare	cis-acting element involved in the abscisic acid responsiveness
GRMZM2G004663_T01	ABRE	AACCCGG	964	7	+	Arabidopsis thaliana	cis-acting element involved in the abscisic acid responsiveness
GRMZM2G007685_T01	ABRE	CACGTG	221	6	+	Arabidopsis thaliana	cis-acting element involved in the abscisic acid responsiveness
GRMZM2G007685_T01	ABRE	ACGTG	222	5	+	Arabidopsis thaliana	cis-acting element involved in the abscisic acid responsiveness
GRMZM2G007685_T01	ABRE	ACGTG	974	5	-	Arabidopsis thaliana	cis-acting element involved in the abscisic acid responsiveness
GRMZM2G007685_T01	ABRE	GCAACGTGTC	1045	9	+	Hordeum vulgare	cis-acting element involved in the abscisic acid responsiveness
GRMZM2G007685_T01	ABRE	ACGTG	1048	5	+	Arabidopsis thaliana	cis-acting element involved in the abscisic acid responsiveness
GRMZM2G026568_T01	ABRE	GCAACGTGTC	295	9	+	Hordeum vulgare	cis-acting element involved in the abscisic acid responsiveness
GRMZM2G033359_T01	ABRE	ACGTG	1027	5	+	Arabidopsis thaliana	cis-acting element involved in the abscisic acid responsiveness
GRMZM2G033359_T01	ABRE	ACGTG	1691	5	+	Arabidopsis thaliana	cis-acting element involved in the abscisic acid responsiveness
GRMZM2G033359_T01	ABRE	ACGTG	1783	5	+	Arabidopsis thaliana	cis-acting element involved in the abscisic acid responsiveness
GRMZM2G042421_T01	ABRE	ACGTG	1855	5	-	Arabidopsis thaliana	cis-acting element involved in the abscisic acid responsiveness
GRMZM2G042421_T01	ABRE	ACGTG	1869	5	-	Arabidopsis thaliana	cis-acting element involved in the abscisic acid responsiveness
GRMZM2G059052_T01	ABRE	ACGTG	226	5	-	Arabidopsis thaliana	cis-acting element involved in the abscisic acid responsiveness
GRMZM2G059052_T01	ABRE	ACGTG	899	5	-	Arabidopsis thaliana	cis-acting element involved in the abscisic acid responsiveness
GRMZM2G060400_T01	ABRE	ACGTG	263	5	+	Arabidopsis thaliana	cis-acting element involved in the abscisic acid responsiveness
GRMZM2G060400_T01	ABRE	ACGTG	1600	5	-	Arabidopsis thaliana	cis-acting element involved in the abscisic acid responsiveness
GRMZM2G060967_T01	ABRE	ACGTG	23	5	-	Arabidopsis thaliana	cis-acting element involved in the abscisic acid responsiveness
GRMZM2G060967_T01	ABRE	ACGTG	362	5	+	Arabidopsis thaliana	cis-acting element involved in the abscisic acid responsiveness
GRMZM2G060967_T01	ABRE	ACGTG	715	5	+	Arabidopsis thaliana	cis-acting element involved in the abscisic acid responsiveness
GRMZM2G066759_T01	ABRE	ACGTG	982	5	-	Arabidopsis thaliana	cis-acting element involved in the abscisic acid responsiveness
GRMZM2G070961_T01	ABRE	GCAACGTGTC	767	9	+	Hordeum vulgare	cis-acting element involved in the abscisic acid responsiveness
GRMZM2G072052_T01	ABRE	ACGTG	1510	5	+	Arabidopsis thaliana	cis-acting element involved in the abscisic acid responsiveness
GRMZM2G078058_T01	ABRE	CACGTG	535	6	+	Arabidopsis thaliana	cis-acting element involved in the abscisic acid responsiveness
GRMZM2G078058_T01	ABRE	ACGTG	536	5	+	Arabidopsis thaliana	cis-acting element involved in the abscisic acid responsiveness
GRMZM2G078058_T01	ABRE	ACGTG	600	5	+	Arabidopsis thaliana	cis-acting element involved in the abscisic acid responsiveness
GRMZM2G078058_T01	ABRE	ACGTG	1995	5	+	Arabidopsis thaliana	cis-acting element involved in the abscisic acid responsiveness
GRMZM2G079574_T01	ABRE	ACGTG	270	5	-	Arabidopsis thaliana	cis-acting element involved in the abscisic acid responsiveness
GRMZM2G079574_T01	ABRE	ACGTG	907	5	-	Arabidopsis thaliana	cis-acting element involved in the abscisic acid responsiveness
GRMZM2G079574_T01	ABRE	CGTACGTGCA	1844	9	+	Hordeum vulgare	cis-acting element involved in the abscisic acid responsiveness
GRMZM2G091338_T01	ABRE	AACCCGG	223	7	-	Arabidopsis thaliana	cis-acting element involved in the abscisic acid responsiveness
GRMZM2G091338_T01	ABRE	ACGTG	1861	5	-	Arabidopsis thaliana	cis-acting element involved in the abscisic acid responsiveness
GRMZM2G094736_T01	ABRE	ACGTG	1099	5	-	Arabidopsis thaliana	cis-acting element involved in the abscisic acid responsiveness
GRMZM2G094736_T01	ABRE	ACGTG	1627	5	+	Arabidopsis thaliana	cis-acting element involved in the abscisic acid responsiveness
GRMZM2G094736_T01	ABRE	ACGTG	1640	5	-	Arabidopsis thaliana	cis-acting element involved in the abscisic acid responsiveness
GRMZM2G094736_T01	ABRE	ACGTG	1897	5	+	Arabidopsis thaliana	cis-acting element involved in the abscisic acid responsiveness
GRMZM2G097533_T01	ABRE	ACGTG	1735	5	+	Arabidopsis thaliana	cis-acting element involved in the abscisic acid responsiveness
GRMZM2G098099_T01	ABRE	ACGTG	34	5	-	Arabidopsis thaliana	cis-acting element involved in the abscisic acid responsiveness
GRMZM2G098099_T01	ABRE	AACCCGG	158	7	-	Arabidopsis thaliana	cis-acting element involved in the abscisic acid responsiveness
GRMZM2G098099_T01	ABRE	AACCCGG	1024	7	+	Arabidopsis thaliana	cis-acting element involved in the abscisic acid responsiveness
GRMZM2G098099_T01	ABRE	ACGTG	1491	5	+	Arabidopsis thaliana	cis-acting element involved in the abscisic acid responsiveness
GRMZM2G098099_T01	ABRE	CGTACGTGCA	1517	9	+	Hordeum vulgare	cis-acting element involved in the abscisic acid responsiveness
GRMZM2G098099_T01	ABRE	ACGTG	1520	5	+	Arabidopsis thaliana	cis-acting element involved in the abscisic acid responsiveness
GRMZM2G098099_T01	ABRE	ACGTG	1560	5	-	Arabidopsis thaliana	cis-acting element involved in the abscisic acid responsiveness
GRMZM2G122230_T01	ABRE	CACGTG	169	6	+	Arabidopsis thaliana	cis-acting element involved in the abscisic acid responsiveness
GRMZM2G122230_T01	ABRE	ACGTG	170	5	+	Arabidopsis thaliana	cis-acting element involved in the abscisic acid responsiveness
GRMZM2G122230_T01	ABRE	GCCGCGTGGC	198	9	+	Oryza sativa	cis-acting element involved in the abscisic acid responsiveness
GRMZM2G122230_T01	ABRE	ACGTG	943	5	+	Arabidopsis thaliana	cis-acting element involved in the abscisic acid responsiveness
GRMZM2G122230_T01	ABRE	ACGTG	1281	5	+	Arabidopsis thaliana	cis-acting element involved in the abscisic acid responsiveness
GRMZM2G122230_T01	ABRE	ACGTG	1456	5	+	Arabidopsis thaliana	cis-acting element involved in the abscisic acid responsiveness
GRMZM2G135664_T01	ABRE	ACGTG	644	5	+	Arabidopsis thaliana	cis-acting element involved in the abscisic acid responsiveness
GRMZM2G135664_T01	ABRE	ACGTG	829	5	-	Arabidopsis thaliana	cis-acting element involved in the abscisic acid responsiveness
GRMZM2G135664_T01	ABRE	ACGTG	1047	5	-	Arabidopsis thaliana	cis-acting element involved in the abscisic acid responsiveness
GRMZM2G136710_T01	ABRE	ACGTG	735	5	+	Arabidopsis thaliana	cis-acting element involved in the abscisic acid responsiveness
GRMZM2G136710_T01	ABRE	ACGTG	886	5	-	Arabidopsis thaliana	cis-acting element involved in the abscisic acid responsiveness
GRMZM2G136710_T01	ABRE	ACGTG	1028	5	+	Arabidopsis thaliana	cis-acting element involved in the abscisic acid responsiveness
GRMZM2G136710_T01	ABRE	ACGTG	1205	5	-	Arabidopsis thaliana	cis-acting element involved in the abscisic acid responsiveness
GRMZM2G137037_T01	ABRE	CACGTG	511	6	+	Arabidopsis thaliana	cis-acting element involved in the abscisic acid responsiveness
GRMZM2G137037_T01	ABRE	ACGTG	512	5	+	Arabidopsis thaliana	cis-acting element involved in the abscisic acid responsiveness
GRMZM2G137713_T01	ABRE	GCCGCGTGGC	123	9	+	Oryza sativa	cis-acting element involved in the abscisic acid responsiveness
GRMZM2G137713_T01	ABRE	CACGTG	125	6	+	Arabidopsis thaliana	cis-acting element involved in the abscisic acid responsiveness
GRMZM2G137713_T01	ABRE	ACGTG	126	5	+	Arabidopsis thaliana	cis-acting element involved in the abscisic acid responsiveness
GRMZM2G137713_T01	ABRE	GACACGTGGC	185	9	+	Triticum aestivum	cis-acting element involved in the abscisic acid responsiveness
GRMZM2G137713_T01	ABRE	CACGTG	187	6	+	Arabidopsis thaliana	cis-acting element involved in the abscisic acid responsiveness
GRMZM2G137713_T01	ABRE	ACGTG	188	5	+	Arabidopsis thaliana	cis-acting element involved in the abscisic acid responsiveness
GRMZM2G137713_T01	ABRE	GCCGCGTGGC	438	10	-	Oryza sativa	cis-acting element involved in the abscisic acid responsiveness
GRMZM2G137713_T01	ABRE	CACGTG	463	6	+	Arabidopsis thaliana	cis-acting element involved in the abscisic acid responsiveness
GRMZM2G137713_T01	ABRE	ACGTG	464	5	+	Arabidopsis thaliana	cis-acting element involved in the abscisic acid responsiveness
GRMZM2G137713_T01	ABRE	GCAACGTGTC	515	9	+	Hordeum vulgare	cis-acting element involved in the abscisic acid responsiveness
GRMZM2G137713_T01	ABRE	ACGTG	1051	5	-	Arabidopsis thaliana	cis-acting element involved in the abscisic acid responsiveness
GRMZM2G137713_T01	ABRE	GACACGTGGC	1075	9	-	Triticum aestivum	cis-acting element involved in the abscisic acid responsiveness
GRMZM2G137713_T01	ABRE	ACGTG	1946	5	-	Arabidopsis thaliana	cis-acting element involved in the abscisic acid responsiveness
GRMZM2G160113_T01	ABRE	GCAACGTGTC	449	9	+	Hordeum vulgare	cis-acting element involved in the abscisic acid responsiveness
GRMZM2G160113_T01	ABRE	ACGTG	452	5	+	Arabidopsis thaliana	cis-acting element involved in the abscisic acid responsiveness
GRMZM2G160113_T01	ABRE	ACGTG	1073	5	+	Arabidopsis thaliana	cis-acting element involved in the abscisic acid responsiveness
GRMZM2G163099_T01	ABRE	ACGTG	27	5	-	Arabidopsis thaliana	cis-acting element involved in the abscisic acid responsiveness
GRMZM2G163099_T01	ABRE	ACGTG	354	5	-	Arabidopsis thaliana	cis-acting element involved in the abscisic acid responsiveness
GRMZM2G163099_T01	ABRE	GCCGCGTGGC	1867	9	+	Oryza sativa	cis-acting element involved in the abscisic acid responsiveness
GRMZM2G163099_T01	ABRE	CGCACGTGTC	1893	10	+	Hordeum vulgare	cis-acting element involved in the abscisic acid responsiveness
GRMZM2G163099_T01	ABRE	CACGTG	1895	6	-	Arabidopsis thaliana	cis-acting element involved in the abscisic acid responsiveness
GRMZM2G163099_T01	ABRE	ACGTG	1896	5	+	Arabidopsis thaliana	cis-acting element involved in the abscisic acid responsiveness
GRMZM2G164674_T01	ABRE	AACCCGG	433	7	-	Arabidopsis thaliana	cis-acting element involved in the abscisic acid responsiveness
GRMZM2G167276_T01	ABRE	ACGTG	699	5	+	Arabidopsis thaliana	cis-acting element involved in the abscisic acid responsiveness
GRMZM2G167276_T01	ABRE	ACGTG	734	5	-	Arabidopsis thaliana	cis-acting element involved in the abscisic acid responsiveness
GRMZM2G167276_T01	ABRE	GCCGCGTGGC	1018	9	-	Oryza sativa	cis-acting element involved in the abscisic acid responsiveness
GRMZM2G309479_T01	ABRE	GCAACGTGTC	1726	9	+	Hordeum vulgare	cis-acting element involved in the abscisic acid responsiveness
GRMZM2G309479_T01	ABRE	CACGTG	1728	6	-	Arabidopsis thaliana	cis-acting element involved in the abscisic acid responsiveness
GRMZM2G309479_T01	ABRE	ACGTG	1729	5	+	Arabidopsis thaliana	cis-acting element involved in the abscisic acid responsiveness
GRMZM2G309479_T01	ABRE	ACGTG	1807	5	-	Arabidopsis thaliana	cis-acting element involved in the abscisic acid responsiveness
GRMZM2G327357_T01	ABRE	CGTACGTGCA	34	9	+	Hordeum vulgare	cis-acting element involved in the abscisic acid responsiveness
GRMZM2G327357_T01	ABRE	ACGTG	37	5	+	Arabidopsis thaliana	cis-acting element involved in the abscisic acid responsiveness
GRMZM2G327357_T01	ABRE	CGCACGTGTC	907	9	+	Hordeum vulgare	cis-acting element involved in the abscisic acid responsiveness
GRMZM2G327357_T01	ABRE	CACGTG	909	6	+	Arabidopsis thaliana	cis-acting element involved in the abscisic acid responsiveness
GRMZM2G327357_T01	ABRE	ACGTG	910	5	+	Arabidopsis thaliana	cis-acting element involved in the abscisic acid responsiveness
GRMZM2G327357_T01	ABRE	ACGTG	944	5	-	Arabidopsis thaliana	cis-acting element involved in the abscisic acid responsiveness
GRMZM2G327357_T01	ABRE	AACCCGG	1468	7	+	Arabidopsis thaliana	cis-acting element involved in the abscisic acid responsiveness
GRMZM2G327357_T01	ABRE	GCCGCGTGGC	1613	9	+	Oryza sativa	cis-acting element involved in the abscisic acid responsiveness
GRMZM2G327357_T01	ABRE	ACGTG	1953	5	-	Arabidopsis thaliana	cis-acting element involved in the abscisic acid responsiveness
GRMZM2G335826_T01	ABRE	GCAACGTGTC	43	9	+	Hordeum vulgare	cis-acting element involved in the abscisic acid responsiveness
GRMZM2G335826_T01	ABRE	TACGTGTC	45	8	+	Oryza sativa	cis-acting element involved in the abscisic acid responsiveness
GRMZM2G335826_T01	ABRE	ACGTG	46	5	+	Arabidopsis thaliana	cis-acting element involved in the abscisic acid responsiveness
GRMZM2G335826_T01	ABRE	ACGTG	359	5	+	Arabidopsis thaliana	cis-acting element involved in the abscisic acid responsiveness
GRMZM2G335826_T01	ABRE	ACGTG	1171	5	+	Arabidopsis thaliana	cis-acting element involved in the abscisic acid responsiveness
GRMZM2G335826_T01	ABRE	AACCCGG	1496	7	+	Arabidopsis thaliana	cis-acting element involved in the abscisic acid responsiveness
GRMZM2G338735_T01	ABRE	ACGTG	489	5	-	Arabidopsis thaliana	cis-acting element involved in the abscisic acid responsiveness
GRMZM2G338735_T01	ABRE	ACGTG	1273	5	+	Arabidopsis thaliana	cis-acting element involved in the abscisic acid responsiveness
GRMZM2G338735_T01	ABRE	GCCGCGTGGC	1455	9	-	Oryza sativa	cis-acting element involved in the abscisic acid responsiveness
GRMZM2G353957_T01	ABRE	ACGTG	311	5	+	Arabidopsis thaliana	cis-acting element involved in the abscisic acid responsiveness
GRMZM2G353957_T01	ABRE	ACGTG	331	5	-	Arabidopsis thaliana	cis-acting element involved in the abscisic acid responsiveness
GRMZM2G353957_T01	ABRE	CGCACGTGTC	375	9	-	Hordeum vulgare	cis-acting element involved in the abscisic acid responsiveness
GRMZM2G353957_T01	ABRE	CACGTG	377	6	+	Arabidopsis thaliana	cis-acting element involved in the abscisic acid responsiveness
GRMZM2G353957_T01	ABRE	ACGTG	378	5	+	Arabidopsis thaliana	cis-acting element involved in the abscisic acid responsiveness
GRMZM2G353957_T01	ABRE	ACGTG	1884	5	+	Arabidopsis thaliana	cis-acting element involved in the abscisic acid responsiveness
GRMZM2G368662_T01	ABRE	ACGTG	111	5	+	Arabidopsis thaliana	cis-acting element involved in the abscisic acid responsiveness
GRMZM2G368662_T01	ABRE	ACGTG	1337	5	-	Arabidopsis thaliana	cis-acting element involved in the abscisic acid responsiveness
GRMZM2G368662_T01	ABRE	ACGTG	1806	5	-	Arabidopsis thaliana	cis-acting element involved in the abscisic acid responsiveness
GRMZM2G372180_T01	ABRE	ACGTG	650	5	+	Arabidopsis thaliana	cis-acting element involved in the abscisic acid responsiveness
GRMZM2G372180_T01	ABRE	ACGTG	1556	5	-	Arabidopsis thaliana	cis-acting element involved in the abscisic acid responsiveness
GRMZM2G378547_T01	ABRE	ACGTG	1235	5	+	Arabidopsis thaliana	cis-acting element involved in the abscisic acid responsiveness
GRMZM2G378547_T01	ABRE	GCCGCGTGGC	1855	9	+	Oryza sativa	cis-acting element involved in the abscisic acid responsiveness
GRMZM2G378547_T01	ABRE	ACGTG	1933	5	-	Arabidopsis thaliana	cis-acting element involved in the abscisic acid responsiveness
GRMZM2G435756_T01	ABRE	TACGGTC	1107	7	-	Arabidopsis thaliana	cis-acting element involved in the abscisic acid responsiveness
GRMZM2G435756_T01	ABRE	CACGTG	1731	6	-	Arabidopsis thaliana	cis-acting element involved in the abscisic acid responsiveness
GRMZM2G435756_T01	ABRE	ACGTG	1732	5	+	Arabidopsis thaliana	cis-acting element involved in the abscisic acid responsiveness
GRMZM2G435756_T01	ABRE	GCCGCGTGGC	1956	9	-	Oryza sativa	cis-acting element involved in the abscisic acid responsiveness
GRMZM2G436856_T01	ABRE	ACGTG	702	5	+	Arabidopsis thaliana	cis-acting element involved in the abscisic acid responsiveness
GRMZM2G436856_T01	ABRE	CGCACGTGTC	1329	9	-	Hordeum vulgare	cis-acting element involved in the abscisic acid responsiveness
GRMZM2G436856_T01	ABRE	ACGTG	1332	5	+	Arabidopsis thaliana	cis-acting element involved in the abscisic acid responsiveness
GRMZM2G436856_T01	ABRE	CGCACGTGTC	1337	9	+	Hordeum vulgare	cis-acting element involved in the abscisic acid responsiveness
GRMZM2G436856_T01	ABRE	GACACGTGGC	1433	9	+	Triticum aestivum	cis-acting element involved in the abscisic acid responsiveness
GRMZM2G436856_T01	ABRE	ACGTG	1497	5	+	Arabidopsis thaliana	cis-acting element involved in the abscisic acid responsiveness
GRMZM2G476000_T01	ABRE	ACGTG	1844	5	+	Arabidopsis thaliana	cis-acting element involved in the abscisic acid responsiveness
GRMZM2G503156_T01	ABRE	ACGTG	1288	5	-	Arabidopsis thaliana	cis-acting element involved in the abscisic acid responsiveness
GRMZM2G503156_T01	ABRE	ACGTG	1331	5	-	Arabidopsis thaliana	cis-acting element involved in the abscisic acid responsiveness
GRMZM2G503156_T01	ABRE	ACGTG	1584	5	-	Arabidopsis thaliana	cis-acting element involved in the abscisic acid responsiveness
GRMZM2G503156_T01	ABRE	ACGTG	1752	5	-	Arabidopsis thaliana	cis-acting element involved in the abscisic acid responsiveness
GRMZM2G503156_T01	ABRE	ACGTG	1872	5	-	Arabidopsis thaliana	cis-acting element involved in the abscisic acid responsiveness
GRMZM2G503156_T01	ABRE	CGTACGTGCA	1917	9	+	Hordeum vulgare	cis-acting element involved in the abscisic acid responsiveness
GRMZM2G503156_T01	ABRE	ACGTG	1920	5	+	Arabidopsis thaliana	cis-acting element involved in the abscisic acid responsiveness
GRMZM5G841015_T01	ABRE	ACGTG	596	5	+	Arabidopsis thaliana	cis-acting element involved in the abscisic acid responsiveness
GRMZM5G841015_T01	ABRE	GCCGCGTGGC	644	9	-	Oryza sativa	cis-acting element involved in the abscisic acid responsiveness
GRMZM5G841015_T01	ABRE	ACGTG	892	5	-	Arabidopsis thaliana	cis-acting element involved in the abscisic acid responsiveness
GRMZM5G842502_T01	ABRE	CGTACGTGCA	924	9	+	Hordeum vulgare	cis-acting element involved in the abscisic acid responsiveness
GRMZM5G842502_T01	ABRE	ACGTG	927	5	+	Arabidopsis thaliana	cis-acting element involved in the abscisic acid responsiveness
GRMZM5G842502_T01	ABRE	GACACGTACGT	1242	10	-	Oryza sativa	cis-acting element involved in the abscisic acid responsiveness
GRMZM5G842502_T01	ABRE	CGTACGTGCA	1243	9	+	Hordeum vulgare	cis-acting element involved in the abscisic acid responsiveness
GRMZM5G842502_T01	ABRE	ACGTG	1246	5	+	Arabidopsis thaliana	cis-acting element involved in the abscisic acid responsiveness
GRMZM5G842502_T01	ABRE	CGTACGTGCA	1360	9	-	Hordeum vulgare	cis-acting element involved in the abscisic acid responsiveness
GRMZM5G842502_T01	ABRE	ACGTG	1362	5	-	Arabidopsis thaliana	cis-acting element involved in the abscisic acid responsiveness
GRMZM5G842502_T01	ABRE	CGTACGTGCA	1375	9	-	Hordeum vulgare	cis-acting element involved in the abscisic acid responsiveness
GRMZM5G842502_T01	ABRE	ACGTG	1377	5	-	Arabidopsis thaliana	cis-acting element involved in the abscisic acid responsiveness
GRMZM5G842502_T01	ABRE	CGTACGTGCA	1383	9	-	Hordeum vulgare	cis-acting element involved in the abscisic acid responsiveness
GRMZM5G842502_T01	ABRE	ACGTG	1385	5	-	Arabidopsis thaliana	cis-acting element involved in the abscisic acid responsiveness
GRMZM5G842502_T01	ABRE	CGTACGTGCA	1391	9	+	Hordeum vulgare	cis-acting element involved in the abscisic acid responsiveness
GRMZM5G882078_T01	ABRE	ACGTG	121	5	+	Arabidopsis thaliana	cis-acting element involved in the abscisic acid responsiveness
GRMZM5G882078_T01	ABRE	ACGTG	1186	5	+	Arabidopsis thaliana	cis-acting element involved in the abscisic acid responsiveness
GRMZM2G001405_T01	ABRE	ACGTG	828	5	-	Arabidopsis thaliana	cis-acting element involved in the abscisic acid responsiveness
GRMZM2G001405_T01	ABRE	ACGTG	1822	5	+	Arabidopsis thaliana	cis-acting element involved in the abscisic acid responsiveness
GRMZM2G004408_T01	ABRE	GCAACGTGTC	490	9	+	Hordeum vulgare	cis-acting element involved in the abscisic acid responsiveness
GRMZM2G004408_T01	ABRE	ACGTG	493	5	+	Arabidopsis thaliana	cis-acting element involved in the abscisic acid responsiveness
GRMZM2G004408_T01	ABRE	CACGTG	1244	6	-	Arabidopsis thaliana	cis-acting element involved in the abscisic acid responsiveness
GRMZM2G004408_T01	ABRE	ACGTG	1245	5	+	Arabidopsis thaliana	cis-acting element involved in the abscisic acid responsiveness
GRMZM2G004408_T01	ABRE	ACGTG	1443	5	-	Arabidopsis thaliana	cis-acting element involved in the abscisic acid responsiveness
GRMZM2G004408_T01	ABRE	ACGTG	1964	5	-	Arabidopsis thaliana	cis-acting element involved in the abscisic acid responsiveness
GRMZM2G012328_T01	ABRE	TACGGTC	1309	7	+	Arabidopsis thaliana	cis-acting element involved in the abscisic acid responsiveness
GRMZM2G012328_T01	ABRE	ACGTG	1818	5	-	Arabidopsis thaliana	cis-acting element involved in the abscisic acid responsiveness
GRMZM2G012328_T01	ABRE	ACGTG	1855	5	-	Arabidopsis thaliana	cis-acting element involved in the abscisic acid responsiveness
GRMZM2G012328_T01	ABRE	ACGTG	1918	5	-	Arabidopsis thaliana	cis-acting element involved in the abscisic acid responsiveness
GRMZM2G015395_T01	ABRE	TACGGTC	1198	7	+	Arabidopsis thaliana	cis-acting element involved in the abscisic acid responsiveness
GRMZM2G015395_T01	ABRE	CACGTG	1341	6	-	Arabidopsis thaliana	cis-acting element involved in the abscisic acid responsiveness
GRMZM2G015395_T01	ABRE	ACGTG	1342	5	+	Arabidopsis thaliana	cis-acting element involved in the abscisic acid responsiveness
GRMZM2G015395_T01	ABRE	ACGTG	1571	5	+	Arabidopsis thaliana	cis-acting element involved in the abscisic acid responsiveness
GRMZM2G021051_T01	ABRE	ACGTG	823	5	+	Arabidopsis thaliana	cis-acting element involved in the abscisic acid responsiveness
GRMZM2G021051_T01	ABRE	TACGTGTC	1388	8	+	Oryza sativa	cis-acting element involved in the abscisic acid responsiveness
GRMZM2G021051_T01	ABRE	ACGTG	1389	5	+	Arabidopsis thaliana	cis-acting element involved in the abscisic acid responsiveness
GRMZM2G021051_T01	ABRE	ACGTG	1545	5	+	Arabidopsis thaliana	cis-acting element involved in the abscisic acid responsiveness
GRMZM2G021051_T01	ABRE	AACCCGG	1586	7	-	Arabidopsis thaliana	cis-acting element involved in the abscisic acid responsiveness
GRMZM2G021051_T01	ABRE	ACGTG	1863	5	+	Arabidopsis thaliana	cis-acting element involved in the abscisic acid responsiveness
GRMZM2G021051_T01	ABRE	ACGTG	1875	5	-	Arabidopsis thaliana	cis-acting element involved in the abscisic acid responsiveness
GRMZM2G022347_T01	ABRE	ACGTG	386	5	-	Arabidopsis thaliana	cis-acting element involved in the abscisic acid responsiveness
GRMZM2G022347_T01	ABRE	ACGTG	490	5	-	Arabidopsis thaliana	cis-acting element involved in the abscisic acid responsiveness
GRMZM2G022347_T01	ABRE	TACGGTC	494	7	+	Arabidopsis thaliana	cis-acting element involved in the abscisic acid responsiveness
GRMZM2G022347_T01	ABRE	ACGTG	1049	5	-	Arabidopsis thaliana	cis-acting element involved in the abscisic acid responsiveness
GRMZM2G024495_T01	ABRE	GCCGCGTGGC	1223	9	+	Oryza sativa	cis-acting element involved in the abscisic acid responsiveness
GRMZM2G031329_T01	ABRE	ACGTG	240	5	+	Arabidopsis thaliana	cis-acting element involved in the abscisic acid responsiveness
GRMZM2G031329_T01	ABRE	GCCGCGTGGC	505	9	+	Oryza sativa	cis-acting element involved in the abscisic acid responsiveness
GRMZM2G031329_T01	ABRE	ACGTG	882	5	+	Arabidopsis thaliana	cis-acting element involved in the abscisic acid responsiveness
GRMZM2G031329_T01	ABRE	ACGTG	927	5	+	Arabidopsis thaliana	cis-acting element involved in the abscisic acid responsiveness
GRMZM2G031329_T01	ABRE	CGTACGTGCA	1155	9	+	Hordeum vulgare	cis-acting element involved in the abscisic acid responsiveness
GRMZM2G031329_T01	ABRE	ACGTG	1158	5	+	Arabidopsis thaliana	cis-acting element involved in the abscisic acid responsiveness
GRMZM2G031329_T01	ABRE	ACGTG	1224	5	+	Arabidopsis thaliana	cis-acting element involved in the abscisic acid responsiveness
GRMZM2G031329_T01	ABRE	ACGTG	1608	5	+	Arabidopsis thaliana	cis-acting element involved in the abscisic acid responsiveness
GRMZM2G041493_T01	ABRE	ACGTG	754	5	-	Arabidopsis thaliana	cis-acting element involved in the abscisic acid responsiveness
GRMZM2G041493_T01	ABRE	CACGTG	1079	6	-	Arabidopsis thaliana	cis-acting element involved in the abscisic acid responsiveness
GRMZM2G041493_T01	ABRE	ACGTG	1080	5	+	Arabidopsis thaliana	cis-acting element involved in the abscisic acid responsiveness
GRMZM2G041493_T01	ABRE	ACGTG	1160	5	-	Arabidopsis thaliana	cis-acting element involved in the abscisic acid responsiveness
GRMZM2G044884_T01	ABRE	ACGTG	176	5	-	Arabidopsis thaliana	cis-acting element involved in the abscisic acid responsiveness
GRMZM2G044884_T01	ABRE	ACGTG	423	5	+	Arabidopsis thaliana	cis-acting element involved in the abscisic acid responsiveness
GRMZM2G044884_T01	ABRE	AACCCGG	691	7	+	Arabidopsis thaliana	cis-acting element involved in the abscisic acid responsiveness
GRMZM2G044884_T01	ABRE	ACGTG	897	5	-	Arabidopsis thaliana	cis-acting element involved in the abscisic acid responsiveness
GRMZM2G044884_T01	ABRE	ACGTG	1796	5	+	Arabidopsis thaliana	cis-acting element involved in the abscisic acid responsiveness
GRMZM2G044884_T01	ABRE	ACGTG	1804	5	+	Arabidopsis thaliana	cis-acting element involved in the abscisic acid responsiveness
GRMZM2G045030_T01	ABRE	ACGTG	12	5	+	Arabidopsis thaliana	cis-acting element involved in the abscisic acid responsiveness
GRMZM2G045030_T01	ABRE	ACGTG	417	5	+	Arabidopsis thaliana	cis-acting element involved in the abscisic acid responsiveness
GRMZM2G045064_T01	ABRE	ACGTG	19	5	+	Arabidopsis thaliana	cis-acting element involved in the abscisic acid responsiveness
GRMZM2G045064_T01	ABRE	ACGTG	422	5	+	Arabidopsis thaliana	cis-acting element involved in the abscisic acid responsiveness
GRMZM2G045106_T01	ABRE	ACGTG	121	5	+	Arabidopsis thaliana	cis-acting element involved in the abscisic acid responsiveness
GRMZM2G047632_T01	ABRE	ACGTG	946	5	-	Arabidopsis thaliana	cis-acting element involved in the abscisic acid responsiveness
GRMZM2G047632_T01	ABRE	ACGTG	1860	5	-	Arabidopsis thaliana	cis-acting element involved in the abscisic acid responsiveness
GRMZM2G051491_T01	ABRE	CACGTG	247	6	+	Arabidopsis thaliana	cis-acting element involved in the abscisic acid responsiveness
GRMZM2G051491_T01	ABRE	ACGTG	248	5	+	Arabidopsis thaliana	cis-acting element involved in the abscisic acid responsiveness
GRMZM2G051491_T01	ABRE	CACGTG	289	6	+	Arabidopsis thaliana	cis-acting element involved in the abscisic acid responsiveness
GRMZM2G051491_T01	ABRE	ACGTG	290	5	+	Arabidopsis thaliana	cis-acting element involved in the abscisic acid responsiveness
GRMZM2G053839_T01	ABRE	ACGTG	1326	5	-	Arabidopsis thaliana	cis-acting element involved in the abscisic acid responsiveness
GRMZM2G053839_T01	ABRE	GCAACGTGTC	1477	9	-	Hordeum vulgare	cis-acting element involved in the abscisic acid responsiveness
GRMZM2G064698_T01	ABRE	ACGTG	853	5	-	Arabidopsis thaliana	cis-acting element involved in the abscisic acid responsiveness
GRMZM2G064698_T01	ABRE	CACGTG	1568	6	-	Arabidopsis thaliana	cis-acting element involved in the abscisic acid responsiveness
GRMZM2G064698_T01	ABRE	ACGTG	1569	5	+	Arabidopsis thaliana	cis-acting element involved in the abscisic acid responsiveness
GRMZM2G064698_T01	ABRE	CACGTG	1677	6	-	Arabidopsis thaliana	cis-acting element involved in the abscisic acid responsiveness
GRMZM2G064698_T01	ABRE	ACGTG	1678	5	+	Arabidopsis thaliana	cis-acting element involved in the abscisic acid responsiveness
GRMZM2G066950_T01	ABRE	TACGGTC	1142	7	+	Arabidopsis thaliana	cis-acting element involved in the abscisic acid responsiveness
GRMZM2G066950_T01	ABRE	TACGGTC	1643	7	+	Arabidopsis thaliana	cis-acting element involved in the abscisic acid responsiveness
GRMZM2G066950_T01	ABRE	ACGTG	1714	5	-	Arabidopsis thaliana	cis-acting element involved in the abscisic acid responsiveness
GRMZM2G071327_T01	ABRE	ACGTG	946	5	+	Arabidopsis thaliana	cis-acting element involved in the abscisic acid responsiveness
GRMZM2G071327_T01	ABRE	ACGTG	1272	5	+	Arabidopsis thaliana	cis-acting element involved in the abscisic acid responsiveness
GRMZM2G071327_T01	ABRE	ACGTG	1438	5	+	Arabidopsis thaliana	cis-acting element involved in the abscisic acid responsiveness
GRMZM2G071327_T01	ABRE	GACACGTGGC	1487	9	+	Triticum aestivum	cis-acting element involved in the abscisic acid responsiveness
GRMZM2G071327_T01	ABRE	ACGTG	1490	5	+	Arabidopsis thaliana	cis-acting element involved in the abscisic acid responsiveness
GRMZM2G071327_T01	ABRE	ACGTG	1756	5	+	Arabidopsis thaliana	cis-acting element involved in the abscisic acid responsiveness
GRMZM2G071327_T01	ABRE	ACGTG	1789	5	+	Arabidopsis thaliana	cis-acting element involved in the abscisic acid responsiveness
GRMZM2G071327_T01	ABRE	ACGTG	1812	5	-	Arabidopsis thaliana	cis-acting element involved in the abscisic acid responsiveness
GRMZM2G079387_T01	ABRE	GACACGTGGC	90	9	+	Triticum aestivum	cis-acting element involved in the abscisic acid responsiveness
GRMZM2G079387_T01	ABRE	CACGTG	92	6	+	Arabidopsis thaliana	cis-acting element involved in the abscisic acid responsiveness
GRMZM2G079387_T01	ABRE	ACGTG	93	5	+	Arabidopsis thaliana	cis-acting element involved in the abscisic acid responsiveness
[truncated: 93,646 more rows]
