# Supplementary material for: A Rapid Pipeline for Pollen- and Anther-Specific Gene Discovery Based on Transcriptome Profiling Analysis of Maize Tissues
Source: Int J Mol Sci. 2021 Jun 26;22(13):6877. doi: 10.3390/ijms22136877 (PMC8267723; doi:10.3390/ijms22136877)
Supplement: Supplementary file 1 [file ijms-22-06877-s001.zip › Table S9 known pollen-specific cis-elements_JA.ABA cis-elements.xlsx]

## Sheet: sheet1
Table A9 Known pollen-specific cis-elements and JA- and ABA-responsive cis-elements of plant gene promoters
Part A Known pollen-specific cis-elements
Gene name	species	cis-element name	cis-element core sequence	Function	Reference
POLLEN1LeLAT52	tomato	POLLEN1LeLAT52-element1	AGAAA	pollen-specific activity	Bate N et al., 1998. Plant Mol. Biol. 37, 859–869.
	tomato	POLLEN1LeLAT52-element2	TCCACCATA	pollen-specific activity	Bate N et al., 1998. Plant Mol. Biol. 37, 859–869.
	tomato	POLLEN1LeLAT52-BP box	TGTGGTT	pollen-specific activity	Twell D et al.,1991.Genes Dev. 5(3):496-507.
	tomato	POLLEN1LeLAT52-56/59 box	GAA[AT]TTGTGA	pollen-specific activity	Twell D et al.,1991.Genes Dev. 5(3):496-507.
ZM13	maize	ZM13 Q-element	AGGTCA	expression-enhancing activity	Hamilton DA et al.,1998. Plant Mol Biol.;38(4):663-9.
Zm908	maize	Zm908 Dof core element	[TA]AAAG	Negatively Regulates the Promoter Activity	Peng J et al.,2017. Front Plant Sci.;8:685.
NPT303	tobacco	NPT303 novel element	AAATGA	Appered in 56/59 box or 5'UTR.pollen-specificity	Weterings K et al.,1995 Plant J. 8(1):55-63.
g10	tobacco	g10 GTGA motif	GTGA	pollen-specific activity	Rogers HJ et al.,2001. Plant Mol Biol. 45(5):577-85.
	tobacco	g10 CCAC motif(BP core.rc)	CCAC	Appered in 56/59 box or 5'UTR.pollen-specificity	Rogers HJ et al.,2001. Plant Mol Biol. 45(5):577-85.
SBgLR	potato	SBgLR palindromic	TTTCT...AGAAA	pollen-specific activity	Zhou P et al.,2010.Plant Cell Rep. 29(5):503-11. doi: 10.1007/s00299-010-0839-3.
	potato	SBgLR element (52-element.rc)	TTTCT	pollen-specific activity	Zhou P et al.,2010.Plant Cell Rep. 29(5):503-11. doi: 10.1007/s00299-010-0839-3.
Part B JA- and ABA-responsive cis-elements
Gene name	species	cis-element name	cis-element core sequence	Function	Reference
LOX1	Barley	MeJA-responsive cis-element	CGTCA	MeJA-responsive	Rouster H et al.,2010. Plant Journal, 11(3):513-523.
LOX1	Barley	MeJA-responsive cis-element	TGACG	MeJA-responsive	Rouster H et al.,2010. Plant Journal, 11(3):513-523.
PI-II	potato	G-box	CACGTG	MeJA-responsive	Kim SR et al.,1992 Plant Physiol 99: 627–631.
vspB	Soybean	G-box	CACGTG	MeJA-responsive	Mason HS et al.,1993 Plant Cell 5: 241–251.
VSP1	Arabidopsis	G-box like motif	AACGTG	MeJA-responsive	Guerineau F et al.,2003. Exp Bot. 54(385):1153-62.
PDF1.2	Arabidopsis	GCC-box	GCCGCC	MeJA-responsive	Brown RL et al.,2003. Plant Physiol. 132(2):1020-32.
putrescine N -methyltransferase	tobacco	G-box like	GCACGTTG	MeJA-responsive	Xu B et al.,2004. Plant Mol Biol. 55(5):743-61.
putrescine N -methyltransferase	tobacco	GCC motif	TGCGCCC	MeJA-responsive	Xu B et al.,2004. Plant Mol Biol. 55(5):743-61.
OPR1	Arabidopsis	JASE1	CGTCAATGAA	JA-responsive	He Y et al.,2001.Plant Mol Biol. 47(5):595-605.
OPR1	Arabidopsis	JASE2	CATACGTCGTCAA	JA-responsive	He Y et al.,2001.Plant Mol Biol. 47(5):595-605.
HVA22	Barley	ACGT Element (ABRE2)	ACGTGGC	ABA-responsive	Shen QJ et al., 2004.Plant Mol Biol.54(1):111-24.
HVA22	Barley	CE1	CCACC	ABA-responsive	Shen QJ et al., 2004.Plant Mol Biol.54(1):111-24.
HVA22	Barley	CE3	GCGTGTC	ABA-responsive	Shen QJ et al., 2004.Plant Mol Biol.54(1):111-24.
HVA22	Barley	ACGT Element(ABRE3)	ACGTACA	ABA-responsive	Shen QX et al., 1995. Plant Cell 7:295–307.
